# Supplementary material for: Single-cell transcriptome landscape of ovarian cells during primordial follicle assembly in mice
Source: PLoS Biol. 2020 Dec 22;18(12):e3001025. doi: 10.1371/journal.pbio.3001025 (PMC7787681; doi:10.1371/journal.pbio.3001025)
Supplement: S1 Table — (XLSX) [file pbio.3001025.s008.xlsx]

## Sheet: S1_Table
Supplemental Table 1: Marker genes of ovarian cell types during primordial follicle formation
Name	p_val	avg_logFC	pct.1	pct.2	p_val_adj	cluster	gene
Smc1b	0	2.50227	0.992	0.168	0	Germ cells	Smc1b
Sycp3	0	2.45942	0.99	0.188	0	Germ cells	Sycp3
Sycp1	0	2.36125	0.987	0.135	0	Germ cells	Sycp1
Dppa3	0	2.21525	0.659	0.195	0	Germ cells	Dppa3
Figla	0	2.13781	0.864	0.145	0	Germ cells	Figla
Dazl	0	2.00331	0.959	0.125	0	Germ cells	Dazl
Uchl1	0	1.99151	0.683	0.255	0	Germ cells	Uchl1
Mael	0	1.89037	0.931	0.119	0	Germ cells	Mael
Syce3	0	1.8881	0.904	0.081	0	Germ cells	Syce3
Taf7l	0	1.76596	0.882	0.095	0	Germ cells	Taf7l
Tex15	0	1.71958	0.882	0.118	0	Germ cells	Tex15
Fkbp6	0	1.69783	0.929	0.142	0	Germ cells	Fkbp6
Stk31	0	1.64215	0.922	0.068	0	Germ cells	Stk31
Sohlh1	0	1.60346	0.62	0.103	0	Germ cells	Sohlh1
Zcwpw1	0	1.56211	0.911	0.127	0	Germ cells	Zcwpw1
Ndufa1	0	1.55067	0.985	0.635	0	Germ cells	Ndufa1
Tex12	0	1.53995	0.888	0.075	0	Germ cells	Tex12
Syce2	0	1.53658	0.955	0.35	0	Germ cells	Syce2
Hsp90aa1	0	1.51673	1	0.875	0	Germ cells	Hsp90aa1
Hells	0	1.49851	0.927	0.265	0	Germ cells	Hells
4930447C04Rik	0	1.47275	0.82	0.072	0	Germ cells	4930447C04Rik
Tex101	0	1.44736	0.807	0.066	0	Germ cells	Tex101
Map7d2	0	1.43458	0.882	0.07	0	Germ cells	Map7d2
Alg13	0	1.42452	0.84	0.157	0	Germ cells	Alg13
Gtsf1	0	1.37287	0.717	0.093	0	Germ cells	Gtsf1
Slc25a31	0	1.36784	0.861	0.068	0	Germ cells	Slc25a31
Lhx8	0	1.34107	0.604	0.057	0	Germ cells	Lhx8
Id1	0	1.32626	0.724	0.414	0	Germ cells	Id1
Mov10l1	0	1.2993	0.751	0.05	0	Germ cells	Mov10l1
Ccdc73	0	1.26362	0.782	0.068	0	Germ cells	Ccdc73
Zrsr2	0	1.24557	0.934	0.44	0	Germ cells	Zrsr2
Dnajc21	0	1.24262	0.855	0.203	0	Germ cells	Dnajc21
1700018B24Rik	0	1.24157	0.787	0.052	0	Germ cells	1700018B24Rik
Tex30	0	1.22339	0.892	0.248	0	Germ cells	Tex30
Gdpd1	0	1.19593	0.593	0.179	0	Germ cells	Gdpd1
Zcrb1	0	1.19523	0.955	0.596	0	Germ cells	Zcrb1
Ube2s	0	1.19469	0.992	0.85	0	Germ cells	Ube2s
Chchd6	0	1.18368	0.873	0.258	0	Germ cells	Chchd6
Cks2	0	1.17624	0.886	0.525	0	Germ cells	Cks2
2310061I04Rik	0	1.17108	0.842	0.158	0	Germ cells	2310061I04Rik
Gm11985	0	1.161	0.611	0.051	0	Germ cells	Gm11985
Atp5f1	0	1.16098	0.992	0.867	0	Germ cells	Atp5f1
Uqcc2	0	1.15382	0.987	0.787	0	Germ cells	Uqcc2
Rpl39l	0	1.14681	0.748	0.052	0	Germ cells	Rpl39l
Lsm2	0	1.13779	0.964	0.618	0	Germ cells	Lsm2
Syce1	0	1.13619	0.788	0.051	0	Germ cells	Syce1
Pdcd5	0	1.12661	0.983	0.787	0	Germ cells	Pdcd5
Cox5a	0	1.11907	0.991	0.809	0	Germ cells	Cox5a
Cox7c	0	1.11398	0.999	0.991	0	Germ cells	Cox7c
Fmr1nb	0	1.11079	0.764	0.048	0	Germ cells	Fmr1nb
Rhox1	0	1.10514	0.72	0.042	0	Germ cells	Rhox1
Mycbp	0	1.09532	0.877	0.33	0	Germ cells	Mycbp
Polr2j	0	1.09267	0.968	0.679	0	Germ cells	Polr2j
Cisd1	0	1.08803	0.889	0.398	0	Germ cells	Cisd1
Eif1b	0	1.07976	0.931	0.63	0	Germ cells	Eif1b
Sub1	0	1.0779	0.998	0.955	0	Germ cells	Sub1
Elavl2	0	1.07377	0.69	0.074	0	Germ cells	Elavl2
Crlf1	0	1.06101	0.534	0.076	0	Germ cells	Crlf1
Caprin2	0	1.04491	0.798	0.176	0	Germ cells	Caprin2
Hormad1	0	1.0432	0.681	0.034	0	Germ cells	Hormad1
Ybx2	0	1.04042	0.627	0.061	0	Germ cells	Ybx2
Spata5	0	1.04035	0.797	0.125	0	Germ cells	Spata5
Rps27l	0	1.0403	0.994	0.936	0	Germ cells	Rps27l
Npm3	0	1.0389	0.93	0.575	0	Germ cells	Npm3
Ddx4	0	1.03678	0.752	0.05	0	Germ cells	Ddx4
Siah1b	0	1.02209	0.785	0.149	0	Germ cells	Siah1b
Arpc5l	0	1.02034	0.827	0.567	0	Germ cells	Arpc5l
Ndufb6	0	1.01195	0.965	0.679	0	Germ cells	Ndufb6
Ndufs5	0	1.00015	0.983	0.824	0	Germ cells	Ndufs5
Rbmx2	0	0.991675	0.807	0.179	0	Germ cells	Rbmx2
Pcgf5	0	0.986681	0.697	0.141	0	Germ cells	Pcgf5
Nobox	0	0.985927	0.527	0.038	0	Germ cells	Nobox
Lsm3	0	0.976035	0.933	0.588	0	Germ cells	Lsm3
Parl	0	0.975866	0.707	0.373	0	Germ cells	Parl
Aen	0	0.972495	0.645	0.165	0	Germ cells	Aen
Polr2k	0	0.965547	0.939	0.577	0	Germ cells	Polr2k
Dnajc2	0	0.965174	0.824	0.351	0	Germ cells	Dnajc2
Hat1	0	0.953497	0.876	0.447	0	Germ cells	Hat1
Cpeb1	0	0.947306	0.687	0.049	0	Germ cells	Cpeb1
Mageb4	0	0.943897	0.578	0.036	0	Germ cells	Mageb4
Ddx10	0	0.941376	0.802	0.225	0	Germ cells	Ddx10
Mien1	0	0.939813	0.82	0.435	0	Germ cells	Mien1
Cenpw	0	0.938843	0.824	0.294	0	Germ cells	Cenpw
Kdm1b	0	0.933953	0.55	0.088	0	Germ cells	Kdm1b
Ube2a	0	0.923234	0.858	0.427	0	Germ cells	Ube2a
Apoo	0	0.916286	0.766	0.277	0	Germ cells	Apoo
D10Wsu102e	0	0.916247	0.575	0.318	0	Germ cells	D10Wsu102e
Vkorc1	0	0.910624	0.811	0.585	0	Germ cells	Vkorc1
Rtraf	0	0.89898	0.983	0.884	0	Germ cells	Rtraf
Gkap1	0	0.898628	0.778	0.274	0	Germ cells	Gkap1
Pigp	0	0.896676	0.801	0.498	0	Germ cells	Pigp
E2f5	0	0.893365	0.665	0.183	0	Germ cells	E2f5
Psmd2	0	0.891151	0.88	0.533	0	Germ cells	Psmd2
Cacybp	0	0.890641	0.857	0.612	0	Germ cells	Cacybp
Atp6v1d	0	0.887776	0.831	0.417	0	Germ cells	Atp6v1d
Atp6v0b	0	0.88301	0.851	0.596	0	Germ cells	Atp6v0b
Dctpp1	0	0.88145	0.918	0.575	0	Germ cells	Dctpp1
Denr	0	0.881375	0.906	0.615	0	Germ cells	Denr
Sfr1	0	0.879523	0.952	0.802	0	Germ cells	Sfr1
Snu13	0	0.876907	0.975	0.835	0	Germ cells	Snu13
Eif3g	0	0.875272	0.922	0.721	0	Germ cells	Eif3g
Anxa7	0	0.874478	0.629	0.4	0	Germ cells	Anxa7
Ndufc1	0	0.873593	0.98	0.821	0	Germ cells	Ndufc1
Smc4	0	0.867835	0.841	0.401	0	Germ cells	Smc4
Rbpms2	0	0.86755	0.815	0.299	0	Germ cells	Rbpms2
Iqcb1	0	0.86021	0.739	0.173	0	Germ cells	Iqcb1
Cdkn2a	0	0.859158	0.612	0.036	0	Germ cells	Cdkn2a
Ddx24	0	0.855623	0.922	0.596	0	Germ cells	Ddx24
Fmr1	0	0.851584	0.838	0.374	0	Germ cells	Fmr1
Smarca5	0	0.85104	0.912	0.634	0	Germ cells	Smarca5
Xlr4a	0	0.849928	0.655	0.036	0	Germ cells	Xlr4a
Ckb	0	0.848716	0.54	0.239	0	Germ cells	Ckb
Prdx4	0	0.846824	0.853	0.545	0	Germ cells	Prdx4
Nmt2	0	0.846531	0.791	0.356	0	Germ cells	Nmt2
Cct3	0	0.84086	0.946	0.672	0	Germ cells	Cct3
Asz1	0	0.840451	0.598	0.031	0	Germ cells	Asz1
Dynll1	0	0.840318	0.997	0.952	0	Germ cells	Dynll1
Tcp1	0	0.836362	0.961	0.761	0	Germ cells	Tcp1
Mtmr14	0	0.834645	0.608	0.166	0	Germ cells	Mtmr14
Cct2	0	0.83396	0.926	0.657	0	Germ cells	Cct2
Gm4779	0	0.833839	0.639	0.038	0	Germ cells	Gm4779
Ninj1	0	0.833432	0.648	0.314	0	Germ cells	Ninj1
Ofd1	0	0.828978	0.646	0.147	0	Germ cells	Ofd1
Med28	0	0.827913	0.924	0.688	0	Germ cells	Med28
Chic2	0	0.826959	0.904	0.632	0	Germ cells	Chic2
Gng5	0	0.825908	0.994	0.953	0	Germ cells	Gng5
Cdk11b	0	0.822686	0.851	0.414	0	Germ cells	Cdk11b
Eif5	0	0.818096	0.938	0.739	0	Germ cells	Eif5
Cox17	0	0.815541	0.939	0.603	0	Germ cells	Cox17
Gpbp1	0	0.814318	0.865	0.533	0	Germ cells	Gpbp1
Sap18	0	0.813687	0.83	0.686	0	Germ cells	Sap18
Anapc15	0	0.810354	0.771	0.225	0	Germ cells	Anapc15
Wdr36	0	0.809714	0.657	0.157	0	Germ cells	Wdr36
Larp1b	0	0.807758	0.649	0.082	0	Germ cells	Larp1b
Dnajc19	0	0.806792	0.905	0.589	0	Germ cells	Dnajc19
Lsm14b	0	0.805756	0.593	0.141	0	Germ cells	Lsm14b
Rnf17	0	0.805404	0.638	0.035	0	Germ cells	Rnf17
Rwdd1	0	0.804498	0.899	0.608	0	Germ cells	Rwdd1
Ift27	0	0.804483	0.592	0.373	0	Germ cells	Ift27
Ccno	0	0.801022	0.446	0.035	0	Germ cells	Ccno
Pfdn1	0	0.800064	0.931	0.675	0	Germ cells	Pfdn1
Minos1	0	0.798165	0.981	0.877	0	Germ cells	Minos1
Esco2	0	0.79611	0.715	0.147	0	Germ cells	Esco2
Zswim7	0	0.794628	0.707	0.16	0	Germ cells	Zswim7
Stk25	0	0.791472	0.842	0.432	0	Germ cells	Stk25
Lamtor5	0	0.789514	0.902	0.647	0	Germ cells	Lamtor5
Gclm	0	0.788346	0.804	0.451	0	Germ cells	Gclm
Nae1	0	0.787868	0.771	0.379	0	Germ cells	Nae1
Hccs	0	0.786798	0.724	0.162	0	Germ cells	Hccs
Eif2s2	0	0.785727	0.98	0.872	0	Germ cells	Eif2s2
Rps28	0	0.785336	0.999	0.998	0	Germ cells	Rps28
Mrpl55	0	0.784296	0.82	0.46	0	Germ cells	Mrpl55
Mea1	0	0.783658	0.852	0.511	0	Germ cells	Mea1
Copb2	0	0.781489	0.815	0.402	0	Germ cells	Copb2
Ssbp1	0	0.780575	0.774	0.523	0	Germ cells	Ssbp1
Cirbp	0	0.778587	0.923	0.789	0	Germ cells	Cirbp
Pop5	0	0.777557	0.73	0.351	0	Germ cells	Pop5
Tpgs2	0	0.777265	0.738	0.241	0	Germ cells	Tpgs2
Gm1673	0	0.775246	0.917	0.613	0	Germ cells	Gm1673
Rdx	0	0.774816	0.864	0.724	0	Germ cells	Rdx
Smdt1	0	0.773672	0.965	0.831	0	Germ cells	Smdt1
Sod2	0	0.772866	0.822	0.5	0	Germ cells	Sod2
Usp34	0	0.77285	0.837	0.529	0	Germ cells	Usp34
Gpat2	0	0.771578	0.652	0.032	0	Germ cells	Gpat2
Vma21	0	0.76507	0.772	0.336	0	Germ cells	Vma21
Uchl3	0	0.764809	0.816	0.395	0	Germ cells	Uchl3
Sycp2	0	0.764137	0.586	0.028	0	Germ cells	Sycp2
Tex19.1	0	0.763685	0.524	0.028	0	Germ cells	Tex19.1
Kpna2	0	0.762264	0.65	0.195	0	Germ cells	Kpna2
Snrpf	0	0.761499	0.98	0.855	0	Germ cells	Snrpf
Psmg4	0	0.760753	0.87	0.509	0	Germ cells	Psmg4
Banf1	0	0.760305	0.933	0.671	0	Germ cells	Banf1
Gm15389	0	0.759371	0.252	0.033	0	Germ cells	Gm15389
Uqcr11	0	0.757706	0.986	0.881	0	Germ cells	Uqcr11
Mbl2	0	0.757337	0.479	0.023	0	Germ cells	Mbl2
Eea1	0	0.75637	0.73	0.352	0	Germ cells	Eea1
Mrpl20	0	0.756287	0.908	0.609	0	Germ cells	Mrpl20
Taf5	0	0.755652	0.607	0.127	0	Germ cells	Taf5
Cox7a2	0	0.755169	0.987	0.934	0	Germ cells	Cox7a2
8030474K03Rik	0	0.753608	0.64	0.03	0	Germ cells	8030474K03Rik
Hspd1	0	0.7476	0.913	0.697	0	Germ cells	Hspd1
Lsm4	0	0.747344	0.959	0.784	0	Germ cells	Lsm4
Lsm5	0	0.747196	0.906	0.692	0	Germ cells	Lsm5
Gm27164	0	0.744048	0.485	0.022	0	Germ cells	Gm27164
Rpp21	0	0.742719	0.847	0.478	0	Germ cells	Rpp21
Morn2	0	0.741932	0.72	0.196	0	Germ cells	Morn2
Ndufs7	0	0.741817	0.944	0.74	0	Germ cells	Ndufs7
Ptbp2	0	0.741156	0.675	0.179	0	Germ cells	Ptbp2
Atp5j2	0	0.740714	0.993	0.958	0	Germ cells	Atp5j2
Pbdc1	0	0.737373	0.829	0.429	0	Germ cells	Pbdc1
Ndufv2	0	0.737161	0.949	0.736	0	Germ cells	Ndufv2
Mrpl42	0	0.735798	0.918	0.637	0	Germ cells	Mrpl42
Diablo	0	0.73367	0.807	0.477	0	Germ cells	Diablo
Trappc2	0	0.733523	0.646	0.149	0	Germ cells	Trappc2
Inca1	0	0.729635	0.54	0.042	0	Germ cells	Inca1
Gc	0	0.727486	0.541	0.023	0	Germ cells	Gc
Cdk12	0	0.724812	0.757	0.409	0	Germ cells	Cdk12
Xlr4c	0	0.723726	0.589	0.025	0	Germ cells	Xlr4c
Taf10	0	0.720695	0.808	0.531	0	Germ cells	Taf10
Sec11c	0	0.71965	0.684	0.222	0	Germ cells	Sec11c
Rad50	0	0.717091	0.733	0.323	0	Germ cells	Rad50
Cetn4	0	0.715758	0.565	0.084	0	Germ cells	Cetn4
Strbp	0	0.71559	0.791	0.351	0	Germ cells	Strbp
Dnttip2	0	0.715106	0.686	0.336	0	Germ cells	Dnttip2
Hsf2bp	0	0.713135	0.626	0.029	0	Germ cells	Hsf2bp
Tcl1	0	0.709291	0.407	0.025	0	Germ cells	Tcl1
Tdrkh	0	0.707936	0.621	0.046	0	Germ cells	Tdrkh
Dicer1	0	0.707341	0.67	0.254	0	Germ cells	Dicer1
2010107E04Rik	0	0.706026	0.958	0.819	0	Germ cells	2010107E04Rik
Dmrtc2	0	0.705211	0.491	0.025	0	Germ cells	Dmrtc2
Taf7	0	0.70497	0.765	0.452	0	Germ cells	Taf7
Eif4e	0	0.704538	0.828	0.607	0	Germ cells	Eif4e
Rfc4	0	0.70314	0.749	0.285	0	Germ cells	Rfc4
Nelfe	0	0.702616	0.779	0.368	0	Germ cells	Nelfe
Gmds	0	0.702585	0.631	0.13	0	Germ cells	Gmds
Huwe1	0	0.701425	0.822	0.442	0	Germ cells	Huwe1
M1ap	0	0.700723	0.439	0.084	0	Germ cells	M1ap
Mrps24	0	0.699456	0.886	0.719	0	Germ cells	Mrps24
Tdrd1	0	0.699315	0.485	0.029	0	Germ cells	Tdrd1
Kit	0	0.699223	0.457	0.082	0	Germ cells	Kit
Cdc34	0	0.696709	0.737	0.304	0	Germ cells	Cdc34
Stag3	0	0.69619	0.533	0.032	0	Germ cells	Stag3
Piwil2	0	0.696188	0.545	0.031	0	Germ cells	Piwil2
Pet2	0	0.695856	0.469	0.019	0	Germ cells	Pet2
Atp5e	0	0.695726	0.992	0.961	0	Germ cells	Atp5e
Spa17	0	0.693672	0.633	0.082	0	Germ cells	Spa17
Adss	0	0.693599	0.775	0.436	0	Germ cells	Adss
Ube2d3	0	0.692682	0.959	0.902	0	Germ cells	Ube2d3
Srpk1	0	0.692501	0.762	0.399	0	Germ cells	Srpk1
Ndufs6	0	0.692305	0.954	0.79	0	Germ cells	Ndufs6
Bola2	0	0.691286	0.893	0.606	0	Germ cells	Bola2
Cenpf	0	0.690194	0.795	0.234	0	Germ cells	Cenpf
Hdac2	0	0.690146	0.784	0.599	0	Germ cells	Hdac2
Ddx1	0	0.690056	0.816	0.437	0	Germ cells	Ddx1
Eif3c	0	0.689641	0.931	0.712	0	Germ cells	Eif3c
Dppa5a	0	0.689361	0.54	0.038	0	Germ cells	Dppa5a
Zmynd19	0	0.689126	0.652	0.162	0	Germ cells	Zmynd19
Bax	0	0.688831	0.751	0.56	0	Germ cells	Bax
Tubb4b	0	0.686172	0.894	0.557	0	Germ cells	Tubb4b
Cib1	0	0.685936	0.667	0.284	0	Germ cells	Cib1
Arpc1a	0	0.685729	0.913	0.726	0	Germ cells	Arpc1a
Lrrc42	0	0.68361	0.789	0.357	0	Germ cells	Lrrc42
Ypel5	0	0.679324	0.683	0.278	0	Germ cells	Ypel5
Tmem147	0	0.679077	0.921	0.671	0	Germ cells	Tmem147
Srp14	0	0.678845	0.955	0.8	0	Germ cells	Srp14
Sod1	0	0.678262	0.855	0.546	0	Germ cells	Sod1
Ccdc115	0	0.677761	0.661	0.28	0	Germ cells	Ccdc115
Ccdc181	0	0.677253	0.642	0.098	0	Germ cells	Ccdc181
Lsm6	0	0.676395	0.884	0.565	0	Germ cells	Lsm6
Atp6v1c1	0	0.674133	0.686	0.238	0	Germ cells	Atp6v1c1
Chchd4	0	0.67406	0.734	0.296	0	Germ cells	Chchd4
Chmp2a	0	0.673822	0.852	0.673	0	Germ cells	Chmp2a
Pcsk1n	0	0.672901	0.42	0.023	0	Germ cells	Pcsk1n
Gm2694	0	0.671321	0.552	0.026	0	Germ cells	Gm2694
Vps26a	0	0.667412	0.705	0.32	0	Germ cells	Vps26a
Ddx25	0	0.665082	0.546	0.037	0	Germ cells	Ddx25
Ube2e1	0	0.664006	0.765	0.485	0	Germ cells	Ube2e1
Serf1	0	0.661983	0.89	0.627	0	Germ cells	Serf1
Sem1	0	0.661756	0.995	0.951	0	Germ cells	Sem1
Ndufa6	0	0.661687	0.983	0.911	0	Germ cells	Ndufa6
Esrp1	0	0.660375	0.477	0.025	0	Germ cells	Esrp1
Pfdn2	0	0.659588	0.878	0.711	0	Germ cells	Pfdn2
Srp9	0	0.65862	0.902	0.75	0	Germ cells	Srp9
Adad2	0	0.654244	0.448	0.022	0	Germ cells	Adad2
Vti1b	0	0.653647	0.722	0.261	0	Germ cells	Vti1b
Psmb2	0	0.653187	0.929	0.817	0	Germ cells	Psmb2
Med21	0	0.653069	0.87	0.576	0	Germ cells	Med21
Tomm7	0	0.652046	0.955	0.823	0	Germ cells	Tomm7
Sdhb	0	0.646967	0.919	0.719	0	Germ cells	Sdhb
Birc5	0	0.645545	0.855	0.386	0	Germ cells	Birc5
Mphosph8	0	0.644317	0.864	0.485	0	Germ cells	Mphosph8
Tktl1	0	0.643672	0.521	0.026	0	Germ cells	Tktl1
Ndufab1	0	0.641833	0.934	0.744	0	Germ cells	Ndufab1
Mphosph6	0	0.639972	0.557	0.289	0	Germ cells	Mphosph6
Dus1l	0	0.639533	0.627	0.221	0	Germ cells	Dus1l
Ncl	0	0.638311	0.986	0.92	0	Germ cells	Ncl
Nol8	0	0.637255	0.618	0.131	0	Germ cells	Nol8
Bub1	0	0.637244	0.621	0.097	0	Germ cells	Bub1
Ccnb1ip1	0	0.636342	0.52	0.026	0	Germ cells	Ccnb1ip1
Tex11	0	0.63454	0.537	0.026	0	Germ cells	Tex11
Tspan13	0	0.634086	0.542	0.166	0	Germ cells	Tspan13
Atr	0	0.633966	0.649	0.182	0	Germ cells	Atr
Tmem258	0	0.633625	0.952	0.803	0	Germ cells	Tmem258
Zfp518a	0	0.633507	0.606	0.16	0	Germ cells	Zfp518a
Trim37	0	0.633102	0.679	0.221	0	Germ cells	Trim37
Xlr	0	0.632167	0.515	0.032	0	Germ cells	Xlr
Pfdn4	0	0.631013	0.687	0.43	0	Germ cells	Pfdn4
Tsga8	0	0.629379	0.313	0.017	0	Germ cells	Tsga8
Pak1ip1	0	0.629091	0.659	0.353	0	Germ cells	Pak1ip1
Ndufa5	0	0.62903	0.939	0.785	0	Germ cells	Ndufa5
Pfdn6	0	0.628304	0.871	0.617	0	Germ cells	Pfdn6
Dnaja2	0	0.625771	0.845	0.572	0	Germ cells	Dnaja2
Cct8	0	0.625383	0.866	0.687	0	Germ cells	Cct8
2810004N23Rik	0	0.625133	0.761	0.442	0	Germ cells	2810004N23Rik
Ube2i	0	0.624951	0.94	0.822	0	Germ cells	Ube2i
Dnajb6	0	0.624921	0.855	0.667	0	Germ cells	Dnajb6
A430005L14Rik	0	0.621628	0.67	0.318	0	Germ cells	A430005L14Rik
Vps29	0	0.621525	0.823	0.481	0	Germ cells	Vps29
Xlr4b	0	0.620911	0.543	0.033	0	Germ cells	Xlr4b
Rbakdn	0	0.620536	0.395	0.022	0	Germ cells	Rbakdn
Hfm1	0	0.619	0.524	0.03	0	Germ cells	Hfm1
Rnf216	0	0.616938	0.687	0.249	0	Germ cells	Rnf216
Cited1	0	0.616362	0.523	0.095	0	Germ cells	Cited1
Rbm8a	0	0.615329	0.893	0.705	0	Germ cells	Rbm8a
Fbl	0	0.613971	0.827	0.61	0	Germ cells	Fbl
Pcgf6	0	0.613747	0.563	0.124	0	Germ cells	Pcgf6
Naa50	0	0.613593	0.759	0.478	0	Germ cells	Naa50
Gab3	0	0.612822	0.494	0.04	0	Germ cells	Gab3
Carnmt1	0	0.612597	0.761	0.436	0	Germ cells	Carnmt1
Eprs	0	0.612197	0.771	0.504	0	Germ cells	Eprs
Rnf138	0	0.610874	0.724	0.279	0	Germ cells	Rnf138
Psmg1	0	0.610047	0.66	0.237	0	Germ cells	Psmg1
Nasp	0	0.610047	0.83	0.466	0	Germ cells	Nasp
Rps20	0	0.608975	0.998	0.998	0	Germ cells	Rps20
Ube2t	0	0.608793	0.606	0.13	0	Germ cells	Ube2t
Txnl4a	0	0.608531	0.736	0.42	0	Germ cells	Txnl4a
Hspe1	0	0.607379	0.976	0.907	0	Germ cells	Hspe1
Vbp1	0	0.607373	0.781	0.466	0	Germ cells	Vbp1
Supt16	0	0.60737	0.758	0.458	0	Germ cells	Supt16
Alkbh5	0	0.607356	0.765	0.422	0	Germ cells	Alkbh5
Rock1	0	0.60719	0.716	0.403	0	Germ cells	Rock1
Exosc8	0	0.606033	0.724	0.362	0	Germ cells	Exosc8
Dxo	0	0.605677	0.645	0.201	0	Germ cells	Dxo
Hdgfl2	0	0.605364	0.71	0.33	0	Germ cells	Hdgfl2
Ndufa11	0	0.604368	0.939	0.838	0	Germ cells	Ndufa11
H2-K1	0	0.603577	0.47	0.168	0	Germ cells	H2-K1
Fbxw7	0	0.601989	0.625	0.191	0	Germ cells	Fbxw7
Cct7	0	0.601311	0.926	0.735	0	Germ cells	Cct7
Smap1	0	0.601259	0.792	0.575	0	Germ cells	Smap1
Tdrd9	0	0.601234	0.471	0.022	0	Germ cells	Tdrd9
Pin4	0	0.600961	0.737	0.409	0	Germ cells	Pin4
Mrpl57	0	0.599718	0.861	0.57	0	Germ cells	Mrpl57
Coprs	0	0.59907	0.68	0.248	0	Germ cells	Coprs
Larp7	0	0.598786	0.779	0.39	0	Germ cells	Larp7
Gm364	0	0.59835	0.454	0.019	0	Germ cells	Gm364
Cnih4	0	0.598207	0.792	0.446	0	Germ cells	Cnih4
Dcaf13	0	0.593591	0.616	0.238	0	Germ cells	Dcaf13
Akap17b	0	0.593358	0.473	0.098	0	Germ cells	Akap17b
Dynll2	0	0.592243	0.85	0.612	0	Germ cells	Dynll2
Cox5b	0	0.590777	0.987	0.952	0	Germ cells	Cox5b
Efcab2	0	0.590639	0.573	0.088	0	Germ cells	Efcab2
Ndufaf8	0	0.589666	0.808	0.511	0	Germ cells	Ndufaf8
Cwc15	0	0.588219	0.847	0.577	0	Germ cells	Cwc15
Rbm27	0	0.587998	0.72	0.315	0	Germ cells	Rbm27
Aig1	0	0.585852	0.469	0.116	0	Germ cells	Aig1
Morn5	0	0.584869	0.475	0.022	0	Germ cells	Morn5
Higd1a	0	0.58319	0.877	0.662	0	Germ cells	Higd1a
Bcas2	0	0.58202	0.873	0.714	0	Germ cells	Bcas2
Sin3b	0	0.581329	0.834	0.693	0	Germ cells	Sin3b
Pias2	0	0.580947	0.665	0.244	0	Germ cells	Pias2
Cyc1	0	0.580752	0.857	0.668	0	Germ cells	Cyc1
Znhit6	0	0.580686	0.624	0.208	0	Germ cells	Znhit6
Fra10ac1	0	0.58027	0.594	0.159	0	Germ cells	Fra10ac1
Cd164l2	0	0.57989	0.35	0.101	0	Germ cells	Cd164l2
Scaper	0	0.57844	0.624	0.16	0	Germ cells	Scaper
Timm8b	0	0.577524	0.916	0.735	0	Germ cells	Timm8b
0610010K14Rik	0	0.577148	0.713	0.401	0	Germ cells	0610010K14Rik
Uba2	0	0.577026	0.802	0.468	0	Germ cells	Uba2
Emc6	0	0.576824	0.832	0.546	0	Germ cells	Emc6
Ndufb7	0	0.576629	0.952	0.816	0	Germ cells	Ndufb7
Sp3os	0	0.576215	0.744	0.349	0	Germ cells	Sp3os
Spata33	0	0.575671	0.513	0.059	0	Germ cells	Spata33
Fbxl5	0	0.575429	0.746	0.316	0	Germ cells	Fbxl5
Iscu	0	0.575403	0.838	0.58	0	Germ cells	Iscu
Pramef12	0	0.575365	0.418	0.02	0	Germ cells	Pramef12
Nrbp1	0	0.574454	0.769	0.439	0	Germ cells	Nrbp1
Vps35	0	0.574166	0.787	0.479	0	Germ cells	Vps35
Polr2f	0	0.57388	0.924	0.751	0	Germ cells	Polr2f
Etfa	0	0.573343	0.781	0.522	0	Germ cells	Etfa
Cinp	0	0.573305	0.654	0.222	0	Germ cells	Cinp
Eif2b3	0	0.572537	0.646	0.19	0	Germ cells	Eif2b3
Macrod2	0	0.57117	0.595	0.117	0	Germ cells	Macrod2
Cops7a	0	0.570815	0.723	0.392	0	Germ cells	Cops7a
Nop14	0	0.570752	0.626	0.246	0	Germ cells	Nop14
Ndufb9	0	0.570602	0.959	0.888	0	Germ cells	Ndufb9
Psmc3ip	0	0.56983	0.584	0.146	0	Germ cells	Psmc3ip
Rbm46	0	0.568488	0.548	0.06	0	Germ cells	Rbm46
Drosha	0	0.56799	0.571	0.167	0	Germ cells	Drosha
Gfer	0	0.567453	0.696	0.339	0	Germ cells	Gfer
Naxe	0	0.567174	0.859	0.619	0	Germ cells	Naxe
Ddhd2	0	0.565326	0.609	0.217	0	Germ cells	Ddhd2
Psenen	0	0.565183	0.859	0.702	0	Germ cells	Psenen
Ints6	0	0.564388	0.683	0.315	0	Germ cells	Ints6
Insig1	0	0.564214	0.483	0.15	0	Germ cells	Insig1
Ubn1	0	0.564009	0.693	0.364	0	Germ cells	Ubn1
Terb1	0	0.563496	0.515	0.022	0	Germ cells	Terb1
Prdm9	0	0.563002	0.386	0.026	0	Germ cells	Prdm9
Cebpzos	0	0.562743	0.748	0.377	0	Germ cells	Cebpzos
Washc3	0	0.562455	0.734	0.343	0	Germ cells	Washc3
Uqcrq	0	0.561284	0.95	0.842	0	Germ cells	Uqcrq
Fxr1	0	0.560947	0.758	0.422	0	Germ cells	Fxr1
Pdcd7	0	0.560817	0.613	0.248	0	Germ cells	Pdcd7
Ik	0	0.560737	0.755	0.456	0	Germ cells	Ik
Tm2d3	0	0.560074	0.693	0.407	0	Germ cells	Tm2d3
Rad51	0	0.559541	0.584	0.146	0	Germ cells	Rad51
Rab22a	0	0.558683	0.68	0.283	0	Germ cells	Rab22a
Golga4	0	0.558276	0.681	0.343	0	Germ cells	Golga4
Tdp2	0	0.557776	0.667	0.295	0	Germ cells	Tdp2
Mrpl33	0	0.557192	0.928	0.745	0	Germ cells	Mrpl33
Camta1	0	0.556903	0.733	0.382	0	Germ cells	Camta1
Rbx1	0	0.556708	0.964	0.905	0	Germ cells	Rbx1
Rps23	0	0.556493	1	1	0	Germ cells	Rps23
Rnf114	0	0.555737	0.664	0.258	0	Germ cells	Rnf114
Nxf2	0	0.555344	0.383	0.022	0	Germ cells	Nxf2
Tsg101	0	0.553913	0.749	0.479	0	Germ cells	Tsg101
Uxt	0	0.553001	0.601	0.22	0	Germ cells	Uxt
Bbx	0	0.552864	0.698	0.366	0	Germ cells	Bbx
Spc24	0	0.55216	0.666	0.28	0	Germ cells	Spc24
Ndufv1	0	0.551671	0.81	0.575	0	Germ cells	Ndufv1
Snf8	0	0.55107	0.801	0.537	0	Germ cells	Snf8
Mrpl35	0	0.55015	0.793	0.46	0	Germ cells	Mrpl35
Xdh	0	0.547894	0.333	0.032	0	Germ cells	Xdh
Mrpl54	0	0.547627	0.902	0.71	0	Germ cells	Mrpl54
Ythdf2	0	0.547544	0.75	0.451	0	Germ cells	Ythdf2
Llph	0	0.546984	0.835	0.558	0	Germ cells	Llph
Atp5g2	0	0.545597	0.974	0.934	0	Germ cells	Atp5g2
Pcbp2	0	0.543697	0.961	0.936	0	Germ cells	Pcbp2
Tex264	0	0.543308	0.672	0.348	0	Germ cells	Tex264
Trappc2l	0	0.543111	0.733	0.446	0	Germ cells	Trappc2l
Vamp3	0	0.542996	0.753	0.408	0	Germ cells	Vamp3
Tmem183a	0	0.542707	0.639	0.242	0	Germ cells	Tmem183a
Ankrd31	0	0.542145	0.474	0.019	0	Germ cells	Ankrd31
Cmc4	0	0.542072	0.586	0.143	0	Germ cells	Cmc4
Psmd6	0	0.539951	0.786	0.493	0	Germ cells	Psmd6
1700013H16Rik	0	0.539796	0.403	0.021	0	Germ cells	1700013H16Rik
Smc6	0	0.539664	0.857	0.636	0	Germ cells	Smc6
Acbd6	0	0.539593	0.799	0.523	0	Germ cells	Acbd6
Cdv3	0	0.539585	0.823	0.64	0	Germ cells	Cdv3
Brd2	0	0.539394	0.697	0.419	0	Germ cells	Brd2
Yrdc	0	0.539174	0.652	0.252	0	Germ cells	Yrdc
2210016F16Rik	0	0.538917	0.649	0.37	0	Germ cells	2210016F16Rik
Churc1	0	0.538795	0.82	0.517	0	Germ cells	Churc1
Htatsf1	0	0.538392	0.679	0.364	0	Germ cells	Htatsf1
Jade3	0	0.537604	0.53	0.079	0	Germ cells	Jade3
Cox14	0	0.537558	0.915	0.749	0	Germ cells	Cox14
Hook1	0	0.537491	0.515	0.07	0	Germ cells	Hook1
Nmd3	0	0.536717	0.598	0.214	0	Germ cells	Nmd3
Ccdc172	0	0.536453	0.502	0.016	0	Germ cells	Ccdc172
Dzip3	0	0.536123	0.644	0.229	0	Germ cells	Dzip3
Cenpm	0	0.534831	0.655	0.232	0	Germ cells	Cenpm
Hmga1	0	0.534791	0.47	0.134	0	Germ cells	Hmga1
Faf1	0	0.533873	0.646	0.23	0	Germ cells	Faf1
Rimklb	0	0.533598	0.592	0.144	0	Germ cells	Rimklb
Snrpe	0	0.532966	0.973	0.894	0	Germ cells	Snrpe
Cep83	0	0.531204	0.633	0.205	0	Germ cells	Cep83
Taf4b	0	0.530909	0.524	0.034	0	Germ cells	Taf4b
Commd3	0	0.530887	0.764	0.588	0	Germ cells	Commd3
Kmt2c	0	0.530392	0.642	0.308	0	Germ cells	Kmt2c
Ccdc124	0	0.530218	0.729	0.417	0	Germ cells	Ccdc124
Pdk3	0	0.53001	0.682	0.331	0	Germ cells	Pdk3
Esf1	0	0.529471	0.734	0.393	0	Germ cells	Esf1
Mrps18c	0	0.527969	0.807	0.541	0	Germ cells	Mrps18c
H1fx	0	0.527184	0.619	0.228	0	Germ cells	H1fx
Mrpl17	0	0.52697	0.854	0.621	0	Germ cells	Mrpl17
Cox6c	0	0.526793	0.997	0.989	0	Germ cells	Cox6c
Ccdc152	0	0.52601	0.427	0.014	0	Germ cells	Ccdc152
1110004E09Rik	0	0.525238	0.601	0.223	0	Germ cells	1110004E09Rik
Cops8	0	0.524441	0.771	0.492	0	Germ cells	Cops8
Aptx	0	0.52353	0.533	0.188	0	Germ cells	Aptx
Zc3h14	0	0.523459	0.701	0.427	0	Germ cells	Zc3h14
Zfp622	0	0.523391	0.669	0.29	0	Germ cells	Zfp622
Dusp12	0	0.522342	0.473	0.202	0	Germ cells	Dusp12
Dmap1	0	0.521834	0.648	0.235	0	Germ cells	Dmap1
Cd55	0	0.521338	0.459	0.149	0	Germ cells	Cd55
Supt3	0	0.521242	0.618	0.176	0	Germ cells	Supt3
Mrto4	0	0.52111	0.672	0.351	0	Germ cells	Mrto4
Nabp1	0	0.520657	0.502	0.041	0	Germ cells	Nabp1
Ppa1	0	0.52043	0.669	0.287	0	Germ cells	Ppa1
Nsrp1	0	0.519927	0.715	0.377	0	Germ cells	Nsrp1
Ncapg	0	0.51942	0.548	0.124	0	Germ cells	Ncapg
Wasl	0	0.519291	0.639	0.317	0	Germ cells	Wasl
Cenpq	0	0.519266	0.638	0.222	0	Germ cells	Cenpq
Malsu1	0	0.519166	0.713	0.344	0	Germ cells	Malsu1
Atox1	0	0.519048	0.952	0.841	0	Germ cells	Atox1
Mrpl15	0	0.517243	0.714	0.454	0	Germ cells	Mrpl15
4932438A13Rik	0	0.516993	0.608	0.242	0	Germ cells	4932438A13Rik
Ube2g1	0	0.516334	0.694	0.429	0	Germ cells	Ube2g1
Ooep	0	0.515019	0.369	0.106	0	Germ cells	Ooep
Hint1	0	0.514696	0.981	0.965	0	Germ cells	Hint1
Trmt10a	0	0.514389	0.522	0.138	0	Germ cells	Trmt10a
Kdm5a	0	0.514225	0.697	0.368	0	Germ cells	Kdm5a
Lamp1	0	0.514203	0.889	0.812	0	Germ cells	Lamp1
Rif1	0	0.514154	0.604	0.277	0	Germ cells	Rif1
Fdft1	0	0.512164	0.496	0.188	0	Germ cells	Fdft1
Park7	0	0.51176	0.963	0.903	0	Germ cells	Park7
Bcap31	0	0.509953	0.766	0.588	0	Germ cells	Bcap31
Atp6v1g1	0	0.50978	0.946	0.856	0	Germ cells	Atp6v1g1
Adrm1	0	0.509647	0.705	0.493	0	Germ cells	Adrm1
Farsb	0	0.508798	0.651	0.243	0	Germ cells	Farsb
Nop58	0	0.50851	0.717	0.441	0	Germ cells	Nop58
Usp16	0	0.506852	0.606	0.218	0	Germ cells	Usp16
Mrpl4	0	0.506734	0.682	0.404	0	Germ cells	Mrpl4
Ect2	0	0.505469	0.511	0.093	0	Germ cells	Ect2
Bex1	0	0.505364	0.589	0.164	0	Germ cells	Bex1
Swt1	0	0.505361	0.705	0.34	0	Germ cells	Swt1
Gtf2e2	0	0.504722	0.763	0.455	0	Germ cells	Gtf2e2
Mrps18a	0	0.504361	0.769	0.513	0	Germ cells	Mrps18a
Gm6880	0	0.504039	0.42	0.013	0	Germ cells	Gm6880
Coq3	0	0.503709	0.519	0.089	0	Germ cells	Coq3
Tsacc	0	0.503565	0.509	0.078	0	Germ cells	Tsacc
Brca2	0	0.50353	0.565	0.152	0	Germ cells	Brca2
Pam16	0	0.503136	0.718	0.4	0	Germ cells	Pam16
Armc1	0	0.502758	0.655	0.384	0	Germ cells	Armc1
Pigf	0	0.501297	0.561	0.121	0	Germ cells	Pigf
Mrpl30	0	0.500924	0.92	0.784	0	Germ cells	Mrpl30
Bpgm	0	0.4998	0.502	0.224	0	Germ cells	Bpgm
Tmf1	0	0.498345	0.628	0.328	0	Germ cells	Tmf1
Alg1	0	0.498057	0.527	0.128	0	Germ cells	Alg1
Cecr2	0	0.497386	0.493	0.069	0	Germ cells	Cecr2
Nedd8	0	0.496693	0.971	0.914	0	Germ cells	Nedd8
Uba6	0	0.496649	0.609	0.195	0	Germ cells	Uba6
Etnk1	0	0.496513	0.625	0.234	0	Germ cells	Etnk1
Ndufb8	0	0.495726	0.942	0.842	0	Germ cells	Ndufb8
Tbca	0	0.493745	0.977	0.903	0	Germ cells	Tbca
Mphosph10	0	0.493731	0.608	0.219	0	Germ cells	Mphosph10
2020-03-05	0	0.493699	0.791	0.533	0	Germ cells	2020-03-05
Snrpd2	0	0.493515	0.971	0.915	0	Germ cells	Snrpd2
Txlng	0	0.493098	0.552	0.103	0	Germ cells	Txlng
Gtf2f1	0	0.492428	0.666	0.32	0	Germ cells	Gtf2f1
Nme1	0	0.492076	0.893	0.701	0	Germ cells	Nme1
Cops3	0	0.491822	0.655	0.35	0	Germ cells	Cops3
Phf7	0	0.491767	0.532	0.097	0	Germ cells	Phf7
Wbp11	0	0.491712	0.745	0.507	0	Germ cells	Wbp11
Ppih	0	0.491363	0.668	0.294	0	Germ cells	Ppih
Nek1	0	0.491299	0.593	0.167	0	Germ cells	Nek1
Exosc9	0	0.491258	0.546	0.193	0	Germ cells	Exosc9
Naa35	0	0.490858	0.669	0.377	0	Germ cells	Naa35
Atp6v1h	0	0.490151	0.603	0.2	0	Germ cells	Atp6v1h
Rnf8	0	0.490148	0.524	0.218	0	Germ cells	Rnf8
Timm10b	0	0.489839	0.802	0.576	0	Germ cells	Timm10b
Ndufa12	0	0.489692	0.922	0.771	0	Germ cells	Ndufa12
Ola1	0	0.48958	0.656	0.393	0	Germ cells	Ola1
Lactb	0	0.488662	0.511	0.13	0	Germ cells	Lactb
Med17	0	0.488079	0.538	0.163	0	Germ cells	Med17
Gps1	0	0.487023	0.729	0.443	0	Germ cells	Gps1
Hspa4	0	0.486949	0.731	0.466	0	Germ cells	Hspa4
Utp18	0	0.486836	0.595	0.21	0	Germ cells	Utp18
Cops9	0	0.48549	0.901	0.739	0	Germ cells	Cops9
Meioc	0	0.48531	0.339	0.016	0	Germ cells	Meioc
Gid4	0	0.484731	0.563	0.188	0	Germ cells	Gid4
Nexn	0	0.484623	0.411	0.088	0	Germ cells	Nexn
Mms22l	0	0.484471	0.548	0.122	0	Germ cells	Mms22l
Bnip3	0	0.484354	0.552	0.157	0	Germ cells	Bnip3
Psmd10	0	0.484135	0.602	0.302	0	Germ cells	Psmd10
Mrpl40	0	0.484131	0.721	0.4	0	Germ cells	Mrpl40
Plaa	0	0.484101	0.673	0.303	0	Germ cells	Plaa
Luzp1	0	0.48409	0.596	0.266	0	Germ cells	Luzp1
Ssb	0	0.484017	0.906	0.776	0	Germ cells	Ssb
Rnf212	0	0.483568	0.467	0.023	0	Germ cells	Rnf212
Fam229b	0	0.483338	0.515	0.109	0	Germ cells	Fam229b
Mtx2	0	0.483094	0.745	0.508	0	Germ cells	Mtx2
Gtpbp4	0	0.482977	0.658	0.361	0	Germ cells	Gtpbp4
Gm28050	0	0.482186	0.455	0.023	0	Germ cells	Gm28050
Per3	0	0.481522	0.534	0.141	0	Germ cells	Per3
Odc1	0	0.480992	0.785	0.526	0	Germ cells	Odc1
Pole3	0	0.480574	0.767	0.444	0	Germ cells	Pole3
Grpel1	0	0.480528	0.758	0.517	0	Germ cells	Grpel1
Naa38	0	0.480062	0.832	0.605	0	Germ cells	Naa38
Tmbim4	0	0.479774	0.718	0.444	0	Germ cells	Tmbim4
Sbno1	0	0.479303	0.741	0.455	0	Germ cells	Sbno1
Setd4	0	0.478889	0.382	0.064	0	Germ cells	Setd4
Naa15	0	0.478756	0.674	0.317	0	Germ cells	Naa15
Strap	0	0.478518	0.783	0.573	0	Germ cells	Strap
Dcun1d5	0	0.4783	0.817	0.639	0	Germ cells	Dcun1d5
Mrps22	0	0.477909	0.56	0.199	0	Germ cells	Mrps22
Utp4	0	0.477839	0.539	0.191	0	Germ cells	Utp4
Eif5b	0	0.477658	0.901	0.774	0	Germ cells	Eif5b
Afdn	0	0.477379	0.576	0.227	0	Germ cells	Afdn
Myo9a	0	0.476908	0.592	0.196	0	Germ cells	Myo9a
Timm13	0	0.476782	0.907	0.804	0	Germ cells	Timm13
Vps13a	0	0.47649	0.603	0.233	0	Germ cells	Vps13a
Polr3c	0	0.476134	0.541	0.192	0	Germ cells	Polr3c
Ltv1	0	0.475982	0.566	0.171	0	Germ cells	Ltv1
Polr2i	0	0.475492	0.853	0.635	0	Germ cells	Polr2i
Timm17b	0	0.475376	0.8	0.546	0	Germ cells	Timm17b
Hikeshi	0	0.475197	0.685	0.355	0	Germ cells	Hikeshi
Zc3h15	0	0.474842	0.842	0.622	0	Germ cells	Zc3h15
Cmss1	0	0.472324	0.617	0.223	0	Germ cells	Cmss1
Csnk2b	0	0.471904	0.812	0.583	0	Germ cells	Csnk2b
Nup62cl	0	0.470659	0.396	0.017	0	Germ cells	Nup62cl
Tsc22d3	0	0.470576	0.712	0.384	0	Germ cells	Tsc22d3
Pkd2l2	0	0.469937	0.361	0.032	0	Germ cells	Pkd2l2
Tmem248	0	0.469836	0.625	0.254	0	Germ cells	Tmem248
Qrich1	0	0.469456	0.719	0.376	0	Germ cells	Qrich1
Haus7	0	0.469103	0.567	0.248	0	Germ cells	Haus7
Anapc13	0	0.468806	0.913	0.776	0	Germ cells	Anapc13
Polr2b	0	0.468462	0.626	0.244	0	Germ cells	Polr2b
Mrnip	0	0.468111	0.488	0.12	0	Germ cells	Mrnip
Swi5	0	0.468081	0.95	0.857	0	Germ cells	Swi5
Lamtor2	0	0.468028	0.859	0.654	0	Germ cells	Lamtor2
Rae1	0	0.467969	0.712	0.394	0	Germ cells	Rae1
Gmnn	0	0.467652	0.687	0.331	0	Germ cells	Gmnn
Nup37	0	0.466392	0.536	0.175	0	Germ cells	Nup37
Edem2	0	0.466231	0.573	0.208	0	Germ cells	Edem2
Sgf29	0	0.464989	0.609	0.234	0	Germ cells	Sgf29
Rhox2a	0	0.464376	0.411	0.015	0	Germ cells	Rhox2a
Tmem97	0	0.463612	0.506	0.233	0	Germ cells	Tmem97
Gatad2a	0	0.462912	0.63	0.272	0	Germ cells	Gatad2a
Cox4i1	0	0.462908	0.999	0.998	0	Germ cells	Cox4i1
Ly6k	0	0.462814	0.359	0.019	0	Germ cells	Ly6k
Ccnb3	0	0.462191	0.325	0.012	0	Germ cells	Ccnb3
Nup133	0	0.462177	0.537	0.12	0	Germ cells	Nup133
Ube2q2	0	0.46184	0.536	0.2	0	Germ cells	Ube2q2
Gfra4	0	0.461277	0.432	0.037	0	Germ cells	Gfra4
Gtf2a2	0	0.461236	0.851	0.658	0	Germ cells	Gtf2a2
9130401M01Rik	0	0.461057	0.55	0.27	0	Germ cells	9130401M01Rik
Npm1	0	0.459788	0.998	0.987	0	Germ cells	Npm1
Bud31	0	0.459333	0.803	0.569	0	Germ cells	Bud31
Crb3	0	0.458834	0.429	0.034	0	Germ cells	Crb3
Dph3	0	0.458456	0.743	0.475	0	Germ cells	Dph3
Zfand3	0	0.458414	0.651	0.296	0	Germ cells	Zfand3
Pdcd2	0	0.458174	0.578	0.252	0	Germ cells	Pdcd2
Ndufa2	0	0.457831	0.975	0.948	0	Germ cells	Ndufa2
Cspg5	0	0.457627	0.381	0.05	0	Germ cells	Cspg5
Emc7	0	0.457487	0.751	0.492	0	Germ cells	Emc7
Lsm7	0	0.45701	0.905	0.784	0	Germ cells	Lsm7
Letm1	0	0.456705	0.6	0.215	0	Germ cells	Letm1
Mpp6	0	0.456309	0.577	0.247	0	Germ cells	Mpp6
Prmt7	0	0.455198	0.558	0.209	0	Germ cells	Prmt7
Senp3	0	0.455149	0.542	0.216	0	Germ cells	Senp3
Spdya	0	0.454098	0.372	0.023	0	Germ cells	Spdya
Tuba3a	0	0.4538	0.334	0.014	0	Germ cells	Tuba3a
Ribc1	0	0.453796	0.449	0.026	0	Germ cells	Ribc1
Med6	0	0.4537	0.6	0.236	0	Germ cells	Med6
Ppp1r11	0	0.453513	0.687	0.415	0	Germ cells	Ppp1r11
Dbf4	0	0.450922	0.543	0.175	0	Germ cells	Dbf4
Gm47918	0	0.450348	0.32	0.014	0	Germ cells	Gm47918
Tex10	0	0.449858	0.585	0.185	0	Germ cells	Tex10
Hacd2	0	0.449768	0.589	0.252	0	Germ cells	Hacd2
Psmb6	0	0.449571	0.948	0.865	0	Germ cells	Psmb6
Ipo5	0	0.449242	0.699	0.369	0	Germ cells	Ipo5
Fam49b	0	0.448859	0.697	0.343	0	Germ cells	Fam49b
Tmem106c	0	0.448766	0.594	0.275	0	Germ cells	Tmem106c
Gtf2h2	0	0.448404	0.574	0.193	0	Germ cells	Gtf2h2
Kifap3	0	0.448402	0.615	0.263	0	Germ cells	Kifap3
Slc25a33	0	0.44805	0.495	0.084	0	Germ cells	Slc25a33
Asb8	0	0.447813	0.532	0.186	0	Germ cells	Asb8
Cnot4	0	0.447703	0.682	0.388	0	Germ cells	Cnot4
Plekha8	0	0.447503	0.51	0.11	0	Germ cells	Plekha8
Trip12	0	0.44748	0.701	0.396	0	Germ cells	Trip12
Cul3	0	0.447206	0.608	0.244	0	Germ cells	Cul3
Rfk	0	0.447192	0.525	0.237	0	Germ cells	Rfk
Chchd1	0	0.444631	0.82	0.594	0	Germ cells	Chchd1
Immp1l	0	0.444325	0.771	0.542	0	Germ cells	Immp1l
Ndufa8	0	0.443722	0.866	0.706	0	Germ cells	Ndufa8
Fam174a	0	0.443593	0.648	0.38	0	Germ cells	Fam174a
Fam96b	0	0.443512	0.705	0.413	0	Germ cells	Fam96b
Agpat5	0	0.443458	0.588	0.234	0	Germ cells	Agpat5
Cyct	0	0.443109	0.413	0.017	0	Germ cells	Cyct
1700028K03Rik	0	0.443	0.424	0.018	0	Germ cells	1700028K03Rik
Cdc5l	0	0.442589	0.698	0.435	0	Germ cells	Cdc5l
Snrpg	0	0.442447	0.99	0.964	0	Germ cells	Snrpg
Dnpep	0	0.44136	0.732	0.41	0	Germ cells	Dnpep
Gpr137c	0	0.441323	0.455	0.044	0	Germ cells	Gpr137c
Ropn1l	0	0.441237	0.425	0.033	0	Germ cells	Ropn1l
Cep41	0	0.440796	0.47	0.063	0	Germ cells	Cep41
Mrps17	0	0.440544	0.806	0.659	0	Germ cells	Mrps17
Eif4enif1	0	0.44013	0.578	0.191	0	Germ cells	Eif4enif1
Trap1a	0	0.440037	0.394	0.017	0	Germ cells	Trap1a
Rec114	0	0.440013	0.472	0.065	0	Germ cells	Rec114
Timm50	0	0.439816	0.689	0.36	0	Germ cells	Timm50
Cog6	0	0.439417	0.524	0.124	0	Germ cells	Cog6
Dusp9	0	0.438885	0.395	0.03	0	Germ cells	Dusp9
Mnd1	0	0.438428	0.47	0.099	0	Germ cells	Mnd1
Grid2	0	0.438233	0.365	0.012	0	Germ cells	Grid2
Taf9b	0	0.43811	0.422	0.052	0	Germ cells	Taf9b
Ddx27	0	0.437513	0.652	0.316	0	Germ cells	Ddx27
Hspa4l	0	0.437288	0.512	0.121	0	Germ cells	Hspa4l
Znrd1as	0	0.436827	0.455	0.055	0	Germ cells	Znrd1as
Mrpl24	0	0.436363	0.742	0.502	0	Germ cells	Mrpl24
Ddah1	0	0.436317	0.433	0.148	0	Germ cells	Ddah1
Gpatch11	0	0.435797	0.563	0.191	0	Germ cells	Gpatch11
Taf1b	0	0.435489	0.501	0.113	0	Germ cells	Taf1b
Phka2	0	0.435351	0.509	0.1	0	Germ cells	Phka2
Cenps	0	0.435041	0.518	0.155	0	Germ cells	Cenps
Ica1l	0	0.434912	0.426	0.023	0	Germ cells	Ica1l
Cenpp	0	0.434653	0.516	0.137	0	Germ cells	Cenpp
Coq8a	0	0.434267	0.472	0.123	0	Germ cells	Coq8a
Hsph1	0	0.434246	0.499	0.137	0	Germ cells	Hsph1
Stat3	0	0.433042	0.5	0.205	0	Germ cells	Stat3
Pno1	0	0.432059	0.516	0.189	0	Germ cells	Pno1
Dnajb11	0	0.43088	0.693	0.375	0	Germ cells	Dnajb11
Arl4a	0	0.430636	0.664	0.347	0	Germ cells	Arl4a
Coq7	0	0.430075	0.659	0.366	0	Germ cells	Coq7
Cript	0	0.428733	0.78	0.524	0	Germ cells	Cript
Eif1ad	0	0.428687	0.623	0.287	0	Germ cells	Eif1ad
Cenpv	0	0.427876	0.553	0.265	0	Germ cells	Cenpv
Nup93	0	0.427682	0.522	0.145	0	Germ cells	Nup93
Rtca	0	0.427373	0.565	0.213	0	Germ cells	Rtca
Nlrp4f	0	0.426537	0.287	0.02	0	Germ cells	Nlrp4f
Thyn1	0	0.42597	0.643	0.336	0	Germ cells	Thyn1
Topbp1	0	0.425396	0.604	0.255	0	Germ cells	Topbp1
Phf20	0	0.424914	0.578	0.265	0	Germ cells	Phf20
Spc25	0	0.424347	0.626	0.206	0	Germ cells	Spc25
1810044D09Rik	0	0.424154	0.494	0.116	0	Germ cells	1810044D09Rik
Gm47448	0	0.423947	0.332	0.015	0	Germ cells	Gm47448
Abcf2	0	0.423586	0.587	0.249	0	Germ cells	Abcf2
Tinf2	0	0.422665	0.477	0.078	0	Germ cells	Tinf2
Btbd10	0	0.422611	0.538	0.162	0	Germ cells	Btbd10
Atad2	0	0.422457	0.6	0.232	0	Germ cells	Atad2
Rhox13	0	0.421223	0.344	0.014	0	Germ cells	Rhox13
Mrpl11	0	0.421217	0.726	0.446	0	Germ cells	Mrpl11
Topaz1	0	0.42075	0.366	0.011	0	Germ cells	Topaz1
Adarb1	0	0.418821	0.377	0.033	0	Germ cells	Adarb1
Ddx5	0	0.418154	0.979	0.912	0	Germ cells	Ddx5
Zfp318	0	0.417984	0.549	0.183	0	Germ cells	Zfp318
4933416C03Rik	0	0.417811	0.346	0.014	0	Germ cells	4933416C03Rik
Ubap2l	0	0.417436	0.847	0.654	0	Germ cells	Ubap2l
Jarid2	0	0.41675	0.56	0.251	0	Germ cells	Jarid2
Anapc11	0	0.41384	0.884	0.734	0	Germ cells	Anapc11
Uqcrc2	0	0.413637	0.846	0.656	0	Germ cells	Uqcrc2
Rpp30	0	0.413306	0.567	0.221	0	Germ cells	Rpp30
Eif2s1	0	0.41292	0.735	0.446	0	Germ cells	Eif2s1
Otud4	0	0.412776	0.522	0.146	0	Germ cells	Otud4
Phf13	0	0.412092	0.569	0.232	0	Germ cells	Phf13
Prkrip1	0	0.412068	0.58	0.246	0	Germ cells	Prkrip1
Ssr4	0	0.411322	0.902	0.782	0	Germ cells	Ssr4
Scml2	0	0.410853	0.413	0.031	0	Germ cells	Scml2
Mvp	0	0.410549	0.325	0.081	0	Germ cells	Mvp
Otud5	0	0.409946	0.577	0.219	0	Germ cells	Otud5
Noc4l	0	0.409897	0.515	0.169	0	Germ cells	Noc4l
Aimp2	0	0.408408	0.569	0.255	0	Germ cells	Aimp2
Las1l	0	0.407539	0.617	0.29	0	Germ cells	Las1l
Ccdc136	0	0.407338	0.55	0.201	0	Germ cells	Ccdc136
Pdcd2l	0	0.40729	0.528	0.16	0	Germ cells	Pdcd2l
Sdad1	0	0.406627	0.537	0.206	0	Germ cells	Sdad1
Ndufa7	0	0.405988	0.975	0.932	0	Germ cells	Ndufa7
Parg	0	0.405565	0.517	0.199	0	Germ cells	Parg
Grpel2	0	0.405383	0.479	0.159	0	Germ cells	Grpel2
Pdxdc1	0	0.404626	0.616	0.252	0	Germ cells	Pdxdc1
Cstf2	0	0.403756	0.544	0.171	0	Germ cells	Cstf2
B230118H07Rik	0	0.40367	0.589	0.247	0	Germ cells	B230118H07Rik
Rbmxl2	0	0.403027	0.402	0.013	0	Germ cells	Rbmxl2
Ccdc92	0	0.401935	0.47	0.075	0	Germ cells	Ccdc92
Aktip	0	0.401756	0.551	0.246	0	Germ cells	Aktip
Dnm1l	0	0.400636	0.623	0.286	0	Germ cells	Dnm1l
Cep290	0	0.400613	0.514	0.163	0	Germ cells	Cep290
Zfp131	0	0.400584	0.566	0.236	0	Germ cells	Zfp131
Psma8	0	0.400136	0.381	0.018	0	Germ cells	Psma8
Xrcc6	0	0.399204	0.512	0.186	0	Germ cells	Xrcc6
Creld2	0	0.398674	0.54	0.222	0	Germ cells	Creld2
Ckap5	0	0.398209	0.592	0.25	0	Germ cells	Ckap5
Tle4	0	0.398122	0.48	0.121	0	Germ cells	Tle4
Exoc3	0	0.397515	0.629	0.324	0	Germ cells	Exoc3
Tulp4	0	0.397367	0.614	0.307	0	Germ cells	Tulp4
Rhox7b	0	0.395816	0.366	0.012	0	Germ cells	Rhox7b
Med31	0	0.395796	0.624	0.3	0	Germ cells	Med31
Ythdc2	0	0.395215	0.476	0.113	0	Germ cells	Ythdc2
Slc4a1ap	0	0.395194	0.512	0.137	0	Germ cells	Slc4a1ap
Sdccag3	0	0.39519	0.546	0.252	0	Germ cells	Sdccag3
Mcm8	0	0.395138	0.44	0.054	0	Germ cells	Mcm8
Nup43	0	0.393724	0.517	0.174	0	Germ cells	Nup43
Nol12	0	0.393241	0.601	0.272	0	Germ cells	Nol12
Lonp2	0	0.392937	0.522	0.183	0	Germ cells	Lonp2
Coa6	0	0.392807	0.614	0.274	0	Germ cells	Coa6
Snrnp200	0	0.392328	0.555	0.208	0	Germ cells	Snrnp200
Spast	0	0.392047	0.54	0.211	0	Germ cells	Spast
Ran	0	0.391901	0.961	0.874	0	Germ cells	Ran
Mbip	0	0.390879	0.502	0.169	0	Germ cells	Mbip
Xlr5a	0	0.39083	0.369	0.012	0	Germ cells	Xlr5a
Klhl15	0	0.390376	0.436	0.08	0	Germ cells	Klhl15
Zfp655	0	0.390105	0.52	0.202	0	Germ cells	Zfp655
2410089E03Rik	0	0.390051	0.512	0.15	0	Germ cells	2410089E03Rik
Ep400	0	0.389131	0.601	0.293	0	Germ cells	Ep400
Ankrd49	0	0.388796	0.496	0.179	0	Germ cells	Ankrd49
Ung	0	0.388067	0.483	0.186	0	Germ cells	Ung
Bpnt1	0	0.387751	0.46	0.107	0	Germ cells	Bpnt1
1810043G02Rik	0	0.387145	0.526	0.181	0	Germ cells	1810043G02Rik
Taf12	0	0.386668	0.603	0.287	0	Germ cells	Taf12
Dmc1	0	0.38559	0.293	0.027	0	Germ cells	Dmc1
Naa30	0	0.38546	0.477	0.127	0	Germ cells	Naa30
Cenph	0	0.385308	0.553	0.189	0	Germ cells	Cenph
Skiv2l2	0	0.385051	0.532	0.184	0	Germ cells	Skiv2l2
Gm14167	0	0.384498	0.382	0.025	0	Germ cells	Gm14167
Cluap1	0	0.383773	0.515	0.172	0	Germ cells	Cluap1
Usp47	0	0.383671	0.597	0.283	0	Germ cells	Usp47
Ift88	0	0.382057	0.474	0.114	0	Germ cells	Ift88
Kctd3	0	0.381739	0.52	0.159	0	Germ cells	Kctd3
Vps41	0	0.381478	0.576	0.268	0	Germ cells	Vps41
Aaas	0	0.381334	0.472	0.12	0	Germ cells	Aaas
Fancd2	0	0.381104	0.409	0.043	0	Germ cells	Fancd2
4930524B15Rik	0	0.380906	0.305	0.019	0	Germ cells	4930524B15Rik
Noct	0	0.38059	0.431	0.08	0	Germ cells	Noct
Lrrfip2	0	0.380439	0.565	0.245	0	Germ cells	Lrrfip2
Arih2	0	0.380387	0.526	0.159	0	Germ cells	Arih2
Haus8	0	0.37922	0.461	0.147	0	Germ cells	Haus8
Mad2l1	0	0.378714	0.546	0.2	0	Germ cells	Mad2l1
Neb	0	0.378473	0.33	0.023	0	Germ cells	Neb
Pak1	0	0.378368	0.505	0.138	0	Germ cells	Pak1
Suv39h1	0	0.377654	0.493	0.148	0	Germ cells	Suv39h1
Kif2a	0	0.377618	0.537	0.204	0	Germ cells	Kif2a
Ippk	0	0.377334	0.405	0.06	0	Germ cells	Ippk
Nat9	0	0.376787	0.515	0.165	0	Germ cells	Nat9
Rnf212b	0	0.376506	0.396	0.014	0	Germ cells	Rnf212b
Tmem57	0	0.376292	0.585	0.263	0	Germ cells	Tmem57
Wfdc15a	0	0.375821	0.32	0.011	0	Germ cells	Wfdc15a
Ccp110	0	0.375433	0.435	0.086	0	Germ cells	Ccp110
Rabep1	0	0.375375	0.574	0.26	0	Germ cells	Rabep1
Baz2a	0	0.375241	0.529	0.195	0	Germ cells	Baz2a
Ndufb5	0	0.375241	0.935	0.863	0	Germ cells	Ndufb5
D030056L22Rik	0	0.375026	0.617	0.285	0	Germ cells	D030056L22Rik
Baz1a	0	0.374732	0.522	0.175	0	Germ cells	Baz1a
Smim8	0	0.372585	0.575	0.257	0	Germ cells	Smim8
1700067K01Rik	0	0.372566	0.314	0.012	0	Germ cells	1700067K01Rik
Mlf1	0	0.372194	0.473	0.129	0	Germ cells	Mlf1
Tex16	0	0.371665	0.334	0.014	0	Germ cells	Tex16
Tex14	0	0.37067	0.43	0.064	0	Germ cells	Tex14
Ppia	0	0.37032	1	0.996	0	Germ cells	Ppia
Terf1	0	0.369426	0.528	0.194	0	Germ cells	Terf1
Maoa	0	0.369393	0.476	0.186	0	Germ cells	Maoa
4930562C15Rik	0	0.36897	0.308	0.018	0	Germ cells	4930562C15Rik
Sympk	0	0.36831	0.543	0.199	0	Germ cells	Sympk
Ecsit	0	0.368127	0.491	0.156	0	Germ cells	Ecsit
Pdzk1	0	0.368044	0.305	0.015	0	Germ cells	Pdzk1
Polr3g	0	0.367884	0.39	0.08	0	Germ cells	Polr3g
Rbm44	0	0.367038	0.377	0.014	0	Germ cells	Rbm44
Tbc1d7	0	0.366887	0.519	0.179	0	Germ cells	Tbc1d7
Hint3	0	0.366476	0.571	0.251	0	Germ cells	Hint3
Plekha5	0	0.365607	0.501	0.175	0	Germ cells	Plekha5
Meiob	0	0.365326	0.337	0.019	0	Germ cells	Meiob
Dsn1	0	0.365145	0.422	0.071	0	Germ cells	Dsn1
Msantd3	0	0.365066	0.414	0.098	0	Germ cells	Msantd3
Pfdn5	0	0.364757	0.989	0.981	0	Germ cells	Pfdn5
Tbc1d20	0	0.364729	0.525	0.216	0	Germ cells	Tbc1d20
Tdrd5	0	0.363415	0.467	0.127	0	Germ cells	Tdrd5
Reg2	0	0.361511	0.312	0.011	0	Germ cells	Reg2
Trap1	0	0.361412	0.583	0.266	0	Germ cells	Trap1
Nme6	0	0.360695	0.526	0.198	0	Germ cells	Nme6
Mdn1	0	0.359533	0.455	0.106	0	Germ cells	Mdn1
BC049762	0	0.359345	0.357	0.018	0	Germ cells	BC049762
Gm11837	0	0.35903	0.445	0.115	0	Germ cells	Gm11837
Tmem199	0	0.358692	0.49	0.145	0	Germ cells	Tmem199
Rad17	0	0.356957	0.498	0.162	0	Germ cells	Rad17
Kctd13	0	0.356916	0.465	0.126	0	Germ cells	Kctd13
Skap2	0	0.356057	0.474	0.129	0	Germ cells	Skap2
Phospho2	0	0.355752	0.485	0.164	0	Germ cells	Phospho2
Txndc16	0	0.355028	0.425	0.074	0	Germ cells	Txndc16
Elob	0	0.354684	0.984	0.971	0	Germ cells	Elob
Gtf2h4	0	0.35467	0.494	0.174	0	Germ cells	Gtf2h4
Itpk1	0	0.354669	0.341	0.046	0	Germ cells	Itpk1
Dhx40	0	0.35425	0.547	0.224	0	Germ cells	Dhx40
Ctu2	0	0.353945	0.471	0.14	0	Germ cells	Ctu2
1300002E11Rik	0	0.353932	0.479	0.175	0	Germ cells	1300002E11Rik
Aunip	0	0.353929	0.408	0.106	0	Germ cells	Aunip
Bms1	0	0.353739	0.496	0.18	0	Germ cells	Bms1
Riox2	0	0.35192	0.415	0.096	0	Germ cells	Riox2
Uba52	0	0.351336	0.994	0.985	0	Germ cells	Uba52
Snapc1	0	0.349765	0.466	0.122	0	Germ cells	Snapc1
Nfxl1	0	0.34889	0.482	0.141	0	Germ cells	Nfxl1
Kif4	0	0.348826	0.409	0.101	0	Germ cells	Kif4
Zfp541	0	0.348591	0.348	0.015	0	Germ cells	Zfp541
Mdm2	0	0.347363	0.526	0.215	0	Germ cells	Mdm2
Zbtb44	0	0.347256	0.512	0.175	0	Germ cells	Zbtb44
Suv39h2	0	0.346886	0.408	0.07	0	Germ cells	Suv39h2
Spo11	0	0.345995	0.318	0.014	0	Germ cells	Spo11
Btaf1	0	0.345708	0.462	0.14	0	Germ cells	Btaf1
Atp8a2	0	0.345689	0.339	0.06	0	Germ cells	Atp8a2
Fhl4	0	0.345076	0.35	0.02	0	Germ cells	Fhl4
Thop1	0	0.344613	0.496	0.185	0	Germ cells	Thop1
Cep85	0	0.34444	0.439	0.104	0	Germ cells	Cep85
Ccdc122	0	0.343753	0.423	0.1	0	Germ cells	Ccdc122
Xrcc5	0	0.343451	0.485	0.176	0	Germ cells	Xrcc5
Dnaja3	0	0.343374	0.511	0.201	0	Germ cells	Dnaja3
Cenpk	0	0.342973	0.538	0.195	0	Germ cells	Cenpk
Jag2	0	0.342804	0.349	0.028	0	Germ cells	Jag2
Setdb1	0	0.342439	0.499	0.179	0	Germ cells	Setdb1
C330027C09Rik	0	0.341279	0.435	0.088	0	Germ cells	C330027C09Rik
Sohlh2	0	0.340933	0.351	0.014	0	Germ cells	Sohlh2
Larp4	0	0.340572	0.53	0.208	0	Germ cells	Larp4
Nkiras1	0	0.340025	0.443	0.119	0	Germ cells	Nkiras1
Chd1l	0	0.339971	0.427	0.095	0	Germ cells	Chd1l
Ascc3	0	0.338029	0.497	0.198	0	Germ cells	Ascc3
Rbbp8	0	0.337131	0.516	0.204	0	Germ cells	Rbbp8
Taf6	0	0.336775	0.559	0.242	0	Germ cells	Taf6
Arhgap20os	0	0.336759	0.312	0.012	0	Germ cells	Arhgap20os
Usp42	0	0.336215	0.465	0.132	0	Germ cells	Usp42
Rpgr	0	0.335984	0.439	0.1	0	Germ cells	Rpgr
Tsr2	0	0.333626	0.438	0.13	0	Germ cells	Tsr2
Asf1b	0	0.332915	0.546	0.194	0	Germ cells	Asf1b
Ubr4	0	0.332485	0.535	0.227	0	Germ cells	Ubr4
Prr19	0	0.332463	0.337	0.012	0	Germ cells	Prr19
Sgsm3	0	0.331625	0.348	0.06	0	Germ cells	Sgsm3
Pi4ka	0	0.330634	0.429	0.117	0	Germ cells	Pi4ka
Pou4f1	0	0.328535	0.356	0.012	0	Germ cells	Pou4f1
Tmtc4	0	0.328408	0.401	0.104	0	Germ cells	Tmtc4
Msh6	0	0.327756	0.436	0.15	0	Germ cells	Msh6
Fsd1l	0	0.327094	0.391	0.061	0	Germ cells	Fsd1l
AU015836	0	0.327079	0.282	0.012	0	Germ cells	AU015836
2310035C23Rik	0	0.325704	0.526	0.212	0	Germ cells	2310035C23Rik
Mageb16	0	0.325692	0.331	0.018	0	Germ cells	Mageb16
Cox8c	0	0.325282	0.298	0.011	0	Germ cells	Cox8c
Stradb	0	0.325202	0.498	0.177	0	Germ cells	Stradb
Gm773	0	0.324378	0.284	0.012	0	Germ cells	Gm773
Pcx	0	0.324158	0.362	0.056	0	Germ cells	Pcx
Usp2	0	0.324092	0.322	0.05	0	Germ cells	Usp2
Fbxo31	0	0.323653	0.465	0.165	0	Germ cells	Fbxo31
Cenpe	0	0.322376	0.508	0.185	0	Germ cells	Cenpe
Phc1	0	0.321984	0.448	0.121	0	Germ cells	Phc1
Pgm2l1	0	0.321436	0.373	0.066	0	Germ cells	Pgm2l1
Itgb3bp	0	0.319952	0.447	0.138	0	Germ cells	Itgb3bp
Sap30l	0	0.319831	0.474	0.167	0	Germ cells	Sap30l
Rims3	0	0.319466	0.325	0.015	0	Germ cells	Rims3
Pdpk1	0	0.318414	0.502	0.192	0	Germ cells	Pdpk1
Trim71	0	0.316339	0.317	0.012	0	Germ cells	Trim71
Gm49336	0	0.315635	0.485	0.166	0	Germ cells	Gm49336
Phactr3	0	0.315613	0.289	0.015	0	Germ cells	Phactr3
Cystm1	0	0.315032	0.409	0.089	0	Germ cells	Cystm1
Ccdc88c	0	0.315028	0.379	0.078	0	Germ cells	Ccdc88c
Cdkl2	0	0.314801	0.36	0.048	0	Germ cells	Cdkl2
Atf7ip2	0	0.314141	0.255	0.017	0	Germ cells	Atf7ip2
Mecr	0	0.312735	0.403	0.133	0	Germ cells	Mecr
4930432K21Rik	0	0.31267	0.338	0.02	0	Germ cells	4930432K21Rik
Rhox5	0	0.312333	0.268	0.012	0	Germ cells	Rhox5
Dgkd	0	0.311555	0.435	0.109	0	Germ cells	Dgkd
Txnrd3	0	0.311433	0.373	0.084	0	Germ cells	Txnrd3
Rars2	0	0.308107	0.442	0.154	0	Germ cells	Rars2
Rpl10l	0	0.307778	0.322	0.012	0	Germ cells	Rpl10l
Ccdc191	0	0.307329	0.399	0.08	0	Germ cells	Ccdc191
Hmga1b	0	0.306662	0.347	0.074	0	Germ cells	Hmga1b
Sdr39u1	0	0.306546	0.418	0.128	0	Germ cells	Sdr39u1
Ccne2	0	0.306512	0.39	0.108	0	Germ cells	Ccne2
Wdr5	0	0.306144	0.483	0.181	0	Germ cells	Wdr5
Clip4	0	0.305214	0.387	0.064	0	Germ cells	Clip4
Klc2	0	0.303797	0.451	0.134	0	Germ cells	Klc2
Lonrf3	0	0.303469	0.299	0.013	0	Germ cells	Lonrf3
Wdr31	0	0.303144	0.382	0.06	0	Germ cells	Wdr31
Lrpprc	0	0.30276	0.465	0.166	0	Germ cells	Lrpprc
Kif16b	0	0.301392	0.405	0.116	0	Germ cells	Kif16b
Gnaz	0	0.300883	0.353	0.042	0	Germ cells	Gnaz
Krtcap3	0	0.300829	0.326	0.061	0	Germ cells	Krtcap3
Dgat2	0	0.300796	0.334	0.029	0	Germ cells	Dgat2
Ddx20	0	0.300606	0.394	0.103	0	Germ cells	Ddx20
Map3k11	0	0.300527	0.382	0.112	0	Germ cells	Map3k11
Nphp1	0	0.299645	0.436	0.142	0	Germ cells	Nphp1
Nln	0	0.29892	0.4	0.1	0	Germ cells	Nln
Nampt	0	0.298533	0.444	0.151	0	Germ cells	Nampt
Chadl	0	0.298309	0.348	0.047	0	Germ cells	Chadl
Rnf19b	0	0.298126	0.416	0.111	0	Germ cells	Rnf19b
Brap	0	0.298022	0.481	0.176	0	Germ cells	Brap
Phtf1	0	0.296785	0.445	0.155	0	Germ cells	Phtf1
Pdcl2	0	0.296782	0.273	0.007	0	Germ cells	Pdcl2
Nme5	0	0.295645	0.33	0.027	0	Germ cells	Nme5
Wdpcp	0	0.295364	0.271	0.037	0	Germ cells	Wdpcp
Mcph1	0	0.294234	0.4	0.098	0	Germ cells	Mcph1
Rnf170	0	0.294051	0.481	0.163	0	Germ cells	Rnf170
Macrod1	0	0.293794	0.341	0.071	0	Germ cells	Macrod1
Dtx2	0	0.292305	0.429	0.146	0	Germ cells	Dtx2
Hcfc2	0	0.29219	0.394	0.098	0	Germ cells	Hcfc2
Nek4	0	0.291784	0.395	0.083	0	Germ cells	Nek4
Haus3	0	0.291234	0.414	0.137	0	Germ cells	Haus3
Trappc8	0	0.29091	0.394	0.096	0	Germ cells	Trappc8
Tex13b	0	0.290266	0.291	0.009	0	Germ cells	Tex13b
Cdiptos	0	0.289665	0.306	0.032	0	Germ cells	Cdiptos
Pphln1	0	0.289568	0.388	0.09	0	Germ cells	Pphln1
1700029J07Rik	0	0.287803	0.342	0.048	0	Germ cells	1700029J07Rik
Pxmp2	0	0.287202	0.404	0.107	0	Germ cells	Pxmp2
Tcp11l1	0	0.286612	0.367	0.096	0	Germ cells	Tcp11l1
Vil1	0	0.286321	0.272	0.009	0	Germ cells	Vil1
Nup107	0	0.286182	0.408	0.103	0	Germ cells	Nup107
Aplf	0	0.283166	0.384	0.101	0	Germ cells	Aplf
Sfi1	0	0.282846	0.361	0.063	0	Germ cells	Sfi1
Gm13269	0	0.28166	0.279	0.013	0	Germ cells	Gm13269
Brdt	0	0.281256	0.339	0.049	0	Germ cells	Brdt
Nr6a1	0	0.281171	0.301	0.025	0	Germ cells	Nr6a1
Ocel1	0	0.28086	0.347	0.063	0	Germ cells	Ocel1
Kdf1	0	0.28077	0.379	0.075	0	Germ cells	Kdf1
Dmrta2	0	0.27923	0.301	0.011	0	Germ cells	Dmrta2
Pradc1	0	0.279138	0.421	0.131	0	Germ cells	Pradc1
Rprd1a	0	0.278567	0.434	0.118	0	Germ cells	Rprd1a
Spryd3	0	0.277451	0.385	0.106	0	Germ cells	Spryd3
Atp23	0	0.277154	0.372	0.093	0	Germ cells	Atp23
Pkmyt1	0	0.276032	0.388	0.106	0	Germ cells	Pkmyt1
Eml5	0	0.275879	0.301	0.033	0	Germ cells	Eml5
Vps8	0	0.27541	0.342	0.044	0	Germ cells	Vps8
Zbtb11	0	0.275114	0.403	0.112	0	Germ cells	Zbtb11
Sh3gl3	0	0.275015	0.315	0.041	0	Germ cells	Sh3gl3
Prdm16	0	0.274096	0.301	0.039	0	Germ cells	Prdm16
Cyld	0	0.273905	0.38	0.112	0	Germ cells	Cyld
Espl1	0	0.273889	0.344	0.053	0	Germ cells	Espl1
Tanc2	0	0.272995	0.426	0.144	0	Germ cells	Tanc2
Atl1	0	0.272832	0.355	0.058	0	Germ cells	Atl1
Pik3r3	0	0.27194	0.352	0.102	0	Germ cells	Pik3r3
Ints1	0	0.271861	0.372	0.078	0	Germ cells	Ints1
Mtmr7	0	0.271807	0.323	0.023	0	Germ cells	Mtmr7
Rnf32	0	0.27169	0.305	0.02	0	Germ cells	Rnf32
Cenpn	0	0.271317	0.402	0.123	0	Germ cells	Cenpn
Pemt	0	0.270969	0.356	0.066	0	Germ cells	Pemt
Lrrc51	0	0.270842	0.341	0.057	0	Germ cells	Lrrc51
Rhebl1	0	0.270759	0.326	0.044	0	Germ cells	Rhebl1
Bclaf3	0	0.270708	0.403	0.125	0	Germ cells	Bclaf3
Xlr3a	0	0.270596	0.28	0.015	0	Germ cells	Xlr3a
Vps53	0	0.270582	0.441	0.151	0	Germ cells	Vps53
Usp32	0	0.2691	0.41	0.12	0	Germ cells	Usp32
Elp4	0	0.268962	0.4	0.128	0	Germ cells	Elp4
Foxn2	0	0.268676	0.374	0.108	0	Germ cells	Foxn2
Dgat1	0	0.268368	0.417	0.137	0	Germ cells	Dgat1
Agtpbp1	0	0.26835	0.351	0.072	0	Germ cells	Agtpbp1
Clpb	0	0.268123	0.433	0.15	0	Germ cells	Clpb
Atmin	0	0.268115	0.395	0.115	0	Germ cells	Atmin
Trim41	0	0.267603	0.43	0.142	0	Germ cells	Trim41
Ccnk	0	0.267584	0.428	0.139	0	Germ cells	Ccnk
Nptx2	0	0.267459	0.29	0.018	0	Germ cells	Nptx2
Dcaf1	0	0.267293	0.412	0.125	0	Germ cells	Dcaf1
Tsga10	0	0.26666	0.323	0.04	0	Germ cells	Tsga10
Gm30198	0	0.266207	0.286	0.007	0	Germ cells	Gm30198
Mlycd	0	0.264723	0.412	0.132	0	Germ cells	Mlycd
Golga3	0	0.264639	0.42	0.134	0	Germ cells	Golga3
Ercc6l2	0	0.264597	0.434	0.145	0	Germ cells	Ercc6l2
BC055324	0	0.263914	0.332	0.06	0	Germ cells	BC055324
Ccpg1os	0	0.263262	0.353	0.08	0	Germ cells	Ccpg1os
Mdc1	0	0.262408	0.358	0.076	0	Germ cells	Mdc1
Focad	0	0.261656	0.33	0.049	0	Germ cells	Focad
Zbtb32	0	0.260676	0.293	0.009	0	Germ cells	Zbtb32
Gm5128	0	0.259649	0.256	0.007	0	Germ cells	Gm5128
Zc3h6	0	0.258198	0.39	0.113	0	Germ cells	Zc3h6
Arl14epl	0	0.258098	0.282	0.009	0	Germ cells	Arl14epl
Gm33301	0	0.25655	0.263	0.007	0	Germ cells	Gm33301
Micu3	0	0.255283	0.393	0.122	0	Germ cells	Micu3
Zfp217	0	0.253889	0.364	0.076	0	Germ cells	Zfp217
Rasd2	0	0.253793	0.294	0.027	0	Germ cells	Rasd2
Marveld2	0	0.253609	0.269	0.03	0	Germ cells	Marveld2
Oip5	0	0.253219	0.328	0.064	0	Germ cells	Oip5
Gm20750	0	0.2532	0.267	0.008	0	Germ cells	Gm20750
Pole	0	0.252845	0.283	0.056	0	Germ cells	Pole
Snx16	0	0.252324	0.377	0.101	0	Germ cells	Snx16
Cnpy1	0	0.252132	0.267	0.009	0	Germ cells	Cnpy1
Melk	0	0.252059	0.373	0.092	0	Germ cells	Melk
Spice1	0	0.252047	0.36	0.073	0	Germ cells	Spice1
Nhej1	0	0.25197	0.328	0.055	0	Germ cells	Nhej1
Gstk1	0	0.25134	0.323	0.067	0	Germ cells	Gstk1
Aifm3	0	0.250957	0.282	0.016	0	Germ cells	Aifm3
Tars2	0	0.250129	0.389	0.113	0	Germ cells	Tars2
Ndufs3	1.95209e-307	0.416603	0.839	0.681	4.08709e-303	Germ cells	Ndufs3
Mrps21	2.65841e-307	0.436919	0.867	0.716	5.56592e-303	Germ cells	Mrps21
Rev1	5.62881e-307	0.277588	0.439	0.156	1.1785e-302	Germ cells	Rev1
Nop9	2.62941e-306	0.324157	0.479	0.19	5.5052e-302	Germ cells	Nop9
Fam208b	4.14346e-306	0.300532	0.45	0.164	8.67517e-302	Germ cells	Fam208b
Csde1	6.98915e-306	0.414515	0.812	0.657	1.46332e-301	Germ cells	Csde1
Tomm20	7.00271e-305	0.351728	0.936	0.862	1.46616e-300	Germ cells	Tomm20
Skp1a	7.74915e-305	0.627727	0.908	0.841	1.62244e-300	Germ cells	Skp1a
Hspa9	1.36115e-304	0.457038	0.784	0.574	2.84985e-300	Germ cells	Hspa9
Bet1	1.52426e-304	0.38291	0.626	0.321	3.19134e-300	Germ cells	Bet1
Tusc2	3.59341e-304	0.393726	0.566	0.28	7.52353e-300	Germ cells	Tusc2
Akirin2	4.12387e-304	0.523321	0.728	0.534	8.63414e-300	Germ cells	Akirin2
Ccnb2	4.53152e-304	0.277851	0.62	0.269	9.48764e-300	Germ cells	Ccnb2
Chchd2	7.5289e-304	0.305294	0.995	0.985	1.57633e-299	Germ cells	Chchd2
Mettl5	8.61907e-304	0.326121	0.504	0.207	1.80457e-299	Germ cells	Mettl5
Card19	9.50906e-304	0.362369	0.569	0.26	1.99091e-299	Germ cells	Card19
Ift22	5.56033e-303	0.379444	0.564	0.263	1.16417e-298	Germ cells	Ift22
Ndufb11	9.99054e-303	0.364153	0.941	0.9	2.09172e-298	Germ cells	Ndufb11
Xpo1	4.3136e-302	0.369177	0.614	0.3	9.03139e-298	Germ cells	Xpo1
Pum3	6.06415e-302	0.329964	0.514	0.211	1.26965e-297	Germ cells	Pum3
Cul4b	7.01039e-302	0.331902	0.477	0.184	1.46776e-297	Germ cells	Cul4b
Morc2a	1.34481e-301	0.289107	0.352	0.105	2.81563e-297	Germ cells	Morc2a
Mrpl44	1.67637e-300	0.356292	0.557	0.26	3.50981e-296	Germ cells	Mrpl44
Fcf1	8.72892e-300	0.458401	0.682	0.406	1.82757e-295	Germ cells	Fcf1
Uimc1	1.12602e-299	0.302249	0.474	0.182	2.35755e-295	Germ cells	Uimc1
Copg2	2.58696e-299	0.305874	0.482	0.187	5.41631e-295	Germ cells	Copg2
Rpl23	6.55569e-299	0.262233	1	1	1.37257e-294	Germ cells	Rpl23
Pold3	2.49956e-297	0.31639	0.515	0.219	5.23334e-293	Germ cells	Pold3
Mrps7	9.11196e-297	0.401775	0.737	0.477	1.90777e-292	Germ cells	Mrps7
Psma2	3.96245e-296	0.465222	0.867	0.772	8.29617e-292	Germ cells	Psma2
Ndufaf4	7.01158e-296	0.476807	0.505	0.239	1.46801e-291	Germ cells	Ndufaf4
Tomm70a	8.1779e-296	0.407054	0.658	0.389	1.71221e-291	Germ cells	Tomm70a
Mrpl1	9.93633e-296	0.354715	0.519	0.219	2.08037e-291	Germ cells	Mrpl1
Mrpl58	1.52833e-294	0.412381	0.761	0.531	3.19986e-290	Germ cells	Mrpl58
Haus4	1.69527e-294	0.377419	0.547	0.257	3.54938e-290	Germ cells	Haus4
Foxo3	2.53086e-294	0.449411	0.545	0.275	5.29886e-290	Germ cells	Foxo3
Bcap29	3.62944e-294	0.353021	0.561	0.257	7.59896e-290	Germ cells	Bcap29
Dars	1.25454e-293	0.433763	0.682	0.404	2.62663e-289	Germ cells	Dars
Xrcc1	9.54871e-293	0.365938	0.55	0.259	1.99921e-288	Germ cells	Xrcc1
Cox18	1.55249e-292	0.267813	0.399	0.135	3.25044e-288	Germ cells	Cox18
Cgrrf1	2.56751e-292	0.271683	0.433	0.155	5.37559e-288	Germ cells	Cgrrf1
Oser1	4.14808e-292	0.408063	0.568	0.298	8.68484e-288	Germ cells	Oser1
Mmadhc	7.1954e-292	0.390917	0.674	0.384	1.5065e-287	Germ cells	Mmadhc
Coro1c	8.19175e-292	0.332983	0.52	0.223	1.71511e-287	Germ cells	Coro1c
Nap1l1	1.31699e-291	0.390629	0.913	0.793	2.75739e-287	Germ cells	Nap1l1
Tbl3	2.16351e-291	0.310988	0.465	0.182	4.52974e-287	Germ cells	Tbl3
Dnttip1	2.58787e-291	0.372025	0.58	0.298	5.41823e-287	Germ cells	Dnttip1
Mat2b	3.90897e-291	0.697193	0.68	0.53	8.18421e-287	Germ cells	Mat2b
Sec22a	4.66254e-291	0.35512	0.525	0.232	9.76196e-287	Germ cells	Sec22a
Phf8	1.09502e-290	0.295075	0.408	0.141	2.29264e-286	Germ cells	Phf8
Usp37	1.13144e-290	0.293691	0.49	0.198	2.36889e-286	Germ cells	Usp37
Nfkbib	1.26312e-290	0.265077	0.427	0.152	2.6446e-286	Germ cells	Nfkbib
Tctex1d2	1.41573e-290	0.308201	0.477	0.188	2.96412e-286	Germ cells	Tctex1d2
Tacc3	2.18426e-290	0.264249	0.488	0.187	4.57318e-286	Germ cells	Tacc3
Mrps6	1.6135e-289	0.347934	0.539	0.236	3.37818e-285	Germ cells	Mrps6
Dync1li1	2.30117e-289	0.329856	0.513	0.218	4.81797e-285	Germ cells	Dync1li1
Trmt112	4.25088e-289	0.45592	0.852	0.734	8.90008e-285	Germ cells	Trmt112
Hspb11	7.66695e-289	0.752796	0.623	0.333	1.60523e-284	Germ cells	Hspb11
Mcrs1	8.55016e-289	0.391121	0.717	0.469	1.79015e-284	Germ cells	Mcrs1
Rnf41	4.27112e-288	0.263334	0.432	0.155	8.94245e-284	Germ cells	Rnf41
Glrx3	1.28761e-287	0.393558	0.815	0.637	2.69586e-283	Germ cells	Glrx3
Smim12	1.75048e-287	0.392411	0.571	0.292	3.66498e-283	Germ cells	Smim12
Spryd7	1.95236e-287	0.254993	0.346	0.105	4.08766e-283	Germ cells	Spryd7
Ubxn4	2.09739e-287	0.398298	0.794	0.589	4.39131e-283	Germ cells	Ubxn4
Dctn3	2.20291e-287	0.456807	0.738	0.556	4.61224e-283	Germ cells	Dctn3
Serf2	3.21385e-286	0.332333	0.992	0.991	6.72885e-282	Germ cells	Serf2
Orc3	4.44916e-286	0.291993	0.449	0.168	9.3152e-282	Germ cells	Orc3
Grsf1	3.71991e-285	0.376332	0.589	0.306	7.78838e-281	Germ cells	Grsf1
9930021J03Rik	9.45334e-285	0.290752	0.492	0.201	1.97925e-280	Germ cells	9930021J03Rik
Dlat	1.35638e-284	0.379019	0.558	0.269	2.83984e-280	Germ cells	Dlat
Ddx42	1.94567e-284	0.388013	0.677	0.396	4.07365e-280	Germ cells	Ddx42
Ndufs1	2.709e-283	0.367827	0.575	0.276	5.67183e-279	Germ cells	Ndufs1
Atp6v1f	4.71982e-283	0.426274	0.895	0.788	9.8819e-279	Germ cells	Atp6v1f
Nup88	6.04689e-283	0.26631	0.445	0.168	1.26604e-278	Germ cells	Nup88
Fam50a	6.68084e-283	0.424138	0.597	0.321	1.39877e-278	Germ cells	Fam50a
Tpr	1.2957e-282	0.400715	0.845	0.727	2.71281e-278	Germ cells	Tpr
Med30	1.65554e-281	0.408602	0.601	0.336	3.4662e-277	Germ cells	Med30
Fam91a1	4.49865e-281	0.252163	0.447	0.168	9.41883e-277	Germ cells	Fam91a1
Chuk	5.02551e-281	0.273045	0.468	0.182	1.05219e-276	Germ cells	Chuk
Vamp4	8.33942e-281	0.325609	0.565	0.259	1.74602e-276	Germ cells	Vamp4
Lancl1	7.00437e-280	0.367842	0.539	0.259	1.46651e-275	Germ cells	Lancl1
Orc4	8.94883e-280	0.323564	0.511	0.217	1.87362e-275	Germ cells	Orc4
Cdyl	1.27457e-279	0.329616	0.463	0.19	2.66857e-275	Germ cells	Cdyl
Rmdn3	4.61627e-279	0.299035	0.455	0.178	9.66509e-275	Germ cells	Rmdn3
Aifm1	1.36387e-278	0.376032	0.564	0.272	2.85554e-274	Germ cells	Aifm1
2510039O18Rik	1.39723e-278	0.304706	0.492	0.209	2.92539e-274	Germ cells	2510039O18Rik
Ranbp1	2.00759e-278	0.405739	0.929	0.862	4.2033e-274	Germ cells	Ranbp1
Usp15	2.54322e-278	0.341587	0.523	0.244	5.32474e-274	Germ cells	Usp15
Lsm1	3.30539e-278	0.42896	0.701	0.489	6.9205e-274	Germ cells	Lsm1
Peli1	9.02716e-278	0.352052	0.604	0.311	1.89002e-273	Germ cells	Peli1
Rbm17	1.11962e-277	0.420216	0.739	0.541	2.34415e-273	Germ cells	Rbm17
Fyttd1	1.29164e-277	0.44294	0.675	0.412	2.70431e-273	Germ cells	Fyttd1
Mrpl37	1.77187e-277	0.307628	0.524	0.233	3.70977e-273	Germ cells	Mrpl37
Rpl14	2.41977e-277	0.334532	1	0.999	5.06628e-273	Germ cells	Rpl14
Lman2l	4.25525e-277	0.303036	0.505	0.217	8.90922e-273	Germ cells	Lman2l
Aurkaip1	8.389e-277	0.381471	0.827	0.665	1.75641e-272	Germ cells	Aurkaip1
Lyar	1.64114e-276	0.39921	0.693	0.434	3.43606e-272	Germ cells	Lyar
Paip2b	1.66928e-276	0.257464	0.374	0.124	3.49497e-272	Germ cells	Paip2b
Gpn3	1.84502e-276	0.287539	0.438	0.168	3.86291e-272	Germ cells	Gpn3
Ppil4	2.2623e-275	0.336265	0.553	0.258	4.73658e-271	Germ cells	Ppil4
Tbc1d10b	5.41438e-275	0.25068	0.414	0.151	1.13361e-270	Germ cells	Tbc1d10b
Haus1	6.21228e-275	0.313059	0.467	0.189	1.30066e-270	Germ cells	Haus1
Ube2j2	6.51774e-275	0.393134	0.741	0.508	1.36462e-270	Germ cells	Ube2j2
Fam114a2	8.7275e-274	0.374301	0.649	0.347	1.82728e-269	Germ cells	Fam114a2
Cetn2	9.5051e-274	0.465502	0.654	0.404	1.99008e-269	Germ cells	Cetn2
Pigk	2.70452e-273	0.308301	0.528	0.236	5.66245e-269	Germ cells	Pigk
Rfc1	8.96129e-273	0.449119	0.715	0.516	1.87622e-268	Germ cells	Rfc1
Rsrc1	1.87621e-272	0.33244	0.611	0.309	3.92822e-268	Germ cells	Rsrc1
Acat1	5.00979e-272	0.926583	0.635	0.493	1.0489e-267	Germ cells	Acat1
Herc1	7.70957e-272	0.370708	0.613	0.324	1.61415e-267	Germ cells	Herc1
Josd2	1.34089e-271	0.346168	0.697	0.408	2.80742e-267	Germ cells	Josd2
Pex3	6.31385e-271	0.283003	0.461	0.183	1.32193e-266	Germ cells	Pex3
S100pbp	1.74299e-269	0.273443	0.423	0.158	3.6493e-265	Germ cells	S100pbp
Abhd10	7.43722e-269	0.264253	0.457	0.18	1.55713e-264	Germ cells	Abhd10
Med4	1.39484e-267	0.37566	0.651	0.378	2.92039e-263	Germ cells	Med4
Kat8	1.44173e-267	0.283078	0.437	0.168	3.01855e-263	Germ cells	Kat8
Nubpl	3.00806e-267	0.263059	0.417	0.154	6.29798e-263	Germ cells	Nubpl
Nol7	5.11557e-267	0.41838	0.803	0.64	1.07105e-262	Germ cells	Nol7
Pex7	1.94604e-266	0.296188	0.514	0.229	4.07442e-262	Germ cells	Pex7
Commd4	2.09643e-266	0.464876	0.633	0.399	4.38929e-262	Germ cells	Commd4
Gnl2	8.12228e-265	0.354961	0.601	0.306	1.70056e-260	Germ cells	Gnl2
Rab11a	1.24676e-263	0.384736	0.832	0.672	2.61034e-259	Germ cells	Rab11a
Mars	1.50798e-263	0.299165	0.474	0.199	3.15726e-259	Germ cells	Mars
Ptrhd1	2.05961e-263	0.317361	0.541	0.25	4.31221e-259	Germ cells	Ptrhd1
Ap1g1	3.80449e-263	0.250706	0.443	0.171	7.96546e-259	Germ cells	Ap1g1
Ddx46	8.73708e-263	0.402936	0.682	0.444	1.82928e-258	Germ cells	Ddx46
Ap1m1	2.19095e-262	0.339235	0.604	0.311	4.5872e-258	Germ cells	Ap1m1
Fam216a	2.71241e-262	0.402432	0.625	0.364	5.67896e-258	Germ cells	Fam216a
Chchd7	3.38022e-262	0.376636	0.736	0.479	7.07717e-258	Germ cells	Chchd7
U2surp	7.1688e-261	0.393234	0.77	0.519	1.50093e-256	Germ cells	U2surp
Ppig	1.1876e-260	0.379477	0.806	0.658	2.48648e-256	Germ cells	Ppig
Ormdl2	1.44619e-260	0.285107	0.522	0.233	3.0279e-256	Germ cells	Ormdl2
Calr	1.93695e-260	0.382758	0.89	0.801	4.05539e-256	Germ cells	Calr
Fxr2	3.83398e-260	0.272273	0.45	0.18	8.02721e-256	Germ cells	Fxr2
Cwc27	7.03429e-260	0.269652	0.453	0.181	1.47277e-255	Germ cells	Cwc27
Mum1	9.94107e-260	0.323194	0.541	0.26	2.08136e-255	Germ cells	Mum1
Epn2	1.58535e-259	0.253321	0.448	0.174	3.31924e-255	Germ cells	Epn2
Ublcp1	1.67422e-258	0.301369	0.522	0.232	3.50532e-254	Germ cells	Ublcp1
Rasa2	2.05355e-258	0.256916	0.444	0.174	4.29951e-254	Germ cells	Rasa2
Hsdl2	2.06939e-258	0.331706	0.484	0.216	4.33269e-254	Germ cells	Hsdl2
Zfp664	2.16704e-258	0.313692	0.601	0.303	4.53713e-254	Germ cells	Zfp664
Med1	4.06307e-258	0.270833	0.491	0.211	8.50684e-254	Germ cells	Med1
Mcm5	4.5913e-258	0.276318	0.603	0.277	9.61281e-254	Germ cells	Mcm5
Atp6v0d1	1.29418e-257	0.360437	0.666	0.394	2.70962e-253	Germ cells	Atp6v0d1
Lyrm9	1.71548e-257	0.293567	0.477	0.202	3.59169e-253	Germ cells	Lyrm9
Exosc1	3.35074e-257	0.369863	0.554	0.291	7.01544e-253	Germ cells	Exosc1
Brd7	8.42948e-257	0.364144	0.715	0.46	1.76488e-252	Germ cells	Brd7
Tm2d1	1.18268e-256	0.3833	0.712	0.469	2.47619e-252	Germ cells	Tm2d1
Eif6	2.70615e-256	0.453434	0.725	0.559	5.66586e-252	Germ cells	Eif6
Hexdc	4.03834e-256	0.295235	0.36	0.126	8.45507e-252	Germ cells	Hexdc
Zufsp	4.73716e-256	0.250552	0.449	0.175	9.9182e-252	Germ cells	Zufsp
Ciapin1	8.99706e-256	0.329261	0.525	0.256	1.88371e-251	Germ cells	Ciapin1
Poldip2	4.53979e-255	0.374497	0.722	0.489	9.50496e-251	Germ cells	Poldip2
Rasa1	7.78816e-255	0.322331	0.589	0.303	1.63061e-250	Germ cells	Rasa1
Atg12	5.57587e-253	0.294639	0.509	0.228	1.16742e-248	Germ cells	Atg12
Mrpl38	2.49872e-252	0.354198	0.62	0.349	5.23156e-248	Germ cells	Mrpl38
Iars2	3.52876e-252	0.28532	0.517	0.232	7.38817e-248	Germ cells	Iars2
Med7	9.21561e-252	0.331379	0.583	0.297	1.92947e-247	Germ cells	Med7
Mrpl43	9.36692e-252	0.404581	0.709	0.491	1.96115e-247	Germ cells	Mrpl43
Rpl36al	1.35119e-251	0.310956	0.971	0.933	2.82899e-247	Germ cells	Rpl36al
Fgfr1op2	2.17838e-251	0.392519	0.76	0.515	4.56088e-247	Germ cells	Fgfr1op2
Ndufc2	1.82616e-250	0.345712	0.937	0.853	3.82343e-246	Germ cells	Ndufc2
Immt	3.23059e-250	0.406152	0.713	0.499	6.76388e-246	Germ cells	Immt
Chid1	4.18703e-250	0.255436	0.441	0.175	8.76639e-246	Germ cells	Chid1
Ift74	1.81987e-249	0.284806	0.506	0.222	3.81026e-245	Germ cells	Ift74
Rab14	2.69548e-249	0.346536	0.859	0.741	5.64352e-245	Germ cells	Rab14
Zfp91	5.04655e-249	0.360822	0.681	0.43	1.0566e-244	Germ cells	Zfp91
Dr1	1.59729e-248	0.28394	0.492	0.216	3.34425e-244	Germ cells	Dr1
Wdr70	4.30323e-248	0.304783	0.504	0.227	9.00968e-244	Germ cells	Wdr70
Hsp90b1	1.2606e-247	0.393397	0.844	0.702	2.63931e-243	Germ cells	Hsp90b1
Ndufa10	1.05305e-246	0.350437	0.859	0.732	2.20477e-242	Germ cells	Ndufa10
Lig1	1.11553e-246	0.338919	0.733	0.407	2.3356e-242	Germ cells	Lig1
Smc2	1.6119e-246	0.328234	0.678	0.383	3.37484e-242	Germ cells	Smc2
Lcmt1	2.15199e-246	0.343215	0.592	0.306	4.50563e-242	Germ cells	Lcmt1
Thap7	3.5325e-246	0.304342	0.538	0.26	7.396e-242	Germ cells	Thap7
Tmem251	3.54879e-246	0.278129	0.421	0.17	7.43009e-242	Germ cells	Tmem251
Ndufaf1	5.93871e-246	0.251377	0.424	0.166	1.24339e-241	Germ cells	Ndufaf1
Diaph3	7.88524e-246	0.259175	0.37	0.131	1.65093e-241	Germ cells	Diaph3
Abt1	1.32996e-245	0.25472	0.458	0.192	2.78454e-241	Germ cells	Abt1
Mcrip2	4.94214e-245	0.3077	0.414	0.169	1.03474e-240	Germ cells	Mcrip2
Mllt10	2.34327e-244	0.328758	0.58	0.314	4.90611e-240	Germ cells	Mllt10
Ptpn18	2.40056e-244	0.253648	0.323	0.102	5.02604e-240	Germ cells	Ptpn18
Eif5a	2.62003e-244	0.32463	0.97	0.948	5.48556e-240	Germ cells	Eif5a
Crbn	6.25049e-244	0.274433	0.491	0.215	1.30867e-239	Germ cells	Crbn
Kif3a	3.30516e-243	0.308198	0.564	0.278	6.92001e-239	Germ cells	Kif3a
Acer3	3.5319e-243	0.283912	0.346	0.121	7.39473e-239	Germ cells	Acer3
Mia3	7.05587e-243	0.297124	0.509	0.239	1.47729e-238	Germ cells	Mia3
Gars	1.59467e-242	0.324885	0.6	0.318	3.33876e-238	Germ cells	Gars
Sumo1	1.91797e-242	0.336173	0.923	0.871	4.01565e-238	Germ cells	Sumo1
Mrps16	3.67974e-242	0.381657	0.811	0.615	7.70426e-238	Germ cells	Mrps16
Eif2b1	5.33511e-241	0.311338	0.517	0.252	1.11701e-236	Germ cells	Eif2b1
Tomm34	7.37334e-240	0.325219	0.507	0.242	1.54376e-235	Germ cells	Tomm34
Kat2a	9.2082e-240	0.268272	0.452	0.19	1.92792e-235	Germ cells	Kat2a
Eloc	2.00927e-239	0.421975	0.819	0.676	4.20681e-235	Germ cells	Eloc
Dtd2	6.09909e-239	0.334082	0.535	0.268	1.27697e-234	Germ cells	Dtd2
Ndufaf7	5.03151e-238	0.259654	0.435	0.178	1.05345e-233	Germ cells	Ndufaf7
Uhrf1	6.04194e-238	0.258368	0.475	0.203	1.265e-233	Germ cells	Uhrf1
Pdcd11	7.29111e-238	0.275892	0.507	0.23	1.52654e-233	Germ cells	Pdcd11
Nudc	1.28279e-237	0.495773	0.76	0.675	2.68578e-233	Germ cells	Nudc
Wipi2	1.35886e-237	0.311337	0.598	0.315	2.84504e-233	Germ cells	Wipi2
Mrps25	3.86449e-237	0.349602	0.637	0.366	8.09108e-233	Germ cells	Mrps25
Cnot11	7.95345e-237	0.267395	0.474	0.208	1.66521e-232	Germ cells	Cnot11
Prc1	1.02085e-236	0.29344	0.459	0.197	2.13735e-232	Germ cells	Prc1
Ube2c	1.35461e-236	0.358884	0.643	0.352	2.83614e-232	Germ cells	Ube2c
R3hdm2	1.5936e-236	0.349376	0.593	0.335	3.33651e-232	Germ cells	R3hdm2
Gtf2h1	1.59373e-236	0.275042	0.487	0.216	3.33678e-232	Germ cells	Gtf2h1
Atg3	1.79691e-236	0.299229	0.529	0.255	3.7622e-232	Germ cells	Atg3
St13	4.00045e-236	0.393332	0.853	0.754	8.37574e-232	Germ cells	St13
Kdm2b	6.31132e-236	0.301594	0.54	0.261	1.3214e-231	Germ cells	Kdm2b
Nvl	7.15507e-236	0.30765	0.539	0.261	1.49806e-231	Germ cells	Nvl
Tomm22	9.58832e-236	0.352285	0.841	0.737	2.00751e-231	Germ cells	Tomm22
Prmt3	3.3393e-235	0.266382	0.484	0.212	6.9915e-231	Germ cells	Prmt3
Sumo3	3.86782e-235	0.617424	0.755	0.698	8.09806e-231	Germ cells	Sumo3
Pet100	5.59733e-235	0.349868	0.691	0.404	1.17191e-230	Germ cells	Pet100
Snrpd3	9.04051e-235	0.436922	0.848	0.729	1.89281e-230	Germ cells	Snrpd3
Cnot10	1.44863e-234	0.256203	0.488	0.217	3.033e-230	Germ cells	Cnot10
Surf4	1.77996e-234	0.348527	0.622	0.377	3.7267e-230	Germ cells	Surf4
Polr2a	2.31293e-232	0.360996	0.608	0.34	4.84258e-228	Germ cells	Polr2a
Tipin	3.1363e-232	0.355521	0.778	0.499	6.56647e-228	Germ cells	Tipin
Rfxap	4.81526e-232	0.319542	0.526	0.267	1.00817e-227	Germ cells	Rfxap
Wnk1	1.57378e-231	0.375517	0.746	0.559	3.29503e-227	Germ cells	Wnk1
Smchd1	3.04322e-231	0.36125	0.627	0.388	6.37158e-227	Germ cells	Smchd1
AI314180	1.1873e-230	0.270835	0.507	0.24	2.48586e-226	Germ cells	AI314180
Orc2	1.50649e-230	0.256688	0.463	0.199	3.15413e-226	Germ cells	Orc2
Timm17a	2.91503e-230	0.437182	0.641	0.46	6.10319e-226	Germ cells	Timm17a
Ubap2	3.97702e-230	0.337468	0.553	0.297	8.3267e-226	Germ cells	Ubap2
Atp5k	1.17096e-229	0.390746	0.907	0.808	2.45163e-225	Germ cells	Atp5k
Ebna1bp2	2.63442e-229	0.347529	0.673	0.415	5.51569e-225	Germ cells	Ebna1bp2
Med9	3.24619e-229	0.353302	0.671	0.426	6.79655e-225	Germ cells	Med9
Smn1	4.48221e-229	0.327278	0.528	0.271	9.38441e-225	Germ cells	Smn1
Sms	7.31589e-229	0.311796	0.585	0.3	1.53173e-224	Germ cells	Sms
Akr1b3	1.07718e-228	0.573246	0.716	0.556	2.2553e-224	Germ cells	Akr1b3
Stard7	2.70025e-228	0.297548	0.586	0.305	5.65351e-224	Germ cells	Stard7
Fkbp3	1.69927e-227	0.37227	0.888	0.736	3.55776e-223	Germ cells	Fkbp3
Bag4	2.67525e-226	0.256496	0.484	0.22	5.60118e-222	Germ cells	Bag4
Polr3h	7.53287e-225	0.295028	0.468	0.215	1.57716e-220	Germ cells	Polr3h
Rnf167	2.52514e-224	0.309098	0.607	0.336	5.28689e-220	Germ cells	Rnf167
Pard3	5.29597e-223	0.310067	0.458	0.212	1.10882e-218	Germ cells	Pard3
Ccdc86	8.20093e-223	0.253441	0.475	0.213	1.71703e-218	Germ cells	Ccdc86
Ube2f	8.22139e-223	0.289083	0.535	0.269	1.72131e-218	Germ cells	Ube2f
Hbs1l	9.88623e-223	0.274131	0.51	0.242	2.06988e-218	Germ cells	Hbs1l
Dld	2.30018e-222	0.3843	0.633	0.391	4.81588e-218	Germ cells	Dld
Ddx18	2.78725e-222	0.35032	0.637	0.373	5.83566e-218	Germ cells	Ddx18
Fip1l1	1.10936e-221	0.341941	0.699	0.461	2.32266e-217	Germ cells	Fip1l1
Ss18l2	1.67623e-220	0.298553	0.552	0.275	3.50951e-216	Germ cells	Ss18l2
Tle6	2.17661e-220	0.468301	0.458	0.218	4.55717e-216	Germ cells	Tle6
Hmox2	7.93882e-220	0.331362	0.669	0.397	1.66215e-215	Germ cells	Hmox2
Ralgps2	8.9614e-220	0.250228	0.507	0.229	1.87625e-215	Germ cells	Ralgps2
Acbd3	3.68051e-219	0.281866	0.522	0.254	7.70587e-215	Germ cells	Acbd3
Dcun1d1	7.60049e-219	0.397005	0.577	0.362	1.59131e-214	Germ cells	Dcun1d1
Arfgef1	2.37097e-218	0.273967	0.503	0.248	4.9641e-214	Germ cells	Arfgef1
Pstk	2.79607e-218	0.290233	0.526	0.259	5.85413e-214	Germ cells	Pstk
Dad1	2.90194e-218	0.336023	0.932	0.88	6.0758e-214	Germ cells	Dad1
Btf3l4	1.10192e-217	0.314516	0.536	0.271	2.30708e-213	Germ cells	Btf3l4
Cuta	1.30984e-217	0.363997	0.767	0.605	2.7424e-213	Germ cells	Cuta
Polr3d	2.0113e-217	0.251926	0.457	0.201	4.21107e-213	Germ cells	Polr3d
Ube2l3	2.21022e-217	0.353451	0.822	0.66	4.62754e-213	Germ cells	Ube2l3
Cmas	2.68075e-217	0.349028	0.588	0.346	5.61268e-213	Germ cells	Cmas
Usp8	4.18735e-217	0.32137	0.566	0.308	8.76706e-213	Germ cells	Usp8
Commd1	1.39041e-216	0.361158	0.807	0.609	2.9111e-212	Germ cells	Commd1
Idh3a	2.81593e-216	0.395606	0.584	0.352	5.89572e-212	Germ cells	Idh3a
Fkbp2	2.16801e-215	0.412964	0.682	0.521	4.53917e-211	Germ cells	Fkbp2
Rabgap1	2.92624e-215	0.2857	0.527	0.268	6.12666e-211	Germ cells	Rabgap1
Ddrgk1	3.95157e-215	0.342797	0.74	0.538	8.2734e-211	Germ cells	Ddrgk1
G3bp2	6.24884e-215	0.576606	0.739	0.619	1.30832e-210	Germ cells	G3bp2
Nudt5	5.25494e-214	0.326978	0.532	0.272	1.10023e-209	Germ cells	Nudt5
Ndufa9	6.5829e-214	0.338649	0.722	0.489	1.37826e-209	Germ cells	Ndufa9
Ktn1	1.51624e-213	0.367404	0.719	0.531	3.17456e-209	Germ cells	Ktn1
Ubac2	1.59892e-213	0.296883	0.547	0.285	3.34766e-209	Germ cells	Ubac2
Mpc2	1.72922e-213	0.337503	0.794	0.64	3.62047e-209	Germ cells	Mpc2
Nkap	2.07112e-213	0.270483	0.499	0.238	4.33631e-209	Germ cells	Nkap
Eftud2	2.6147e-213	0.278005	0.536	0.266	5.4744e-209	Germ cells	Eftud2
Spats2	6.4423e-213	0.264357	0.453	0.203	1.34882e-208	Germ cells	Spats2
Mrps9	9.42518e-213	0.325128	0.6	0.332	1.97335e-208	Germ cells	Mrps9
Polb	2.25175e-212	0.251249	0.479	0.22	4.71449e-208	Germ cells	Polb
Dync2li1	3.43834e-212	0.259226	0.411	0.169	7.19886e-208	Germ cells	Dync2li1
Rpl22	6.91201e-212	0.292399	0.991	0.987	1.44717e-207	Germ cells	Rpl22
Mrpl46	1.20129e-211	0.294224	0.557	0.289	2.51514e-207	Germ cells	Mrpl46
Anapc5	1.80798e-210	0.315401	0.881	0.8	3.78538e-206	Germ cells	Anapc5
Mrpl21	1.89639e-209	0.358394	0.718	0.48	3.97047e-205	Germ cells	Mrpl21
Mrps26	3.24192e-209	0.342687	0.674	0.448	6.7876e-205	Germ cells	Mrps26
Ccdc25	2.58044e-208	0.256609	0.501	0.235	5.40266e-204	Germ cells	Ccdc25
Pde6d	3.31414e-208	0.374016	0.668	0.402	6.93881e-204	Germ cells	Pde6d
Eml4	1.07723e-207	0.31971	0.603	0.352	2.25541e-203	Germ cells	Eml4
Eif1ax	1.58031e-207	0.495365	0.714	0.588	3.30869e-203	Germ cells	Eif1ax
Mark3	1.59731e-207	0.301649	0.589	0.336	3.34429e-203	Germ cells	Mark3
1190007I07Rik	6.53564e-207	0.255259	0.49	0.231	1.36837e-202	Germ cells	1190007I07Rik
Anapc4	7.9762e-207	0.262248	0.507	0.243	1.66998e-202	Germ cells	Anapc4
Usp19	1.54581e-206	0.291156	0.487	0.244	3.23646e-202	Germ cells	Usp19
Dtd1	4.95693e-206	0.292853	0.523	0.263	1.03783e-201	Germ cells	Dtd1
Wdr74	6.56065e-206	0.270137	0.47	0.22	1.3736e-201	Germ cells	Wdr74
Sec62	1.61988e-205	0.30451	0.887	0.783	3.39154e-201	Germ cells	Sec62
Parp1	2.75238e-205	0.359803	0.679	0.471	5.76267e-201	Germ cells	Parp1
Cbx1	5.84458e-205	0.329934	0.845	0.705	1.22368e-200	Germ cells	Cbx1
Nhp2	8.049e-205	0.304471	0.809	0.607	1.68522e-200	Germ cells	Nhp2
Ddx41	1.21827e-204	0.295509	0.51	0.261	2.5507e-200	Germ cells	Ddx41
Cct4	5.19101e-204	0.365501	0.885	0.8	1.08684e-199	Germ cells	Cct4
Cox6a1	5.87758e-204	0.312395	0.973	0.951	1.23059e-199	Germ cells	Cox6a1
Lage3	1.22454e-203	0.429882	0.73	0.586	2.56383e-199	Germ cells	Lage3
Ccdc186	6.3374e-203	0.266963	0.426	0.193	1.32686e-198	Germ cells	Ccdc186
Amz2	7.30273e-203	0.25767	0.531	0.267	1.52897e-198	Germ cells	Amz2
Lyrm4	3.43128e-202	0.293936	0.445	0.203	7.18407e-198	Germ cells	Lyrm4
U2af1	4.14377e-202	0.405552	0.821	0.728	8.67581e-198	Germ cells	U2af1
Fh1	1.63437e-201	0.333587	0.613	0.376	3.42189e-197	Germ cells	Fh1
Hsf2	3.4631e-201	0.274635	0.388	0.159	7.2507e-197	Germ cells	Hsf2
Cebpz	3.92836e-201	0.296772	0.648	0.38	8.22481e-197	Germ cells	Cebpz
Tsn	6.19084e-201	0.335103	0.828	0.736	1.29618e-196	Germ cells	Tsn
Prpf38a	7.09019e-201	0.302485	0.606	0.346	1.48447e-196	Germ cells	Prpf38a
Acot9	1.35381e-200	0.260215	0.414	0.179	2.83447e-196	Germ cells	Acot9
Vps4a	1.63027e-200	0.276419	0.521	0.266	3.41329e-196	Germ cells	Vps4a
Polr2h	1.95071e-200	0.352314	0.586	0.338	4.08421e-196	Germ cells	Polr2h
Akap11	2.30513e-200	0.290549	0.529	0.285	4.82625e-196	Germ cells	Akap11
Sdhaf4	4.08389e-199	0.375679	0.662	0.447	8.55044e-195	Germ cells	Sdhaf4
Afg3l2	1.10627e-198	0.264143	0.482	0.235	2.3162e-194	Germ cells	Afg3l2
Gnpda2	2.29154e-198	0.308596	0.491	0.246	4.79781e-194	Germ cells	Gnpda2
Atg5	1.12688e-197	0.286285	0.505	0.253	2.35934e-193	Germ cells	Atg5
Psmg2	1.51938e-197	0.32583	0.57	0.314	3.18112e-193	Germ cells	Psmg2
Nudt21	2.79111e-197	0.331416	0.818	0.679	5.84375e-193	Germ cells	Nudt21
Ppan	3.00985e-197	0.267149	0.484	0.24	6.30173e-193	Germ cells	Ppan
Psmd14	2.99218e-196	0.349865	0.696	0.466	6.26473e-192	Germ cells	Psmd14
Smarca4	5.25217e-196	0.377904	0.631	0.38	1.09965e-191	Germ cells	Smarca4
Atp5g3	4.18103e-195	0.304329	0.894	0.816	8.75383e-191	Germ cells	Atp5g3
Mia2	5.42492e-195	0.369889	0.528	0.318	1.13582e-190	Germ cells	Mia2
Zfp672	7.73057e-195	0.313996	0.503	0.254	1.61855e-190	Germ cells	Zfp672
Cycs	3.08791e-194	0.325436	0.825	0.632	6.46516e-190	Germ cells	Cycs
Marf1	3.1303e-194	0.423885	0.657	0.429	6.55391e-190	Germ cells	Marf1
Asnsd1	4.23925e-194	0.316627	0.652	0.413	8.87573e-190	Germ cells	Asnsd1
Cse1l	4.83093e-194	0.250806	0.494	0.242	1.01145e-189	Germ cells	Cse1l
Lrrc47	8.11319e-193	0.265387	0.449	0.218	1.69866e-188	Germ cells	Lrrc47
Selenok	2.01167e-192	0.311261	0.892	0.824	4.21184e-188	Germ cells	Selenok
Bhlhb9	4.39668e-192	0.257632	0.474	0.229	9.20534e-188	Germ cells	Bhlhb9
Ube2n	8.39568e-192	0.334335	0.822	0.704	1.7578e-187	Germ cells	Ube2n
BC003331	2.70377e-191	0.276422	0.505	0.254	5.66088e-187	Germ cells	BC003331
Nt5c2	2.86378e-191	0.251038	0.406	0.179	5.99589e-187	Germ cells	Nt5c2
Rpa2	6.51658e-191	0.332283	0.623	0.377	1.36438e-186	Germ cells	Rpa2
Mycbp2	2.13833e-190	0.334517	0.72	0.53	4.47702e-186	Germ cells	Mycbp2
Nolc1	2.39131e-190	0.321662	0.568	0.335	5.00668e-186	Germ cells	Nolc1
Psma6	5.30426e-190	0.361098	0.812	0.678	1.11055e-185	Germ cells	Psma6
Nop16	6.54928e-190	0.275761	0.513	0.263	1.37122e-185	Germ cells	Nop16
Rrp15	1.00288e-189	0.252433	0.511	0.258	2.09973e-185	Germ cells	Rrp15
Shoc2	1.07701e-189	0.267336	0.482	0.238	2.25493e-185	Germ cells	Shoc2
Psmd1	1.41694e-189	0.323781	0.691	0.454	2.96664e-185	Germ cells	Psmd1
Fam208a	1.80353e-189	0.255262	0.526	0.273	3.77605e-185	Germ cells	Fam208a
Naa20	2.55594e-189	0.334224	0.62	0.4	5.35138e-185	Germ cells	Naa20
Nipbl	6.4704e-189	0.345993	0.692	0.483	1.35471e-184	Germ cells	Nipbl
Psmb4	1.05843e-188	0.323813	0.873	0.743	2.21604e-184	Germ cells	Psmb4
Rsl24d1	1.53306e-188	0.422081	0.673	0.518	3.20976e-184	Germ cells	Rsl24d1
Lias	2.20027e-188	0.270464	0.534	0.285	4.6067e-184	Germ cells	Lias
Eny2	6.40857e-188	0.358938	0.845	0.743	1.34176e-183	Germ cells	Eny2
Brix1	3.58259e-187	0.317991	0.567	0.329	7.50087e-183	Germ cells	Brix1
Tle1	4.46576e-187	0.304261	0.529	0.288	9.34996e-183	Germ cells	Tle1
Mettl1	5.39542e-187	0.268836	0.53	0.277	1.12964e-182	Germ cells	Mettl1
Arf6	1.16044e-186	0.318394	0.598	0.38	2.42962e-182	Germ cells	Arf6
Elp5	1.9379e-186	0.34156	0.58	0.359	4.05738e-182	Germ cells	Elp5
Rplp1	3.11228e-186	0.450635	1	0.998	6.51618e-182	Germ cells	Rplp1
Rpl26	8.14963e-186	0.287633	1	0.999	1.70629e-181	Germ cells	Rpl26
Pdcd6ip	9.41659e-186	0.260654	0.542	0.291	1.97155e-181	Germ cells	Pdcd6ip
Txnl1	1.02863e-185	0.309476	0.801	0.628	2.15365e-181	Germ cells	Txnl1
Cul5	1.46744e-185	0.299366	0.561	0.316	3.07237e-181	Germ cells	Cul5
Tgoln1	1.36682e-184	0.269571	0.514	0.278	2.86171e-180	Germ cells	Tgoln1
Cfap36	3.44917e-184	0.282353	0.513	0.272	7.22152e-180	Germ cells	Cfap36
Psmb7	1.01113e-183	0.353621	0.805	0.7	2.11699e-179	Germ cells	Psmb7
Nemf	1.56525e-183	0.274049	0.57	0.314	3.27716e-179	Germ cells	Nemf
Gm11808	1.90181e-183	0.351772	0.901	0.804	3.98182e-179	Germ cells	Gm11808
Stard3nl	8.21526e-182	0.298654	0.588	0.358	1.72003e-177	Germ cells	Stard3nl
Mrpl2	9.01469e-182	0.327564	0.625	0.423	1.88741e-177	Germ cells	Mrpl2
Cyb5r4	1.75213e-180	0.271132	0.518	0.277	3.66843e-176	Germ cells	Cyb5r4
Hspa8	7.95393e-180	0.255231	0.992	0.982	1.66531e-175	Germ cells	Hspa8
Emc8	1.18153e-179	0.328832	0.634	0.416	2.47377e-175	Germ cells	Emc8
Psmc6	1.29676e-179	0.366461	0.757	0.609	2.71502e-175	Germ cells	Psmc6
Anp32b	8.81509e-179	0.329853	0.927	0.888	1.84561e-174	Germ cells	Anp32b
Fastk	1.69668e-178	0.282087	0.584	0.343	3.55235e-174	Germ cells	Fastk
Ajuba	1.36589e-177	0.289922	0.332	0.138	2.85977e-173	Germ cells	Ajuba
Sssca1	2.81905e-175	0.455716	0.621	0.497	5.90225e-171	Germ cells	Sssca1
Tbcb	3.46424e-175	0.41092	0.675	0.548	7.25307e-171	Germ cells	Tbcb
Ergic3	3.4597e-174	0.307826	0.815	0.757	7.24357e-170	Germ cells	Ergic3
Clptm1l	3.61442e-173	0.305293	0.608	0.386	7.56751e-169	Germ cells	Clptm1l
Sf3b5	2.40315e-172	0.33001	0.817	0.716	5.03147e-168	Germ cells	Sf3b5
Dazap2	3.14156e-172	0.32273	0.744	0.536	6.57749e-168	Germ cells	Dazap2
Alyref	6.8219e-172	0.330646	0.723	0.57	1.4283e-167	Germ cells	Alyref
Ccnh	1.20899e-171	0.306319	0.584	0.354	2.53126e-167	Germ cells	Ccnh
Hdgfl3	3.15336e-171	0.313717	0.588	0.357	6.60219e-167	Germ cells	Hdgfl3
Eed	1.06433e-170	0.252068	0.444	0.221	2.22838e-166	Germ cells	Eed
Snrpb2	1.88935e-170	0.330101	0.84	0.705	3.95573e-166	Germ cells	Snrpb2
Oxr1	4.47792e-170	0.26127	0.495	0.262	9.37543e-166	Germ cells	Oxr1
Mrpl48	5.95617e-170	0.335451	0.764	0.56	1.24704e-165	Germ cells	Mrpl48
Ctnnbip1	7.624e-170	0.268302	0.673	0.42	1.59624e-165	Germ cells	Ctnnbip1
Lrrc41	1.21825e-169	0.257997	0.571	0.319	2.55065e-165	Germ cells	Lrrc41
Mrps23	2.86434e-169	0.317878	0.569	0.352	5.99706e-165	Germ cells	Mrps23
Supt5	3.11319e-169	0.253157	0.576	0.333	6.51809e-165	Germ cells	Supt5
Emc4	4.82581e-169	0.300291	0.598	0.374	1.01038e-164	Germ cells	Emc4
Vapa	5.03419e-169	0.375845	0.832	0.772	1.05401e-164	Germ cells	Vapa
Pafah1b1	1.34815e-168	0.293883	0.805	0.684	2.82261e-164	Germ cells	Pafah1b1
Ndufb10	1.48342e-168	0.313546	0.849	0.767	3.10584e-164	Germ cells	Ndufb10
Wdr45b	1.7021e-168	0.25783	0.565	0.319	3.56369e-164	Germ cells	Wdr45b
Wdr43	4.22207e-168	0.270132	0.549	0.31	8.83975e-164	Germ cells	Wdr43
Med19	8.28497e-168	0.3069	0.565	0.338	1.73462e-163	Germ cells	Med19
Rnaset2a	1.28416e-167	0.544043	0.779	0.69	2.68865e-163	Germ cells	Rnaset2a
Tmem230	1.88708e-167	0.253365	0.558	0.317	3.95099e-163	Germ cells	Tmem230
Smim19	1.86904e-166	0.283496	0.574	0.343	3.91322e-162	Germ cells	Smim19
Taf1d	2.62955e-166	0.292734	0.634	0.403	5.50549e-162	Germ cells	Taf1d
Rars	5.94508e-166	0.279294	0.484	0.256	1.24472e-161	Germ cells	Rars
Ptges3	8.59098e-166	0.305057	0.798	0.651	1.79869e-161	Germ cells	Ptges3
Tomm6	1.1811e-165	0.292029	0.539	0.307	2.47286e-161	Germ cells	Tomm6
Eif3j1	1.37933e-165	0.317826	0.736	0.532	2.8879e-161	Germ cells	Eif3j1
Mrps14	2.87156e-164	0.301344	0.81	0.679	6.01218e-160	Germ cells	Mrps14
Ppp4r2	2.71948e-163	0.315045	0.636	0.446	5.69378e-159	Germ cells	Ppp4r2
Rpgrip1	3.65877e-163	0.416533	0.503	0.281	7.66036e-159	Germ cells	Rpgrip1
H2afy	2.16705e-162	0.309779	0.8	0.701	4.53715e-158	Germ cells	H2afy
Drg1	2.75118e-162	0.338332	0.671	0.492	5.76014e-158	Germ cells	Drg1
Ndufb4	3.5367e-162	0.276773	0.927	0.856	7.40479e-158	Germ cells	Ndufb4
Ddt	8.69599e-162	0.283186	0.539	0.31	1.82068e-157	Germ cells	Ddt
Setd3	1.19486e-161	0.260421	0.6	0.359	2.50169e-157	Germ cells	Setd3
Ubl4a	1.53905e-161	0.313025	0.598	0.371	3.22232e-157	Germ cells	Ubl4a
Usmg5	5.20772e-161	0.351289	0.879	0.802	1.09034e-156	Germ cells	Usmg5
Senp2	1.38158e-160	0.256354	0.565	0.331	2.89262e-156	Germ cells	Senp2
Chmp5	2.00577e-160	0.366513	0.663	0.485	4.19948e-156	Germ cells	Chmp5
Cops5	5.89092e-160	0.298531	0.704	0.521	1.23338e-155	Germ cells	Cops5
Zmym5	2.32397e-159	0.257812	0.561	0.326	4.86569e-155	Germ cells	Zmym5
Pole4	4.1069e-159	0.293867	0.727	0.512	8.59862e-155	Germ cells	Pole4
Map2k2	1.1884e-158	0.285519	0.811	0.704	2.48815e-154	Germ cells	Map2k2
Dap3	6.41995e-158	0.282946	0.664	0.449	1.34414e-153	Germ cells	Dap3
Tbc1d15	8.30952e-158	0.330721	0.494	0.289	1.73976e-153	Germ cells	Tbc1d15
Rnps1	9.60116e-158	0.297243	0.729	0.54	2.0102e-153	Germ cells	Rnps1
Polr1c	2.51585e-157	0.308516	0.635	0.432	5.26744e-153	Germ cells	Polr1c
Txndc17	1.98762e-156	0.333692	0.777	0.687	4.16148e-152	Germ cells	Txndc17
Dpm1	3.38253e-155	0.286906	0.591	0.373	7.08201e-151	Germ cells	Dpm1
Cyth2	3.49249e-155	0.257665	0.578	0.345	7.31223e-151	Germ cells	Cyth2
Cenpx	5.24018e-155	0.336413	0.742	0.578	1.09714e-150	Germ cells	Cenpx
D8Ertd738e	3.84497e-154	0.29765	0.893	0.856	8.05021e-150	Germ cells	D8Ertd738e
Psmc1	4.06559e-153	0.373431	0.669	0.513	8.51212e-149	Germ cells	Psmc1
Faim	8.98098e-153	0.277507	0.557	0.34	1.88035e-148	Germ cells	Faim
Bloc1s2	1.70441e-152	0.254858	0.53	0.3	3.56852e-148	Germ cells	Bloc1s2
Kdm5b	3.28911e-152	0.29428	0.726	0.512	6.88641e-148	Germ cells	Kdm5b
Srsf9	3.98341e-151	0.304073	0.719	0.566	8.34007e-147	Germ cells	Srsf9
Ralbp1	7.51213e-150	0.353588	0.736	0.645	1.57281e-145	Germ cells	Ralbp1
Mrps5	1.01865e-149	0.271567	0.635	0.409	2.13275e-145	Germ cells	Mrps5
Srp19	1.48441e-149	0.304417	0.716	0.511	3.10791e-145	Germ cells	Srp19
Rbm42	2.615e-149	0.309391	0.642	0.464	5.47503e-145	Germ cells	Rbm42
Gtf3a	1.01217e-148	0.294241	0.586	0.39	2.11919e-144	Germ cells	Gtf3a
Snrpc	6.89995e-148	0.316632	0.797	0.695	1.44464e-143	Germ cells	Snrpc
Osgep	3.42718e-147	0.30515	0.616	0.413	7.17549e-143	Germ cells	Osgep
Mrpl51	5.56786e-147	0.288452	0.774	0.588	1.16574e-142	Germ cells	Mrpl51
Snrpb	7.10707e-147	0.34785	0.91	0.89	1.48801e-142	Germ cells	Snrpb
Aimp1	2.93903e-146	0.291885	0.752	0.578	6.15345e-142	Germ cells	Aimp1
Phf21a	6.57943e-146	0.255688	0.523	0.29	1.37754e-141	Germ cells	Phf21a
Calm1	7.0143e-146	0.294156	0.934	0.91	1.46858e-141	Germ cells	Calm1
Clptm1	1.02018e-145	0.276271	0.572	0.376	2.13595e-141	Germ cells	Clptm1
Kras	1.03004e-145	0.258723	0.61	0.38	2.15659e-141	Germ cells	Kras
Ppp4c	2.10081e-145	0.312057	0.766	0.65	4.39846e-141	Germ cells	Ppp4c
Polr2e	5.87485e-145	0.354903	0.732	0.639	1.23002e-140	Germ cells	Polr2e
Dlgap4	1.26719e-144	0.330886	0.61	0.419	2.65312e-140	Germ cells	Dlgap4
Uqcrc1	9.54836e-144	0.288516	0.852	0.772	1.99914e-139	Germ cells	Uqcrc1
Larp4b	6.10599e-143	0.265309	0.544	0.349	1.27841e-138	Germ cells	Larp4b
Mrpl13	1.05597e-142	0.265981	0.653	0.42	2.21089e-138	Germ cells	Mrpl13
Rps15a	6.64935e-142	0.311129	1	0.999	1.39217e-137	Germ cells	Rps15a
BC031181	9.18413e-142	0.311776	0.668	0.524	1.92288e-137	Germ cells	BC031181
Prps1	2.81148e-141	0.260304	0.492	0.275	5.8864e-137	Germ cells	Prps1
Ier3ip1	4.32325e-141	0.309182	0.827	0.673	9.05159e-137	Germ cells	Ier3ip1
Ube2v2	9.67341e-141	0.339378	0.666	0.488	2.02532e-136	Germ cells	Ube2v2
Thoc3	1.16321e-140	0.264931	0.629	0.418	2.43542e-136	Germ cells	Thoc3
Rps19bp1	3.22289e-140	0.283452	0.653	0.45	6.74776e-136	Germ cells	Rps19bp1
Stip1	1.86897e-139	0.25716	0.598	0.375	3.91307e-135	Germ cells	Stip1
Snapin	2.24746e-139	0.275082	0.583	0.376	4.70551e-135	Germ cells	Snapin
Senp6	2.37579e-139	0.270454	0.756	0.603	4.97419e-135	Germ cells	Senp6
Pgp	9.84535e-139	0.282449	0.601	0.406	2.06132e-134	Germ cells	Pgp
Rps21	1.54145e-138	0.283959	0.991	0.992	3.22734e-134	Germ cells	Rps21
Srpr	3.95595e-138	0.282953	0.61	0.411	8.28257e-134	Germ cells	Srpr
Frg1	4.89673e-138	0.299396	0.624	0.43	1.02523e-133	Germ cells	Frg1
Psmc3	7.03342e-138	0.33154	0.776	0.639	1.47259e-133	Germ cells	Psmc3
Snapc5	1.18889e-137	0.256596	0.519	0.302	2.48918e-133	Germ cells	Snapc5
Rnf7	1.22308e-137	0.286522	0.845	0.788	2.56077e-133	Germ cells	Rnf7
Egln2	1.35839e-137	0.299312	0.613	0.444	2.84406e-133	Germ cells	Egln2
Cops4	2.04835e-136	0.271014	0.691	0.516	4.28863e-132	Germ cells	Cops4
Rps5	5.57038e-136	0.346407	1	0.999	1.16627e-131	Germ cells	Rps5
Qdpr	7.05838e-136	0.255465	0.627	0.418	1.47781e-131	Germ cells	Qdpr
Lsm12	9.0603e-136	0.261209	0.568	0.376	1.89696e-131	Germ cells	Lsm12
Ash2l	5.50889e-135	0.263954	0.553	0.342	1.1534e-130	Germ cells	Ash2l
Ilkap	2.02041e-134	0.256937	0.665	0.45	4.23012e-130	Germ cells	Ilkap
Mrpl32	3.23776e-134	0.301028	0.602	0.43	6.77891e-130	Germ cells	Mrpl32
Phf5a	8.41321e-134	0.292545	0.743	0.589	1.76147e-129	Germ cells	Phf5a
Rabac1	1.16077e-133	0.256354	0.827	0.713	2.43031e-129	Germ cells	Rabac1
Eef1e1	1.20268e-133	0.25636	0.527	0.322	2.51805e-129	Germ cells	Eef1e1
4921524J17Rik	5.92162e-133	0.362708	0.574	0.417	1.23981e-128	Germ cells	4921524J17Rik
Cul1	1.80707e-132	0.260455	0.727	0.521	3.78346e-128	Germ cells	Cul1
Gde1	2.51097e-132	0.256675	0.543	0.346	5.25723e-128	Germ cells	Gde1
Pcmt1	2.74443e-132	0.265339	0.686	0.492	5.74601e-128	Germ cells	Pcmt1
Gspt1	2.56341e-131	0.283061	0.679	0.507	5.36702e-127	Germ cells	Gspt1
Slirp	7.76535e-131	0.278408	0.784	0.639	1.62583e-126	Germ cells	Slirp
Ttc1	3.94684e-130	0.284263	0.568	0.379	8.26349e-126	Germ cells	Ttc1
Iah1	1.62032e-129	0.290539	0.585	0.389	3.39246e-125	Germ cells	Iah1
Magoh	3.32897e-129	0.297945	0.73	0.589	6.96987e-125	Germ cells	Magoh
Zc3h13	3.26811e-127	0.272321	0.628	0.447	6.84243e-123	Germ cells	Zc3h13
Rpl35a	2.41848e-125	0.259888	1	0.999	5.06357e-121	Germ cells	Rpl35a
Psmc2	3.9173e-125	0.294933	0.667	0.528	8.20165e-121	Germ cells	Psmc2
Rpl32	1.94396e-124	0.298232	1	0.999	4.07008e-120	Germ cells	Rpl32
Vdac2	2.05171e-124	0.282465	0.775	0.674	4.29566e-120	Germ cells	Vdac2
Mgmt	6.65533e-124	0.258963	0.458	0.264	1.39343e-119	Germ cells	Mgmt
Ube2k	7.2005e-123	0.253116	0.74	0.588	1.50757e-118	Germ cells	Ube2k
Rpl37	1.88907e-122	0.287082	1	1	3.95515e-118	Germ cells	Rpl37
Ndufs2	4.3152e-121	0.257999	0.837	0.735	9.03473e-117	Germ cells	Ndufs2
Psmd12	3.06638e-120	0.279152	0.642	0.462	6.42009e-116	Germ cells	Psmd12
Pcm1	7.9498e-120	0.252229	0.624	0.44	1.66445e-115	Germ cells	Pcm1
Gna11	1.03421e-119	0.252466	0.552	0.356	2.16533e-115	Germ cells	Gna11
Tmem70	1.41141e-119	0.252291	0.536	0.341	2.95507e-115	Germ cells	Tmem70
Cmc2	6.4726e-119	0.25209	0.585	0.388	1.35517e-114	Germ cells	Cmc2
Psma3	1.00179e-118	0.26921	0.868	0.833	2.09744e-114	Germ cells	Psma3
Hspa5	2.07871e-118	0.305379	0.83	0.72	4.35219e-114	Germ cells	Hspa5
Snrnp70	2.83614e-118	0.391322	0.804	0.722	5.93802e-114	Germ cells	Snrnp70
Eif4a3	5.45312e-117	0.262695	0.638	0.455	1.14172e-112	Germ cells	Eif4a3
Tmem14c	1.83254e-115	0.412587	0.786	0.718	3.8368e-111	Germ cells	Tmem14c
Ythdc1	7.3935e-114	0.311317	0.719	0.542	1.54798e-109	Germ cells	Ythdc1
Bri3	1.12934e-110	0.272753	0.867	0.801	2.36451e-106	Germ cells	Bri3
Psmc4	4.22253e-110	0.267216	0.674	0.514	8.8407e-106	Germ cells	Psmc4
Hnrnpdl	4.84229e-110	0.320791	0.775	0.722	1.01383e-105	Germ cells	Hnrnpdl
Usp14	1.10871e-108	0.283234	0.639	0.47	2.32131e-104	Germ cells	Usp14
Txndc9	3.85164e-108	0.298532	0.693	0.587	8.06418e-104	Germ cells	Txndc9
Hnrnpa2b1	7.12641e-108	0.251649	0.933	0.923	1.49206e-103	Germ cells	Hnrnpa2b1
Ube2w	1.8189e-107	0.331313	0.562	0.392	3.80824e-103	Germ cells	Ube2w
Bzw1	4.34239e-102	0.305687	0.778	0.693	9.09165e-98	Germ cells	Bzw1
Paip1	8.00236e-101	0.287082	0.552	0.378	1.67545e-96	Germ cells	Paip1
Srrm2	6.74427e-98	0.275867	0.867	0.902	1.41205e-93	Germ cells	Srrm2
Cfl2	4.03415e-96	0.28516	0.736	0.625	8.4463e-92	Germ cells	Cfl2
Ssr2	3.09128e-95	0.30361	0.793	0.785	6.47222e-91	Germ cells	Ssr2
Uqcr10	6.89578e-95	0.298681	0.945	0.934	1.44377e-90	Germ cells	Uqcr10
H2-D1	4.2408e-92	0.275336	0.398	0.239	8.87896e-88	Germ cells	H2-D1
Mlf2	4.77859e-88	0.272333	0.744	0.701	1.00049e-83	Germ cells	Mlf2
Psma4	4.67394e-82	0.296196	0.771	0.761	9.78583e-78	Germ cells	Psma4
Rexo2	5.64125e-81	0.26265	0.588	0.476	1.18111e-76	Germ cells	Rexo2
Smarcc1	4.85645e-75	0.258491	0.682	0.598	1.0168e-70	Germ cells	Smarcc1
Reep5	3.59574e-73	0.351408	0.736	0.732	7.5284e-69	Germ cells	Reep5
Rpl18a	7.55363e-67	0.32974	1	1	1.5815e-62	Germ cells	Rpl18a
Mdh2	3.37201e-63	0.269507	0.766	0.756	7.05997e-59	Germ cells	Mdh2
Pomp	6.32879e-62	0.263492	0.827	0.815	1.32506e-57	Germ cells	Pomp
Phb	7.88515e-47	0.253339	0.633	0.578	1.65091e-42	Germ cells	Phb
Rnaset2b	5.30789e-43	0.26644	0.713	0.661	1.11131e-38	Germ cells	Rnaset2b
Eif4a1	2.21605e-40	0.314552	0.904	0.964	4.63974e-36	Germ cells	Eif4a1
Tuba1c	1.17834e-29	0.291116	0.359	0.29	2.46709e-25	Germ cells	Tuba1c
Gstm2	0	2.14291	0.975	0.387	0	Granulosa cells	Gstm2
Gstm1	0	2.07149	0.948	0.421	0	Granulosa cells	Gstm1
Kctd14	0	1.89207	0.946	0.372	0	Granulosa cells	Kctd14
Gatm	0	1.78981	0.785	0.243	0	Granulosa cells	Gatm
Clu	0	1.76303	0.794	0.209	0	Granulosa cells	Clu
Gstm6	0	1.71402	0.807	0.153	0	Granulosa cells	Gstm6
Lgals7	0	1.68759	0.946	0.516	0	Granulosa cells	Lgals7
Cpe	0	1.62078	0.842	0.142	0	Granulosa cells	Cpe
Hmgcs2	0	1.58826	0.717	0.123	0	Granulosa cells	Hmgcs2
Chchd10	0	1.58651	0.934	0.527	0	Granulosa cells	Chchd10
Wnt6	0	1.58257	0.944	0.176	0	Granulosa cells	Wnt6
Anxa2	0	1.5781	0.976	0.454	0	Granulosa cells	Anxa2
Akr1cl	0	1.56788	0.556	0.262	0	Granulosa cells	Akr1cl
Amhr2	0	1.54474	0.922	0.151	0	Granulosa cells	Amhr2
Krt18	0	1.54403	0.676	0.132	0	Granulosa cells	Krt18
Maged2	0	1.54046	0.938	0.601	0	Granulosa cells	Maged2
Serpinb6a	0	1.53458	0.902	0.557	0	Granulosa cells	Serpinb6a
Gng13	0	1.52854	0.71	0.203	0	Granulosa cells	Gng13
Sdc4	0	1.51344	0.868	0.176	0	Granulosa cells	Sdc4
Aldh1a1	0	1.51031	0.775	0.138	0	Granulosa cells	Aldh1a1
Cst12	0	1.44694	0.484	0.081	0	Granulosa cells	Cst12
S100a10	0	1.43451	0.974	0.392	0	Granulosa cells	S100a10
Bmyc	0	1.40254	0.966	0.402	0	Granulosa cells	Bmyc
Krt19	0	1.36731	0.402	0.109	0	Granulosa cells	Krt19
Isyna1	0	1.35658	0.958	0.428	0	Granulosa cells	Isyna1
Igfbp2	0	1.34528	0.669	0.177	0	Granulosa cells	Igfbp2
Mgst1	0	1.32447	0.877	0.319	0	Granulosa cells	Mgst1
Kitl	0	1.30966	0.861	0.206	0	Granulosa cells	Kitl
Krt8	0	1.29744	0.631	0.099	0	Granulosa cells	Krt8
Fst	0	1.29666	0.681	0.124	0	Granulosa cells	Fst
Inha	0	1.2889	0.594	0.091	0	Granulosa cells	Inha
Idh1	0	1.23522	0.859	0.275	0	Granulosa cells	Idh1
Bst2	0	1.23391	0.725	0.248	0	Granulosa cells	Bst2
Ccnd2	0	1.22504	0.962	0.467	0	Granulosa cells	Ccnd2
Itga6	0	1.20211	0.861	0.234	0	Granulosa cells	Itga6
Gm14226	0	1.20189	0.621	0.072	0	Granulosa cells	Gm14226
Acaa2	0	1.19284	0.889	0.403	0	Granulosa cells	Acaa2
Cdc42ep5	0	1.18833	0.814	0.266	0	Granulosa cells	Cdc42ep5
Aard	0	1.17476	0.624	0.101	0	Granulosa cells	Aard
Irx3	0	1.15045	0.713	0.116	0	Granulosa cells	Irx3
Cdkn1b	0	1.14134	0.728	0.187	0	Granulosa cells	Cdkn1b
Aldoa	0	1.1026	0.981	0.663	0	Granulosa cells	Aldoa
Aes	0	1.09743	0.978	0.612	0	Granulosa cells	Aes
Rspo1	0	1.09387	0.768	0.137	0	Granulosa cells	Rspo1
Upk3b	0	1.0868	0.324	0.066	0	Granulosa cells	Upk3b
Soat1	0	1.08607	0.812	0.294	0	Granulosa cells	Soat1
Tsc22d1	0	1.08521	0.997	0.804	0	Granulosa cells	Tsc22d1
Foxl2	0	1.07043	0.626	0.187	0	Granulosa cells	Foxl2
Arxes2	0	1.05015	0.658	0.174	0	Granulosa cells	Arxes2
Tnni1	0	1.03534	0.587	0.089	0	Granulosa cells	Tnni1
Aldh1b1	0	1.02851	0.556	0.081	0	Granulosa cells	Aldh1b1
Tst	0	1.02797	0.845	0.256	0	Granulosa cells	Tst
Gm42418	0	1.02493	0.823	0.637	0	Granulosa cells	Gm42418
Pdpn	0	1.02482	0.71	0.125	0	Granulosa cells	Pdpn
Myl9	0	1.01489	0.84	0.446	0	Granulosa cells	Myl9
Prcd	0	1.01152	0.721	0.135	0	Granulosa cells	Prcd
Peg3	0	1.0018	0.916	0.447	0	Granulosa cells	Peg3
Gas6	0	1.00099	0.939	0.421	0	Granulosa cells	Gas6
Cyb5a	0	0.996135	0.909	0.519	0	Granulosa cells	Cyb5a
mt-Co1	0	0.974375	0.999	0.993	0	Granulosa cells	mt-Co1
Sox4	0	0.973394	0.964	0.519	0	Granulosa cells	Sox4
Ifi27	0	0.970205	0.818	0.251	0	Granulosa cells	Ifi27
Hspb1	0	0.962905	0.628	0.139	0	Granulosa cells	Hspb1
Akr1c14	0	0.953784	0.382	0.05	0	Granulosa cells	Akr1c14
Wt1	0	0.952524	0.938	0.409	0	Granulosa cells	Wt1
Ldhb	0	0.945718	0.95	0.618	0	Granulosa cells	Ldhb
Ifitm1	0	0.934181	0.808	0.47	0	Granulosa cells	Ifitm1
Mt1	0	0.933416	0.756	0.476	0	Granulosa cells	Mt1
Wfdc10	0	0.931795	0.295	0.049	0	Granulosa cells	Wfdc10
Mid1ip1	0	0.931399	0.608	0.172	0	Granulosa cells	Mid1ip1
Crygb	0	0.925299	0.385	0.035	0	Granulosa cells	Crygb
Prdx1	0	0.924929	0.999	0.981	0	Granulosa cells	Prdx1
Dag1	0	0.923598	0.765	0.261	0	Granulosa cells	Dag1
Capns1	0	0.91187	0.92	0.599	0	Granulosa cells	Capns1
S100a11	0	0.908922	0.973	0.57	0	Granulosa cells	S100a11
Col18a1	0	0.907496	0.575	0.114	0	Granulosa cells	Col18a1
Pabpn1	0	0.896971	0.865	0.435	0	Granulosa cells	Pabpn1
Tmsb4x	0	0.890123	0.999	0.876	0	Granulosa cells	Tmsb4x
Hpcal1	0	0.886649	0.729	0.237	0	Granulosa cells	Hpcal1
Tmem176b	0	0.870278	0.92	0.425	0	Granulosa cells	Tmem176b
Cst8	0	0.867816	0.487	0.085	0	Granulosa cells	Cst8
Cd151	0	0.847743	0.766	0.206	0	Granulosa cells	Cd151
Emx2	0	0.844412	0.727	0.147	0	Granulosa cells	Emx2
Aldh2	0	0.829374	0.849	0.438	0	Granulosa cells	Aldh2
Laptm4b	0	0.828252	0.821	0.334	0	Granulosa cells	Laptm4b
Akr1a1	0	0.827814	0.969	0.807	0	Granulosa cells	Akr1a1
Arhgap29	0	0.826531	0.759	0.289	0	Granulosa cells	Arhgap29
Sorbs2	0	0.82486	0.715	0.183	0	Granulosa cells	Sorbs2
Plin2	0	0.810173	0.776	0.347	0	Granulosa cells	Plin2
Lsr	0	0.806309	0.549	0.077	0	Granulosa cells	Lsr
Apoc1	0	0.798749	0.537	0.121	0	Granulosa cells	Apoc1
Aldh1a2	0	0.792799	0.567	0.083	0	Granulosa cells	Aldh1a2
Tceal9	0	0.786146	0.939	0.697	0	Granulosa cells	Tceal9
Cryl1	0	0.78339	0.629	0.183	0	Granulosa cells	Cryl1
Creg1	0	0.783083	0.752	0.419	0	Granulosa cells	Creg1
AC167229.1	0	0.779522	0.513	0.067	0	Granulosa cells	AC167229.1
Wfdc1	0	0.778087	0.528	0.053	0	Granulosa cells	Wfdc1
Ctsl	0	0.777445	0.745	0.522	0	Granulosa cells	Ctsl
F11r	0	0.769338	0.65	0.126	0	Granulosa cells	F11r
Gxylt2	0	0.7681	0.601	0.136	0	Granulosa cells	Gxylt2
Bex2	0	0.766937	0.595	0.193	0	Granulosa cells	Bex2
Smpx	0	0.765572	0.588	0.073	0	Granulosa cells	Smpx
Psap	0	0.765455	0.912	0.662	0	Granulosa cells	Psap
Slc40a1	0	0.758975	0.583	0.202	0	Granulosa cells	Slc40a1
Tkt	0	0.754995	0.939	0.646	0	Granulosa cells	Tkt
Map1b	0	0.753653	0.559	0.181	0	Granulosa cells	Map1b
Cited2	0	0.75162	0.74	0.323	0	Granulosa cells	Cited2
Lhx9	0	0.751499	0.528	0.097	0	Granulosa cells	Lhx9
Fbxo21	0	0.750236	0.653	0.26	0	Granulosa cells	Fbxo21
Hes1	0	0.749919	0.702	0.315	0	Granulosa cells	Hes1
Smarca1	0	0.745123	0.642	0.138	0	Granulosa cells	Smarca1
Tgfb1i1	0	0.730509	0.693	0.244	0	Granulosa cells	Tgfb1i1
Cib2	0	0.727293	0.674	0.17	0	Granulosa cells	Cib2
Klhl23	0	0.72666	0.618	0.175	0	Granulosa cells	Klhl23
Me1	0	0.726051	0.603	0.148	0	Granulosa cells	Me1
Fabp3	0	0.725776	0.442	0.077	0	Granulosa cells	Fabp3
Folr1	0	0.722175	0.484	0.071	0	Granulosa cells	Folr1
Serinc3	0	0.721622	0.89	0.668	0	Granulosa cells	Serinc3
Hsd3b1	0	0.712084	0.261	0.033	0	Granulosa cells	Hsd3b1
Espn	0	0.710999	0.587	0.133	0	Granulosa cells	Espn
Pcsk6	0	0.709139	0.493	0.096	0	Granulosa cells	Pcsk6
Etnk2	0	0.708801	0.636	0.118	0	Granulosa cells	Etnk2
Ivns1abp	0	0.708545	0.689	0.4	0	Granulosa cells	Ivns1abp
Fndc5	0	0.706825	0.513	0.132	0	Granulosa cells	Fndc5
Med10	0	0.697512	0.871	0.614	0	Granulosa cells	Med10
Dcaf12l1	0	0.696587	0.601	0.121	0	Granulosa cells	Dcaf12l1
Gsta4	0	0.693591	0.552	0.144	0	Granulosa cells	Gsta4
1110065P20Rik	0	0.690474	0.852	0.492	0	Granulosa cells	1110065P20Rik
Spint2	0	0.690373	0.89	0.439	0	Granulosa cells	Spint2
Axl	0	0.689105	0.754	0.232	0	Granulosa cells	Axl
Scd2	0	0.688102	0.715	0.249	0	Granulosa cells	Scd2
mt-Cytb	0	0.686069	0.999	0.989	0	Granulosa cells	mt-Cytb
Ogt	0	0.68281	0.91	0.595	0	Granulosa cells	Ogt
H19	0	0.68274	0.861	0.581	0	Granulosa cells	H19
Wls	0	0.679227	0.727	0.248	0	Granulosa cells	Wls
Casp6	0	0.676046	0.693	0.29	0	Granulosa cells	Casp6
Hs6st2	0	0.673324	0.513	0.128	0	Granulosa cells	Hs6st2
Pld3	0	0.671363	0.662	0.275	0	Granulosa cells	Pld3
Smim1	0	0.670697	0.881	0.422	0	Granulosa cells	Smim1
Ttyh2	0	0.670327	0.502	0.144	0	Granulosa cells	Ttyh2
Fxyd6	0	0.662263	0.716	0.356	0	Granulosa cells	Fxyd6
Xist	0	0.661224	0.985	0.705	0	Granulosa cells	Xist
Vdac3	0	0.658225	0.961	0.856	0	Granulosa cells	Vdac3
Tgfbr3l	0	0.650948	0.392	0.048	0	Granulosa cells	Tgfbr3l
Sfxn3	0	0.643466	0.619	0.121	0	Granulosa cells	Sfxn3
Prdx3	0	0.642896	0.824	0.436	0	Granulosa cells	Prdx3
Bcam	0	0.641856	0.462	0.089	0	Granulosa cells	Bcam
App	0	0.641707	0.764	0.327	0	Granulosa cells	App
Tmem184a	0	0.641475	0.426	0.035	0	Granulosa cells	Tmem184a
Nrn1	0	0.640259	0.519	0.094	0	Granulosa cells	Nrn1
Jund	0	0.636262	0.956	0.735	0	Granulosa cells	Jund
Gm2044	0	0.634464	0.42	0.068	0	Granulosa cells	Gm2044
Tmem176a	0	0.631985	0.763	0.283	0	Granulosa cells	Tmem176a
Me2	0	0.628272	0.674	0.356	0	Granulosa cells	Me2
2020-03-02	0	0.625348	0.775	0.451	0	Granulosa cells	2020-03-02
Cgn	0	0.624728	0.525	0.069	0	Granulosa cells	Cgn
Dpysl2	0	0.623775	0.689	0.247	0	Granulosa cells	Dpysl2
Kif5b	0	0.621536	0.841	0.554	0	Granulosa cells	Kif5b
Socs2	0	0.62031	0.61	0.284	0	Granulosa cells	Socs2
Ptov1	0	0.618038	0.962	0.617	0	Granulosa cells	Ptov1
Atp1b1	0	0.615583	0.786	0.435	0	Granulosa cells	Atp1b1
Enpp2	0	0.614953	0.454	0.081	0	Granulosa cells	Enpp2
Psme1	0	0.613136	0.774	0.359	0	Granulosa cells	Psme1
Runx1	0	0.611847	0.553	0.121	0	Granulosa cells	Runx1
Rpp25	0	0.611387	0.667	0.189	0	Granulosa cells	Rpp25
mt-Nd5	0	0.611216	0.885	0.614	0	Granulosa cells	mt-Nd5
Ano1	0	0.610424	0.461	0.069	0	Granulosa cells	Ano1
Tns3	0	0.610318	0.655	0.196	0	Granulosa cells	Tns3
Gm20186	0	0.605312	0.386	0.08	0	Granulosa cells	Gm20186
Nectin2	0	0.603536	0.616	0.197	0	Granulosa cells	Nectin2
Trim35	0	0.603448	0.834	0.432	0	Granulosa cells	Trim35
Nav2	0	0.602608	0.594	0.173	0	Granulosa cells	Nav2
Smpdl3b	0	0.601335	0.453	0.05	0	Granulosa cells	Smpdl3b
Nt5c3	0	0.600957	0.716	0.392	0	Granulosa cells	Nt5c3
Krt7	0	0.600224	0.315	0.049	0	Granulosa cells	Krt7
Itm2c	0	0.599681	0.857	0.424	0	Granulosa cells	Itm2c
Qsox1	0	0.59664	0.61	0.203	0	Granulosa cells	Qsox1
mt-Co3	0	0.596124	1	0.997	0	Granulosa cells	mt-Co3
Nfe2l2	0	0.594798	0.664	0.311	0	Granulosa cells	Nfe2l2
Pgrmc1	0	0.592884	0.807	0.497	0	Granulosa cells	Pgrmc1
Msi2	0	0.591537	0.61	0.187	0	Granulosa cells	Msi2
Cnn3	0	0.58915	0.877	0.563	0	Granulosa cells	Cnn3
Rbbp6	0	0.588361	0.843	0.533	0	Granulosa cells	Rbbp6
Camk2d	0	0.586951	0.575	0.171	0	Granulosa cells	Camk2d
mt-Nd4	0	0.586851	0.997	0.978	0	Granulosa cells	mt-Nd4
Atpif1	0	0.586122	0.996	0.909	0	Granulosa cells	Atpif1
Lpl	0	0.583778	0.503	0.106	0	Granulosa cells	Lpl
Gata6	0	0.583032	0.745	0.268	0	Granulosa cells	Gata6
Pebp1	0	0.582956	0.981	0.876	0	Granulosa cells	Pebp1
Hadh	0	0.582176	0.755	0.373	0	Granulosa cells	Hadh
Sptbn1	0	0.582156	0.849	0.5	0	Granulosa cells	Sptbn1
Mif	0	0.58206	0.987	0.853	0	Granulosa cells	Mif
Pank1	0	0.581315	0.506	0.108	0	Granulosa cells	Pank1
Tcf12	0	0.5796	0.777	0.523	0	Granulosa cells	Tcf12
Pdgfa	0	0.579051	0.549	0.131	0	Granulosa cells	Pdgfa
Ppt1	0	0.57748	0.669	0.307	0	Granulosa cells	Ppt1
Prss35	0	0.577271	0.431	0.101	0	Granulosa cells	Prss35
Rnf213	0	0.57678	0.512	0.09	0	Granulosa cells	Rnf213
Dnajc15	0	0.576284	0.875	0.605	0	Granulosa cells	Dnajc15
Tnfrsf19	0	0.575779	0.585	0.164	0	Granulosa cells	Tnfrsf19
Aplp2	0	0.575232	0.892	0.65	0	Granulosa cells	Aplp2
mt-Atp6	0	0.574722	0.999	0.995	0	Granulosa cells	mt-Atp6
Pdcd4	0	0.573337	0.831	0.594	0	Granulosa cells	Pdcd4
Fkbp9	0	0.573191	0.749	0.377	0	Granulosa cells	Fkbp9
Echs1	0	0.572896	0.777	0.4	0	Granulosa cells	Echs1
mt-Nd2	0	0.57124	0.988	0.908	0	Granulosa cells	mt-Nd2
Gpc4	0	0.569759	0.51	0.173	0	Granulosa cells	Gpc4
Gata4	0	0.567998	0.659	0.203	0	Granulosa cells	Gata4
Acsbg1	0	0.567879	0.405	0.038	0	Granulosa cells	Acsbg1
Dhrs7	0	0.563261	0.482	0.115	0	Granulosa cells	Dhrs7
Podxl	0	0.562328	0.465	0.089	0	Granulosa cells	Podxl
Kcnq1ot1	0	0.562156	0.714	0.343	0	Granulosa cells	Kcnq1ot1
Gstp1	0	0.561288	0.674	0.31	0	Granulosa cells	Gstp1
Gm2a	0	0.560632	0.615	0.242	0	Granulosa cells	Gm2a
Sqstm1	0	0.560569	0.701	0.345	0	Granulosa cells	Sqstm1
Tnni3	0	0.560259	0.266	0.04	0	Granulosa cells	Tnni3
Apoe	0	0.559774	0.708	0.313	0	Granulosa cells	Apoe
Frmd4b	0	0.55873	0.506	0.096	0	Granulosa cells	Frmd4b
mt-Nd1	0	0.558052	0.999	0.991	0	Granulosa cells	mt-Nd1
1190002N15Rik	0	0.557733	0.512	0.193	0	Granulosa cells	1190002N15Rik
Cdk4	0	0.557592	0.957	0.704	0	Granulosa cells	Cdk4
Tpi1	0	0.557016	0.89	0.526	0	Granulosa cells	Tpi1
Ssbp4	0	0.556227	0.76	0.374	0	Granulosa cells	Ssbp4
Rnh1	0	0.555526	0.723	0.367	0	Granulosa cells	Rnh1
Cd2ap	0	0.555004	0.656	0.361	0	Granulosa cells	Cd2ap
Stk24	0	0.553682	0.693	0.389	0	Granulosa cells	Stk24
AU020206	0	0.553657	0.513	0.159	0	Granulosa cells	AU020206
Fbn2	0	0.550946	0.557	0.213	0	Granulosa cells	Fbn2
mt-Co2	0	0.550848	0.997	0.982	0	Granulosa cells	mt-Co2
Lgr4	0	0.54908	0.571	0.24	0	Granulosa cells	Lgr4
Phgdh	0	0.546772	0.669	0.331	0	Granulosa cells	Phgdh
Lgr5	0	0.545558	0.367	0.037	0	Granulosa cells	Lgr5
Tecr	0	0.543093	0.909	0.7	0	Granulosa cells	Tecr
Tspan7	0	0.541462	0.494	0.103	0	Granulosa cells	Tspan7
Txnip	0	0.540875	0.733	0.481	0	Granulosa cells	Txnip
Grhpr	0	0.539614	0.706	0.378	0	Granulosa cells	Grhpr
Ddit4	0	0.53788	0.51	0.124	0	Granulosa cells	Ddit4
Chka	0	0.537006	0.621	0.27	0	Granulosa cells	Chka
Susd3	0	0.534519	0.336	0.043	0	Granulosa cells	Susd3
Ephx2	0	0.531207	0.296	0.044	0	Granulosa cells	Ephx2
Serpinb6b	0	0.530025	0.441	0.077	0	Granulosa cells	Serpinb6b
Eno1	0	0.527212	0.87	0.619	0	Granulosa cells	Eno1
Mia	0	0.526572	0.269	0.029	0	Granulosa cells	Mia
Smad3	0	0.526494	0.407	0.077	0	Granulosa cells	Smad3
Gstm7	0	0.525185	0.411	0.054	0	Granulosa cells	Gstm7
Marcksl1	0	0.525165	0.978	0.777	0	Granulosa cells	Marcksl1
Ezr	0	0.524808	0.497	0.213	0	Granulosa cells	Ezr
Chmp4b	0	0.522642	0.89	0.675	0	Granulosa cells	Chmp4b
Reep1	0	0.521889	0.517	0.124	0	Granulosa cells	Reep1
Cd200	0	0.520987	0.596	0.185	0	Granulosa cells	Cd200
Rmst	0	0.519296	0.342	0.045	0	Granulosa cells	Rmst
2810001G20Rik	0	0.518124	0.543	0.169	0	Granulosa cells	2810001G20Rik
Syne2	0	0.517284	0.598	0.264	0	Granulosa cells	Syne2
Rsrp1	0	0.51272	0.875	0.62	0	Granulosa cells	Rsrp1
Gapdh	0	0.512275	0.987	0.82	0	Granulosa cells	Gapdh
Pam	0	0.511923	0.587	0.288	0	Granulosa cells	Pam
Tmem86a	0	0.510863	0.579	0.233	0	Granulosa cells	Tmem86a
Ctnnd1	0	0.510353	0.556	0.168	0	Granulosa cells	Ctnnd1
Clic1	0	0.508671	0.929	0.59	0	Granulosa cells	Clic1
Plin3	0	0.508234	0.683	0.294	0	Granulosa cells	Plin3
Hmgcs1	0	0.506301	0.583	0.277	0	Granulosa cells	Hmgcs1
Dclk1	0	0.505848	0.481	0.12	0	Granulosa cells	Dclk1
Mettl26	0	0.505247	0.639	0.304	0	Granulosa cells	Mettl26
Krt79	0	0.501146	0.269	0.029	0	Granulosa cells	Krt79
Add3	0	0.500303	0.566	0.225	0	Granulosa cells	Add3
2810474O19Rik	0	0.499799	0.648	0.398	0	Granulosa cells	2810474O19Rik
Ptprf	0	0.499206	0.587	0.241	0	Granulosa cells	Ptprf
Usp9x	0	0.497038	0.78	0.536	0	Granulosa cells	Usp9x
Sptssa	0	0.495521	0.821	0.434	0	Granulosa cells	Sptssa
Mdh1	0	0.492679	0.821	0.581	0	Granulosa cells	Mdh1
Lrrn1	0	0.491399	0.461	0.071	0	Granulosa cells	Lrrn1
Ubc	0	0.491364	0.983	0.915	0	Granulosa cells	Ubc
Rras2	0	0.489588	0.537	0.215	0	Granulosa cells	Rras2
Vamp8	0	0.488911	0.872	0.507	0	Granulosa cells	Vamp8
Ctxn1	0	0.488064	0.598	0.221	0	Granulosa cells	Ctxn1
Kazald1	0	0.48563	0.321	0.062	0	Granulosa cells	Kazald1
Slf2	0	0.485063	0.594	0.329	0	Granulosa cells	Slf2
Cdh2	0	0.483282	0.443	0.098	0	Granulosa cells	Cdh2
Bace2	0	0.48315	0.342	0.062	0	Granulosa cells	Bace2
Egfl6	0	0.483129	0.322	0.038	0	Granulosa cells	Egfl6
Nenf	0	0.482344	0.969	0.665	0	Granulosa cells	Nenf
Oat	0	0.481827	0.694	0.443	0	Granulosa cells	Oat
Acot1	0	0.481804	0.542	0.193	0	Granulosa cells	Acot1
Naaa	0	0.481454	0.409	0.053	0	Granulosa cells	Naaa
Mest	0	0.480927	0.74	0.347	0	Granulosa cells	Mest
Hs3st1	0	0.480816	0.384	0.046	0	Granulosa cells	Hs3st1
Sh2d4a	0	0.480377	0.445	0.081	0	Granulosa cells	Sh2d4a
Rhox8	0	0.477976	0.251	0.024	0	Granulosa cells	Rhox8
Ddit4l	0	0.47671	0.435	0.099	0	Granulosa cells	Ddit4l
Knop1	0	0.476613	0.787	0.515	0	Granulosa cells	Knop1
Tm4sf5	0	0.476498	0.264	0.045	0	Granulosa cells	Tm4sf5
Mmp23	0	0.475137	0.488	0.163	0	Granulosa cells	Mmp23
St5	0	0.472736	0.53	0.184	0	Granulosa cells	St5
Psme2	0	0.472632	0.749	0.405	0	Granulosa cells	Psme2
Gamt	0	0.47263	0.526	0.163	0	Granulosa cells	Gamt
Cnpy2	0	0.470081	0.886	0.596	0	Granulosa cells	Cnpy2
Tspan6	0	0.469333	0.595	0.28	0	Granulosa cells	Tspan6
Grcc10	0	0.469229	0.804	0.538	0	Granulosa cells	Grcc10
Ptms	0	0.46777	0.889	0.507	0	Granulosa cells	Ptms
Armcx5	0	0.46716	0.412	0.16	0	Granulosa cells	Armcx5
Tapbp	0	0.466196	0.511	0.159	0	Granulosa cells	Tapbp
2410015M20Rik	0	0.465364	0.958	0.824	0	Granulosa cells	2410015M20Rik
Cstb	0	0.465171	0.782	0.447	0	Granulosa cells	Cstb
Ptprd	0	0.464485	0.523	0.152	0	Granulosa cells	Ptprd
Cd63	0	0.463077	0.922	0.607	0	Granulosa cells	Cd63
Defb19	0	0.461297	0.292	0.033	0	Granulosa cells	Defb19
Nnat	0	0.460549	0.393	0.112	0	Granulosa cells	Nnat
Tgif1	0	0.455525	0.526	0.219	0	Granulosa cells	Tgif1
Adgrg1	0	0.452228	0.433	0.111	0	Granulosa cells	Adgrg1
Emp3	0	0.451336	0.857	0.513	0	Granulosa cells	Emp3
Tdrp	0	0.450322	0.441	0.167	0	Granulosa cells	Tdrp
Fam129a	0	0.449605	0.335	0.033	0	Granulosa cells	Fam129a
Sytl4	0	0.449299	0.337	0.047	0	Granulosa cells	Sytl4
Ech1	0	0.449001	0.805	0.54	0	Granulosa cells	Ech1
Malat1	0	0.448444	0.995	0.952	0	Granulosa cells	Malat1
Pkig	0	0.448381	0.902	0.698	0	Granulosa cells	Pkig
Nedd4	0	0.447515	0.956	0.645	0	Granulosa cells	Nedd4
Tle2	0	0.44702	0.401	0.059	0	Granulosa cells	Tle2
Tmx2	0	0.44501	0.524	0.238	0	Granulosa cells	Tmx2
Atrx	0	0.444841	0.782	0.51	0	Granulosa cells	Atrx
Ppdpf	0	0.44444	0.872	0.643	0	Granulosa cells	Ppdpf
Ly6e	0	0.444343	0.658	0.325	0	Granulosa cells	Ly6e
Ece1	0	0.444071	0.489	0.126	0	Granulosa cells	Ece1
Rtn4	0	0.443431	0.825	0.602	0	Granulosa cells	Rtn4
Sulf1	0	0.443385	0.451	0.104	0	Granulosa cells	Sulf1
Pik3ip1	0	0.443059	0.472	0.167	0	Granulosa cells	Pik3ip1
Slc38a2	0	0.442888	0.648	0.35	0	Granulosa cells	Slc38a2
Axin2	0	0.442741	0.44	0.12	0	Granulosa cells	Axin2
Pcmtd1	0	0.44173	0.564	0.247	0	Granulosa cells	Pcmtd1
Bex4	0	0.44115	0.644	0.359	0	Granulosa cells	Bex4
Pgam1	0	0.439792	0.793	0.522	0	Granulosa cells	Pgam1
Peak1	0	0.437406	0.545	0.231	0	Granulosa cells	Peak1
Dap	0	0.437078	0.649	0.362	0	Granulosa cells	Dap
Rasl11a	0	0.436676	0.312	0.043	0	Granulosa cells	Rasl11a
P3h4	0	0.435579	0.545	0.214	0	Granulosa cells	P3h4
Ncor1	0	0.435311	0.813	0.586	0	Granulosa cells	Ncor1
Zfp266	0	0.434513	0.586	0.268	0	Granulosa cells	Zfp266
Pfkl	0	0.433509	0.551	0.217	0	Granulosa cells	Pfkl
Colec12	0	0.433437	0.49	0.162	0	Granulosa cells	Colec12
Tia1	0	0.432879	0.732	0.437	0	Granulosa cells	Tia1
Cd81	0	0.430605	0.975	0.721	0	Granulosa cells	Cd81
Unc119	0	0.429823	0.622	0.314	0	Granulosa cells	Unc119
Pdcd6	0	0.429116	0.726	0.454	0	Granulosa cells	Pdcd6
Hsd17b10	0	0.428721	0.84	0.569	0	Granulosa cells	Hsd17b10
Tspan18	0	0.428057	0.41	0.099	0	Granulosa cells	Tspan18
Klf2	0	0.427348	0.45	0.146	0	Granulosa cells	Klf2
Ifitm2	0	0.426417	0.989	0.691	0	Granulosa cells	Ifitm2
Wbp1	0	0.425517	0.604	0.287	0	Granulosa cells	Wbp1
Actg1	0	0.425216	0.996	0.963	0	Granulosa cells	Actg1
Gpx4	0	0.42459	0.981	0.85	0	Granulosa cells	Gpx4
Ifngr2	0	0.424303	0.611	0.251	0	Granulosa cells	Ifngr2
Sdc2	0	0.423724	0.556	0.217	0	Granulosa cells	Sdc2
Prmt2	0	0.423224	0.47	0.148	0	Granulosa cells	Prmt2
E330013P04Rik	0	0.422762	0.381	0.06	0	Granulosa cells	E330013P04Rik
Sp5	0	0.422614	0.358	0.063	0	Granulosa cells	Sp5
Tmem51	0	0.422515	0.365	0.064	0	Granulosa cells	Tmem51
Il11ra1	0	0.42004	0.733	0.36	0	Granulosa cells	Il11ra1
Bicd1	0	0.41969	0.305	0.068	0	Granulosa cells	Bicd1
Hmgn1	0	0.417791	0.977	0.844	0	Granulosa cells	Hmgn1
Stk39	0	0.417281	0.45	0.132	0	Granulosa cells	Stk39
Pygb	0	0.416706	0.479	0.144	0	Granulosa cells	Pygb
Tmem205	0	0.41626	0.5	0.207	0	Granulosa cells	Tmem205
Ildr2	0	0.41572	0.285	0.026	0	Granulosa cells	Ildr2
Mettl24	0	0.415489	0.335	0.059	0	Granulosa cells	Mettl24
Papola	0	0.41415	0.873	0.681	0	Granulosa cells	Papola
Uba1	0	0.411442	0.708	0.463	0	Granulosa cells	Uba1
Pcp4l1	0	0.411134	0.415	0.086	0	Granulosa cells	Pcp4l1
H3f3b	0	0.409821	0.999	0.996	0	Granulosa cells	H3f3b
Adam10	0	0.409649	0.625	0.339	0	Granulosa cells	Adam10
Slc38a1	0	0.409466	0.449	0.194	0	Granulosa cells	Slc38a1
Laptm4a	0	0.409193	0.962	0.815	0	Granulosa cells	Laptm4a
Fmnl2	0	0.409058	0.419	0.144	0	Granulosa cells	Fmnl2
Pde1a	0	0.408924	0.394	0.09	0	Granulosa cells	Pde1a
Tma7	0	0.408012	0.975	0.855	0	Granulosa cells	Tma7
Etfbkmt	0	0.407178	0.402	0.119	0	Granulosa cells	Etfbkmt
Tmem206	0	0.405887	0.437	0.14	0	Granulosa cells	Tmem206
Mpnd	0	0.40565	0.571	0.228	0	Granulosa cells	Mpnd
Creb3	0	0.402977	0.426	0.176	0	Granulosa cells	Creb3
Nipsnap1	0	0.402246	0.48	0.17	0	Granulosa cells	Nipsnap1
Cpq	0	0.401687	0.507	0.194	0	Granulosa cells	Cpq
Srek1ip1	0	0.401569	0.571	0.284	0	Granulosa cells	Srek1ip1
Prkcd	0	0.40129	0.449	0.159	0	Granulosa cells	Prkcd
Gja1	0	0.399824	0.466	0.18	0	Granulosa cells	Gja1
Pnrc1	0	0.399697	0.84	0.581	0	Granulosa cells	Pnrc1
Cers4	0	0.399561	0.536	0.196	0	Granulosa cells	Cers4
Trim7	0	0.399462	0.355	0.038	0	Granulosa cells	Trim7
Hif1a	0	0.398073	0.638	0.373	0	Granulosa cells	Hif1a
Gm45889	0	0.397675	0.325	0.022	0	Granulosa cells	Gm45889
Fkbp5	0	0.396277	0.503	0.206	0	Granulosa cells	Fkbp5
Mef2a	0	0.395667	0.595	0.313	0	Granulosa cells	Mef2a
Rai14	0	0.394715	0.422	0.115	0	Granulosa cells	Rai14
Cxxc5	0	0.394625	0.512	0.236	0	Granulosa cells	Cxxc5
B4galt4	0	0.393618	0.438	0.152	0	Granulosa cells	B4galt4
Wwtr1	0	0.392713	0.541	0.206	0	Granulosa cells	Wwtr1
S100a1	0	0.392504	0.556	0.229	0	Granulosa cells	S100a1
Zc3hav1	0	0.392322	0.389	0.143	0	Granulosa cells	Zc3hav1
Foxp1	0	0.390696	0.593	0.302	0	Granulosa cells	Foxp1
Gtf2i	0	0.389507	0.589	0.292	0	Granulosa cells	Gtf2i
Pla2g1b	0	0.388883	0.289	0.044	0	Granulosa cells	Pla2g1b
Sat2	0	0.388446	0.391	0.073	0	Granulosa cells	Sat2
Rab34	0	0.386157	0.63	0.258	0	Granulosa cells	Rab34
Nqo2	0	0.384327	0.374	0.111	0	Granulosa cells	Nqo2
Mro	0	0.383527	0.308	0.033	0	Granulosa cells	Mro
Rilpl2	0	0.382985	0.489	0.18	0	Granulosa cells	Rilpl2
Obsl1	0	0.382147	0.484	0.167	0	Granulosa cells	Obsl1
Pcbd1	0	0.381541	0.362	0.069	0	Granulosa cells	Pcbd1
Ppp1r9a	0	0.381402	0.438	0.143	0	Granulosa cells	Ppp1r9a
Ucp2	0	0.379851	0.751	0.374	0	Granulosa cells	Ucp2
Bri31	0	0.378461	0.951	0.754	0	Granulosa cells	Bri3
Cited4	0	0.3769	0.521	0.203	0	Granulosa cells	Cited4
As3mt	0	0.375808	0.403	0.107	0	Granulosa cells	As3mt
Crtc3	0	0.375179	0.493	0.219	0	Granulosa cells	Crtc3
Cav1	0	0.374868	0.345	0.077	0	Granulosa cells	Cav1
Haghl	0	0.374663	0.487	0.198	0	Granulosa cells	Haghl
Mthfd2l	0	0.373579	0.469	0.193	0	Granulosa cells	Mthfd2l
Wdr6	0	0.373405	0.465	0.173	0	Granulosa cells	Wdr6
Cdc14b	0	0.373403	0.378	0.096	0	Granulosa cells	Cdc14b
Slc25a4	0	0.37216	0.969	0.79	0	Granulosa cells	Slc25a4
Son	0	0.371753	0.951	0.846	0	Granulosa cells	Son
Klhdc8b	0	0.370937	0.443	0.181	0	Granulosa cells	Klhdc8b
Rin2	0	0.370601	0.386	0.086	0	Granulosa cells	Rin2
Timp3	0	0.364265	0.562	0.246	0	Granulosa cells	Timp3
Cln3	0	0.36167	0.38	0.143	0	Granulosa cells	Cln3
Ldha	0	0.3612	0.876	0.543	0	Granulosa cells	Ldha
Tcf7l2	0	0.360372	0.504	0.204	0	Granulosa cells	Tcf7l2
Fam234a	0	0.360287	0.439	0.164	0	Granulosa cells	Fam234a
Reep3	0	0.358572	0.497	0.2	0	Granulosa cells	Reep3
Plscr3	0	0.358445	0.56	0.257	0	Granulosa cells	Plscr3
[truncated: 3,280 more rows]
