# Supplementary material for: Single-cell transcriptome landscape of ovarian cells during primordial follicle assembly in mice
Source: PLoS Biol. 2020 Dec 22;18(12):e3001025. doi: 10.1371/journal.pbio.3001025 (PMC7787681; doi:10.1371/journal.pbio.3001025)
Supplement: S2 Table — (XLSX) [file pbio.3001025.s009.xlsx]

## Sheet: S2_Table
Supplemental Table 2: Top 50 marker genes of germ cell clusters
ID	p_val	avg_logFC	pct.1	pct.2	p_val_adj	cluster	gene
1	0	0.970771	0.987	0.869	0	1	Eif4a1
2	4.14e-288	0.770587	0.998	0.994	8.67e-284	1	Prdx1
3	1.84e-269	0.560364	1	1	3.86e-265	1	Ubb
4	2.8e-256	0.657158	0.986	0.971	5.85e-252	1	Hspe1
5	6.63e-253	0.695982	0.998	0.989	1.39e-248	1	Sycp3
6	9.49e-246	0.806738	0.985	0.836	1.99e-241	1	Figla
7	1.25e-237	0.862299	0.943	0.898	2.62e-233	1	Skp1a
8	2.91e-229	0.920409	0.994	0.954	6.09e-225	1	Tmsb10
9	1.58e-228	1.05604	0.876	0.562	3.31e-224	1	Acat1
10	1.26e-208	0.785505	0.975	0.862	2.64e-204	1	Cks2
11	4.12e-197	0.968211	0.947	0.581	8.62e-193	1	Dppa3
12	5.74e-188	0.665176	0.947	0.88	1.2e-183	1	Morf4l1
13	8.13e-186	0.698265	0.883	0.848	1.7e-181	1	Snrpd3
14	3.55e-181	0.778331	0.966	0.606	7.42e-177	1	Uchl1
15	1.02e-166	0.572908	0.997	0.999	2.13e-162	1	Ptma
16	4.41e-166	0.605796	0.973	0.986	9.24e-162	1	Hmgb1
17	7.24e-165	0.690227	0.875	0.816	1.52e-160	1	Pomp
18	1.78e-161	0.636634	0.928	0.812	3.73e-157	1	Sap18
19	1.25e-151	0.640707	0.876	0.882	2.61e-147	1	Usmg5
20	9.05e-148	0.683288	0.86	0.828	1.9e-143	1	Fbl
21	5.07e-146	0.655787	0.892	0.891	1.06e-141	1	Cdc42
22	5.94e-145	0.612531	0.881	0.876	1.24e-140	1	Uqcrb
23	6.89e-145	0.678762	0.856	0.757	1.44e-140	1	2020-09-07
24	1.54e-135	0.760934	0.893	0.757	3.22e-131	1	Tmem14c
25	1.68e-134	0.65432	0.898	0.787	3.51e-130	1	Vkorc1
26	4.56e-128	0.561424	0.876	0.92	9.56e-124	1	Atp5k
27	1.45e-127	0.632093	0.863	0.755	3.04e-123	1	Psma4
28	1.46e-126	0.647058	0.876	0.83	3.06e-122	1	Pfn1
29	5.58e-126	0.584079	0.865	0.82	1.17e-121	1	U2af1
30	2.27e-124	0.557846	0.896	0.824	4.75e-120	1	Sin3b
31	4.62e-124	0.565287	0.899	0.882	9.67e-120	1	Hat1
32	3.31e-119	0.567195	0.921	0.844	6.93e-115	1	Cacybp
33	1.21e-108	0.570952	0.896	0.813	2.53e-104	1	Arpc5l
34	1.08e-104	0.589196	0.81	0.779	2.27e-100	1	Bzw1
35	1.55e-103	0.6197	0.796	0.745	3.25e-99	1	Tma7
36	1.23e-100	0.723645	0.722	0.495	2.58e-96	1	Crlf1
37	3.13e-100	0.605011	0.75	0.66	6.56e-96	1	Rsl24d1
38	4.24e-100	0.626148	0.754	0.747	8.87e-96	1	Pin4
39	7.57e-96	0.65423	0.898	0.893	1.59e-91	1	Actb
40	9.65e-96	0.564233	0.89	0.552	2.02e-91	1	Sohlh1
41	1.8e-94	0.765813	0.764	0.555	3.78e-90	1	Ldhb
42	2.44e-92	0.635691	0.756	0.552	5.12e-88	1	Ift27
43	5e-91	0.575228	0.896	0.861	1.05e-86	1	Rdx
44	1.02e-87	0.633069	0.703	0.524	2.13e-83	1	Kdm1b
45	1.49e-84	0.58907	0.75	0.672	3.11e-80	1	Psmb3
46	2.79e-74	0.579005	0.709	0.674	5.85e-70	1	Psmc1
47	4.22e-68	0.643569	0.642	0.556	8.83e-64	1	Ube2w
48	4.48e-58	0.614389	0.693	0.652	9.38e-54	1	Tuba1b
49	1.62e-57	0.690009	0.497	0.315	3.39e-53	1	Tuba1c
50	1.43e-45	0.56478	0.671	0.641	2.99e-41	1	Hmgb3
51	0	1.54332	0.94	0.465	0	2	Hspb11
52	0	1.36553	0.997	0.685	0	2	Hbb-bt
53	0	1.35511	0.98	0.712	0	2	Pigp
54	0	1.3483	1	0.995	0	2	Rps16
55	0	1.20618	0.826	0.3	0	2	H2-K1
56	0	1.19583	1	1	0	2	Rplp1
57	0	1.19425	1	0.987	0	2	Rps4x
58	0	1.15025	1	0.995	0	2	Rpl36
59	0	1.11981	1	1	0	2	Rpl18a
60	0	1.09377	0.765	0.22	0	2	H2-D1
61	0	1.09311	1	0.999	0	2	Rplp2
62	0	1.05781	1	0.998	0	2	Rpl19
63	0	1.0004	1	1	0	2	Rpl32
64	0	0.993167	1	0.937	0	2	Rack1
65	0	0.973852	1	0.989	0	2	Rpsa
66	0	0.961976	1	1	0	2	Rps5
67	0	0.957659	1	0.993	0	2	Rpl36a
68	0	0.946421	0.631	0.061	0	2	H2-Ab1
69	0	0.942634	0.998	0.877	0	2	Rpl13a
70	0	0.910386	1	0.999	0	2	Rpl37
71	0	0.903377	1	0.994	0	2	Rpl10a
72	0	0.880587	1	0.993	0	2	Rps10
73	0	0.877964	1	1	0	2	Rpl23a
74	0	0.874298	1	0.999	0	2	Rpl34
75	0	0.861515	1	0.999	0	2	Rps15a
76	0	0.853393	1	1	0	2	Rps18
77	0	0.851513	1	1	0	2	Rps27a
78	0	0.850373	1	0.994	0	2	Rpl10
79	0	0.849305	1	0.989	0	2	Rpl28
80	0	0.848072	0.997	0.888	0	2	Eef1b2
81	0	0.831809	1	0.999	0	2	Rps11
82	0	0.831781	1	1	0	2	Rps19
83	0	0.813313	1	0.99	0	2	Rps12
84	0	0.810413	1	0.996	0	2	Rps3
85	0	0.80856	1	0.986	0	2	Rpl39
86	9.39e-299	0.958514	0.964	0.724	1.97e-294	2	Snrnp70
87	2.7e-298	1.27135	0.763	0.281	5.65e-294	2	M1ap
88	1.3e-285	0.89131	0.651	0.152	2.73e-281	2	Pbx3
89	1.39e-272	0.953447	0.844	0.475	2.92e-268	2	Luzp1
90	7.12e-272	0.920006	0.811	0.402	1.49e-267	2	Stag3
91	5.55e-270	0.959237	0.818	0.4	1.16e-265	2	Top2a
92	8.87e-269	0.994207	0.972	0.878	1.86e-264	2	Syce3
93	4.13e-267	1.13853	0.836	0.455	8.65e-263	2	Tubb5
94	3.82e-261	0.943013	0.811	0.395	7.99e-257	2	Cited1
95	9.77e-259	1.22759	0.402	0.01	2.05e-254	2	Stra8
96	6.85e-252	0.821222	0.978	0.75	1.43e-247	2	4930447C04Rik
97	5.02e-249	0.975979	0.686	0.243	1.05e-244	2	Prdm9
98	2.78e-233	0.821409	0.852	0.532	5.82e-229	2	Lsm8
99	1.78e-224	0.810108	0.941	0.775	3.72e-220	2	Cenpw
100	8.56e-210	0.939427	0.765	0.438	1.79e-205	2	Inca1
101	0	1.30603	0.997	0.461	0	3	D10Wsu102e
102	0	0.908274	0.992	0.535	0	3	Ybx2
103	0	0.887773	0.985	0.331	0	3	Kit
104	0	0.696575	0.877	0.175	0	3	Ptpn18
105	0	0.67685	0.835	0.08	0	3	Snhg11
106	1.37e-306	0.73852	0.969	0.307	2.87e-302	3	Wwc2
107	2.01e-289	0.808393	0.971	0.321	4.21e-285	3	Ccno
108	3.84e-289	0.578833	0.873	0.191	8.04e-285	3	Neb
109	7.26e-288	0.799239	0.991	0.493	1.52e-283	3	Lsm14b
110	2.54e-286	0.693699	0.902	0.234	5.32e-282	3	Zbed3
111	2.04e-263	0.524024	0.836	0.202	4.27e-259	3	Itpr1
112	7.46e-252	0.65159	0.992	0.751	1.56e-247	3	Taf10
113	1.48e-249	0.878645	0.993	0.506	3.09e-245	3	Gdpd1
114	1.9e-249	0.562316	0.912	0.246	3.97e-245	3	Cspg5
115	6.34e-249	0.525407	0.92	0.262	1.33e-244	3	Ogt
116	2.45e-248	0.736986	0.997	0.569	5.13e-244	3	Drap1
117	5.61e-244	0.647409	0.928	0.322	1.17e-239	3	Hjurp
118	2.18e-237	0.574216	0.958	0.343	4.57e-233	3	Ube2m
119	7.61e-228	0.74002	0.997	0.67	1.59e-223	3	G3bp2
120	3.9e-226	0.563397	0.944	0.312	8.16e-222	3	BC005561
121	3.77e-220	0.554845	0.976	0.358	7.9e-216	3	Esrp1
122	8.41e-213	0.601374	0.963	0.433	1.76e-208	3	Cenpv
123	2.92e-210	0.648757	0.99	0.573	6.12e-206	3	Ninj1
124	1.03e-208	0.579835	1	0.802	2.15e-204	3	Alg13
125	6.68e-207	0.592395	0.987	0.64	1.4e-202	3	Alyref
126	3.01e-205	0.67614	0.82	0.227	6.29e-201	3	Cd164l2
127	1.39e-204	0.529095	0.973	0.34	2.91e-200	3	Cd55
128	2.21e-201	0.565706	0.804	0.212	4.62e-197	3	Xdh
129	2.68e-197	0.592622	0.986	0.557	5.61e-193	3	Ofd1
130	6.21e-196	0.710074	0.995	0.724	1.3e-191	3	Rnaset2a
131	1.57e-194	0.557681	0.954	0.385	3.28e-190	3	Fdft1
132	2.23e-186	0.568061	0.998	0.765	4.67e-182	3	Cdv3
133	5.81e-186	0.559655	0.972	0.447	1.22e-181	3	Tspan13
134	9.15e-184	0.515912	0.926	0.338	1.92e-179	3	Adad2
135	2e-182	0.536831	0.998	0.693	4.19e-178	3	Set
136	2.67e-181	0.544956	0.984	0.516	5.59e-177	3	Taf5
137	1.1e-180	0.530678	0.98	0.43	2.3e-176	3	Foxo3
138	8.46e-179	0.57786	0.977	0.432	1.77e-174	3	Nobox
139	9.73e-179	0.544528	0.995	0.552	2.04e-174	3	Pcbp1
140	3.58e-177	0.527742	0.982	0.487	7.49e-173	3	Hectd1
141	5.19e-175	0.584067	0.999	0.55	1.09e-170	3	Anxa7
142	1.03e-165	0.5655	0.999	0.648	2.15e-161	3	Parl
143	8.92e-159	0.541968	0.998	0.698	1.87e-154	3	Sumo3
144	4.03e-157	0.584465	0.984	0.64	8.43e-153	3	Rnaset2b
145	8.06e-145	0.687291	0.965	0.507	1.69e-140	3	Id2
146	1.5e-143	0.516328	0.993	0.674	3.13e-139	3	Reep5
147	2.85e-143	0.557668	0.991	0.531	5.97e-139	3	Lhx8
148	2.2e-123	0.532382	0.993	0.553	4.61e-119	3	Sohlh1
149	3.21e-115	0.52282	0.997	0.601	6.72e-111	3	Dppa3
150	1.5e-98	0.658623	0.547	0.176	3.14e-94	3	Gm15389
151	3.25e-177	0.781369	1	0.796	6.81e-173	4	Hspa5
152	3.1e-176	1.02459	0.997	0.852	6.49e-172	4	Malat1
153	3.73e-174	0.796454	0.997	0.824	7.82e-170	4	Eif4a2
154	8.66e-157	0.614071	0.993	0.817	1.81e-152	4	Smc4
155	1.57e-153	0.713391	0.993	0.866	3.29e-149	4	Tex15
156	1.52e-146	0.592383	0.788	0.269	3.19e-142	4	Ajuba
157	5.49e-146	0.663489	0.768	0.256	1.15e-141	4	Ccnb3
158	7.02e-146	0.52281	0.828	0.309	1.47e-141	4	Topaz1
159	1.01e-141	0.488746	0.806	0.274	2.12e-137	4	4933416C03Rik
160	4.33e-131	0.461111	0.81	0.328	9.07e-127	4	Zfp612
161	7.55e-129	0.618396	0.887	0.446	1.58e-124	4	Gm27164
162	5.14e-125	0.502503	1	0.99	1.08e-120	4	H3f3b
163	1.23e-123	0.534847	0.891	0.424	2.58e-119	4	Eif4g3
164	7.24e-122	0.590947	0.882	0.417	1.52e-117	4	Pet2
165	1.78e-121	0.592224	0.987	0.64	3.73e-117	4	Brd2
166	5.09e-121	0.499768	0.843	0.369	1.07e-116	4	Tob1
167	1.24e-120	0.890733	0.965	0.702	2.6e-116	4	Id1
168	9.53e-120	0.528464	0.997	0.929	1.99e-115	4	Mael
169	2.08e-118	0.464365	0.662	0.234	4.36e-114	4	Gm13269
170	1.13e-117	0.534966	0.961	0.574	2.37e-113	4	Erlec1
171	1.95e-117	0.554336	0.997	0.871	4.09e-113	4	Taf7l
172	3.63e-110	0.516837	0.854	0.41	7.59e-106	4	Maoa
173	9.36e-108	0.574559	0.978	0.647	1.96e-103	4	Spint2
174	2.89e-104	0.445585	0.823	0.37	6.06e-100	4	Ubr5
175	8.31e-103	0.525728	1	0.834	1.74e-98	4	Srrm2
176	1.97e-101	0.510448	0.956	0.554	4.12e-97	4	Rif1
177	2.82e-96	0.421856	0.87	0.443	5.89e-92	4	Rcn2
178	1.19e-94	0.488912	0.951	0.556	2.48e-90	4	mt-Nd5
179	1.59e-92	0.442284	0.739	0.311	3.33e-88	4	Ly6k
180	1.98e-91	0.44795	0.894	0.501	4.14e-87	4	Arid4b
181	5.66e-91	0.446914	0.924	0.538	1.19e-86	4	Sycp2
182	4.51e-90	0.491541	0.742	0.333	9.43e-86	4	Hist1h1e
183	2.77e-87	0.434271	0.882	0.478	5.81e-83	4	Akap11
184	1.12e-85	0.451114	0.997	0.838	2.35e-81	4	Prdx4
185	1.53e-83	0.432747	0.879	0.499	3.21e-79	4	Dhx36
186	2.82e-82	0.445154	0.918	0.567	5.91e-78	4	Zfp518a
187	1.27e-80	0.40255	0.981	0.769	2.67e-76	4	Caprin2
188	2.4e-80	0.593995	0.897	0.551	5.02e-76	4	H1f0
189	2.5e-80	0.450337	0.901	0.519	5.23e-76	4	Ypel3
190	1.21e-79	0.437825	0.98	0.706	2.54e-75	4	Pdia6
191	3e-79	0.467274	0.978	0.724	6.29e-75	4	Mov10l1
192	8.61e-79	0.405293	0.939	0.583	1.8e-74	4	Ccnb2
193	4.72e-78	0.446414	0.877	0.489	9.88e-74	4	Tex19.1
194	4.04e-77	0.406803	0.875	0.514	8.46e-73	4	Brca2
195	2.29e-75	0.402773	0.973	0.699	4.79e-71	4	Sbno1
196	1.52e-70	0.425443	0.951	0.664	3.18e-66	4	Mat2a
197	2.5e-70	0.401757	0.997	0.774	5.23e-66	4	Maged1
198	1.5e-69	0.40179	0.958	0.661	3.15e-65	4	Hormad1
199	7.34e-56	0.423109	0.918	0.624	1.54e-51	4	Aen
200	3.01e-41	0.473391	0.759	0.451	6.3e-37	4	Jund
201	5.53e-146	1.8146	0.902	0.107	1.16e-141	5	Padi6
202	8.02e-131	1.45661	0.784	0.085	1.68e-126	5	Cox4i2
203	3.49e-128	0.82178	0.686	0.061	7.31e-124	5	Oas1h
204	4.48e-122	0.764349	0.529	0.036	9.37e-118	5	Zp1
205	6.06e-106	1.34718	0.745	0.095	1.27e-101	5	Zp3
206	3.12e-100	1.17833	0.706	0.091	6.53e-96	5	E330017A01Rik
207	1.45e-97	1.38537	0.833	0.139	3.04e-93	5	Gsta4
208	2.44e-69	1.28748	0.98	0.364	5.11e-65	5	Hsd17b10
209	5.21e-65	1.7641	0.961	0.372	1.09e-60	5	Ooep
210	1.29e-64	1.31595	0.961	0.348	2.71e-60	5	Cd164l2
211	2.66e-64	1.00493	0.814	0.196	5.58e-60	5	Tubb2b
212	3.75e-60	1.28834	0.696	0.146	7.84e-56	5	Nlrp5
213	1.25e-58	1.22235	0.931	0.333	2.61e-54	5	Xdh
214	8.48e-58	0.987518	0.892	0.286	1.78e-53	5	Nlrp4f
215	5.37e-56	0.921891	0.804	0.218	1.12e-51	5	Iqca
216	7.89e-56	1.12607	0.922	0.372	1.65e-51	5	Hint2
217	2.52e-55	1.20462	0.98	0.462	5.28e-51	5	Tle6
218	5.14e-55	1.399	1	0.608	1.08e-50	5	Ldhb
219	9.55e-55	1.27245	0.99	0.656	2e-50	5	Ube2c
220	1.78e-53	1.15605	1	0.797	3.74e-49	5	Mif
221	3.89e-53	1.23902	1	0.965	8.15e-49	5	Tmsb10
222	5.9e-53	1.2137	0.931	0.474	1.24e-48	5	Mgst3
223	3.89e-51	1.13308	0.99	0.75	8.14e-47	5	Mrpl23
224	5.42e-50	1.0731	0.765	0.222	1.13e-45	5	Crabp1
225	1.01e-48	0.908177	0.343	0.04	2.11e-44	5	Npm2
226	2.53e-47	1.45944	0.794	0.248	5.3e-43	5	Gm15389
227	9.73e-46	0.930835	1	0.708	2.04e-41	5	Uchl1
228	6.77e-45	0.812783	0.755	0.226	1.42e-40	5	Zp2
229	1.38e-43	1.03831	0.99	0.554	2.9e-39	5	Ckb
230	1.67e-43	0.949639	1	0.793	3.5e-39	5	Ppib
231	7.13e-43	0.996976	0.99	0.727	1.49e-38	5	Gtsf1
232	2.74e-42	0.928442	0.98	0.702	5.73e-38	5	Cox7b
233	1.62e-41	0.955821	0.971	0.679	3.39e-37	5	Gpx4
234	1.9e-41	0.778248	0.814	0.314	3.98e-37	5	Tpd52
235	7.37e-41	1.12433	1	0.892	1.54e-36	5	Actb
236	7.61e-40	0.85295	0.99	0.774	1.59e-35	5	Cox8a
237	2.61e-39	0.795193	1	0.909	5.46e-35	5	Skp1a
238	2.99e-39	0.798104	0.775	0.284	6.26e-35	5	Tmem256
239	6.34e-39	0.838916	0.902	0.479	1.33e-34	5	Ufc1
240	1.02e-37	0.802301	0.99	0.84	2.13e-33	5	Pfn1
241	1.19e-37	0.799047	0.843	0.376	2.5e-33	5	Ccs
242	7.07e-37	0.845004	0.971	0.676	1.48e-32	5	Spc24
243	5.9e-36	0.934436	1	0.684	1.24e-31	5	Dppa3
244	1.19e-35	0.758187	0.873	0.406	2.49e-31	5	Pabpc4
245	5.28e-35	0.822722	0.961	0.568	1.11e-30	5	Mphosph6
246	2.11e-34	0.77536	0.941	0.607	4.42e-30	5	Mrps36
247	1.16e-33	0.809225	0.941	0.636	2.42e-29	5	Selenoh
248	9.97e-31	0.757775	0.971	0.605	2.09e-26	5	Ift27
249	2.47e-30	0.839784	0.745	0.354	5.18e-26	5	Med27
250	8.47e-29	0.775984	0.804	0.43	1.77e-24	5	Pttg1
