# Supplementary material for: Single-cell transcriptome landscape of ovarian cells during primordial follicle assembly in mice
Source: PLoS Biol. 2020 Dec 22;18(12):e3001025. doi: 10.1371/journal.pbio.3001025 (PMC7787681; doi:10.1371/journal.pbio.3001025)
Supplement: S3 Table — (XLSX) [file pbio.3001025.s010.xlsx]

## Sheet: S3_Table
Supplemental Table 3: Differentially expressed genes of germ cell trajectories
Order	Gene Set	Name	Order	Gene Set	Name	Order	Gene Set	Name	Order	Gene Set	Name	Order	Gene Set	Name
1	1	Sohlh1	5	2	Figla	21	3	Malat1	42	4	Ints6	16	5	Hspb11
2	1	Lhx8	6	2	Dppa3	118	3	Nktr	52	4	Polr2a	32	5	Pigp
3	1	Uchl1	7	2	Ldhb	133	3	Fbxw7	57	4	Top2a	33	5	Stra8
4	1	Nobox	8	2	Crlf1	163	3	Nipbl	80	4	Meioc	35	5	Luzp1
9	1	Anxa7	10	2	Acat1	170	3	Zranb1	100	4	Hist1h2ap	39	5	H2-K1
14	1	Ckb	11	2	Eif4a1	183	3	Zfp318	103	4	Auts2	48	5	Nfat5
20	1	Gm11985	12	2	Gdpd1	184	3	Gm26699	114	4	Stx16	51	5	M1ap
30	1	Cd55	13	2	Kdm1b	187	3	Wnk1	128	4	Bptf	53	5	H2-D1
31	1	Mageb4	15	2	Ift27	191	3	Cdk12	142	4	Lsm8	64	5	Tra2a
50	1	Tsga8	17	2	Cks2	195	3	Ttc14	149	4	Herc1	65	5	Plp2
58	1	Id2	18	2	Tmem14c	264	3	Kmt2c	153	4	Kdm5a	68	5	Pbx3
62	1	Id1	19	2	Tmsb10	293	3	Trip12	157	4	Arid1a	69	5	Snrnp70
81	1	Aig1	22	2	Mat2b	311	3	Ankrd17	176	4	Tanc2	79	5	H2-Ab1
88	1	Xdh	23	2	Parl	329	3	Smc3	186	4	4930524B15Rik	90	5	Stag3
91	1	Nxf2	24	2	Dusp12	380	3	Ubn2	192	4	Kmt2a	95	5	Pura
145	1	Tdrd1	25	2	Sumo3	430	3	Tmem57	193	4	Topbp1	97	5	4930447C04Rik
148	1	Ywhah	26	2	Tcl1	434	3	Zc3h13	208	4	Ep400	104	5	Prdm9
152	1	Tbc1d15	27	2	Tuba1c	439	3	Ddx50	210	4	Ankrd11	107	5	Dmrtc2
158	1	Spint2	28	2	Ccno	453	3	Eif4enif1	226	4	Zcchc11	117	5	Atr
159	1	Marcksl1	29	2	Mbl2	460	3	Kmt2b	240	4	Samd4b	124	5	Sptan1
161	1	Akap17b	34	2	Nexn	471	3	Srrm2	258	4	Pik3r3	125	5	Hbb-bt
171	1	Aen	36	2	Sap18	478	3	9930021J03Rik	267	4	Gls	126	5	Phf21a
177	1	Ndufaf4	37	2	Vkorc1	484	3	Hist1h1e	268	4	P4hb	129	5	Ptpn12
182	1	Tdrd9	38	2	Ube2w	531	3	Bod1l	270	4	Cd27	139	5	Cited1
190	1	Prmt1	40	2	Rbakdn	535	3	Clock	277	4	Prrc2a	144	5	Inca1
198	1	Tmem97	41	2	Mphosph6	540	3	Tef	283	4	Rhox9	147	5	Smarca4
215	1	Idh3a	43	2	Ooep	545	3	Luc7l2	288	4	Dnajb4	150	5	Gm26670
227	1	Esrp1	44	2	Ube2c	618	3	Rbmxl2	292	4	Asxl2	154	5	Dmc1
241	1	Kit	45	2	Pramef12	621	3	Tmx4	348	4	Chd8	169	5	Ptpra
242	1	4930562C15Rik	46	2	Pkm	630	3	Fam193a	388	4	Rc3h2	175	5	Kdm2a
248	1	Bhlhe41	47	2	Psma4	637	3	Git2	405	4	Taok1	179	5	Tubb5
252	1	Gnpda2	49	2	Sssca1	646	3	Krit1	410	4	Tfrc	188	5	BC051142
281	1	Mcrip2	54	2	Arpc5l	651	3	Gjc1	441	4	Sec61a2	197	5	Sgpl1
282	1	Asz1	55	2	2020-09-07	659	3	Rbm25	442	4	Rsrp1	203	5	Ttc3
284	1	Gm364	56	2	Eif4ebp1	665	3	Mark3	463	4	Syt11	204	5	Morc2a
285	1	Cdk1	59	2	Tle6	692	3	Suco	468	4	Nrip3	206	5	Rnf19b
300	1	Kpna2	60	2	Nudc	696	3	Sap30l	493	4	Alkbh1	209	5	Aup1
309	1	Ube2g1	61	2	G3bp2	712	3	Jarid2	503	4	Nr6a1	211	5	Ankrd49
310	1	Atp8a2	63	2	Phb	752	3	Pi4k2a	504	4	Kansl1	219	5	D3Ertd751e
312	1	Fdft1	66	2	Ninj1	763	3	Arhgap5	507	4	Ccdc88a	223	5	Mdk
318	1	Psmc5	67	2	Cox7b	769	3	Golgb1	510	4	Zkscan3	224	5	Krcc1
321	1	Pdcl2	70	2	Hnrnpa1	772	3	Pbrm1	518	4	Qk	225	5	Fxr2
322	1	Stub1	71	2	Rsl24d1	784	3	Chd4	520	4	Anapc1	228	5	Pi4ka
327	1	Dcaf8	72	2	Myl12b	786	3	4932438A13Rik	523	4	Atp2a2	229	5	Iqcb1
340	1	Vil1	73	2	S100a8	796	3	Pwwp2a	525	4	Gon4l	239	5	Ogdh
347	1	Smarcc1	74	2	Bax	799	3	Tgfbr1	536	4	Ubr4	245	5	Arid2
349	1	Mia2	75	2	Tspan13	825	3	Brca2	538	4	Baz1b	247	5	S100pbp
356	1	Gm27164	76	2	Hdac2	849	3	AI314180	550	4	Gm47283	259	5	Kcnq1ot1
357	1	Ppp1cc	77	2	Mdh2	859	3	Enah	554	4	Stag1	263	5	Atf7ip2
369	1	Psmd10	78	2	C1qbp	872	3	Pds5a	565	4	Cul3	269	5	Spdya
373	1	Adad2	82	2	Nlrp4f	873	3	Prpf8	566	4	H1fx	275	5	Cs
378	1	Pdia3	83	2	Gm47918	876	3	Ash1l	569	4	Xpr1	290	5	Tesmin
390	1	Ybx1	84	2	Psmb3	891	3	Gapvd1	574	4	Rab11fip2	294	5	Msh5
404	1	Gm30198	85	2	Skp1a	895	3	Fam241a	580	4	Hist1h4i	298	5	Emsy
418	1	Kank3	86	2	Morf4l1	907	3	Csnk1g2	586	4	Angel2	299	5	B230354K17Rik
424	1	Dnttip2	87	2	Bpgm	908	3	Mon2	587	4	Lnpk	302	5	Rfx7
440	1	Drap1	89	2	Akr1b3	925	3	Asf1b	600	4	Crebrf	308	5	Nsd2
444	1	Myo1b	92	2	Phgdh	927	3	Strn3	604	4	Slc25a36	313	5	Top2b
448	1	Sult1c1	93	2	Map1lc3a	943	3	Ahcyl2	605	4	Dync1h1	315	5	Zfp541
452	1	Hdgf	94	2	Rexo2	953	3	Dido1	628	4	Kdm5b	316	5	Tia1
469	1	Cspg5	96	2	Rnaset2a	965	3	2310035C23Rik	632	4	Sel1l	317	5	Glg1
473	1	Efcab12	98	2	Pcsk1n	967	3	Rbbp6	649	4	Pofut1	319	5	Pde6d
480	1	Gab3	99	2	Cd164l2	978	3	Mga	655	4	Mprip	324	5	Trpc1
496	1	Utp4	101	2	Gm47448	984	3	Zfp397	658	4	E130308A19Rik	325	5	Adarb1
544	1	Sdccag3	102	2	Psip1	993	3	Arhgef12	660	4	Mafg	330	5	Zfp398
546	1	Grid2	105	2	Eif1ax	995	3	Gpr137c	666	4	Gclc	333	5	Dennd5a
557	1	Lmo7	106	2	Sin3b	1014	3	Mycbp2	671	4	Snx27	336	5	Raph1
562	1	Rraga	108	2	Zbed3	1031	3	Smap2	673	4	Csnk2a2	339	5	Acer3
571	1	Actr3	109	2	Tma7	1044	3	Cep83	677	4	Cd47	345	5	Sgsm3
589	1	Gpr143	110	2	Gm15389	1067	3	Dnajb1	682	4	Rhox6	346	5	Rpl13a
598	1	Pno1	111	2	Mtmr14	1073	3	Trim44	697	4	Cdk13	350	5	Ythdc1
599	1	Ypel5	112	2	Ssbp1	1088	3	2410089E03Rik	707	4	Tnrc6a	352	5	Zswim8
602	1	Ola1	113	2	Hnrnpa3	1090	3	Cep44	711	4	Btbd7	358	5	Rbm5
609	1	Hes1	115	2	Gtsf1	1110	3	Sbno1	719	4	Ddx17	361	5	Ifitm1
625	1	Lmnb1	116	2	Tbcb	1117	3	Phc1	739	4	Atad2	363	5	Rnf149
631	1	Apex1	119	2	Cirbp	1125	3	Rock2	749	4	Hcfc1	364	5	Rad51ap2
641	1	Rnd2	120	2	Rdx	1129	3	Ube3c	754	4	Ccnt2	365	5	Fam160a2
642	1	5430440P10Rik	121	2	Cacybp	1134	3	Phf20l1	757	4	Cramp1l	367	5	Trmt10a
670	1	Ugp2	122	2	Hmgb3	1202	3	Phip	761	4	Brd2	370	5	Myo9a
688	1	Cnih1	123	2	Pomp	1214	3	Tcf12	767	4	Pdcd11	374	5	Paip2b
700	1	Bub3	127	2	Stmn1	1223	3	Tlk2	781	4	Gpatch8	375	5	Hnrnph1
701	1	Ablim1	130	2	Hypk	1265	3	Tmem245	787	4	Leng8	376	5	Setd1a
702	1	Avpi1	131	2	Hmga1	1271	3	Mbtd1	797	4	Srsf11	377	5	Tcf20
706	1	Ostc	132	2	Hnrnpdl	1286	3	Zfp91	811	4	Rasal2	379	5	Phf8
726	1	Srp72	134	2	Ddah1	1287	3	Ep300	818	4	Mier1	381	5	Akap13
732	1	Pnrc1	135	2	Pfn1	1311	3	Zfp217	820	4	Tsc22d2	383	5	Xist
738	1	Ndrg4	136	2	Psmc1	1313	3	Aff4	868	4	Kansl3	392	5	Ccp110
755	1	Tmtc4	137	2	Reep5	1356	3	Atxn2l	878	4	Mindy2	394	5	Srgap2
778	1	Gm6880	138	2	Pdzk1	1364	3	B230219D22Rik	881	4	Usp26	395	5	Fam208b
785	1	Arid5b	140	2	Vapa	1367	3	Ttc19	890	4	Atrn	400	5	Dot1l
794	1	Rnf10	141	2	Cfl1	1371	3	Zfp746	909	4	Spo11	401	5	Slit2
804	1	Rorc	143	2	Erh	1381	3	Thap12	920	4	Twnk	403	5	Tmcc1
807	1	Ccdc115	146	2	Nudt16l1	1385	3	Snrnp48	935	4	Prkd3	406	5	Ralgapb
809	1	Bzw2	151	2	Nlrp5	1388	3	Hdgfl2	937	4	Mtf2	408	5	Syn2
812	1	Aktip	155	2	Gsr	1392	3	Usp42	949	4	Ocrl	412	5	Ugt8a
832	1	Mrps34	156	2	Mvp	1393	3	R3hdm1	964	4	Chka	419	5	Pole
837	1	Pard3	160	2	Eif4e	1394	3	Rapgef6	971	4	Ankrd40	421	5	Primpol
848	1	Tmem9	162	2	Psma7	1431	3	Atp11a	979	4	Atxn2	422	5	Smg1
865	1	Ruvbl1	164	2	Actg1	1496	3	Suz12	980	4	Mpp5	423	5	Iqsec1
887	1	Snx2	165	2	Anp32b	1535	3	Mki67	987	4	Ylpm1	427	5	Abhd18
889	1	Tmem70	166	2	Actb	1538	3	Malt1	1024	4	Clcn3	429	5	Htt
901	1	Cdiptos	167	2	Cops6	1545	3	Larp1b	1027	4	Sav1	436	5	Man1a2
918	1	Ginm1	168	2	Cox8a	1553	3	Map3k10	1029	4	Sugp2	437	5	Tex101
919	1	Haus7	172	2	Ppfibp2	1570	3	Usp47	1033	4	Nr3c1	438	5	Rack1
921	1	Mael	173	2	Cct8	1578	3	Usp9x	1036	4	Dyrk1b	446	5	AC149090.1
936	1	Foxo3	174	2	Pebp1	1582	3	Cep192	1037	4	Ubr2	447	5	Eml5
951	1	Gm33301	178	2	Ift43	1587	3	Taf11	1051	4	Srek1	450	5	Gm10827
952	1	Pfn2	180	2	Bzw1	1590	3	Scap	1054	4	Ifitm2	451	5	Myo9b
954	1	Mlx	181	2	Nipsnap2	1601	3	Ddhd2	1071	4	Yeats2	458	5	Sec63
955	1	Cadps2	185	2	U2af1	1614	3	Pkn2	1094	4	Gm34961	462	5	Fyco1
975	1	Ash2l	189	2	Tuba1b	1628	3	Ube3a	1102	4	Tcfl5	464	5	Lypd4
1007	1	Lgals7	194	2	Dpy30	1636	3	Cdc42bpa	1128	4	Trmt1l	467	5	Ube2t
1008	1	Med30	196	2	Snrpd3	1637	3	Pcnx3	1141	4	Socs7	474	5	Syce3
1010	1	BC031181	199	2	Pabpc4	1662	3	Luc7l3	1147	4	Sirt1	476	5	Camsap1
1015	1	Gfra4	200	2	Fbl	1672	3	Fam122a	1149	4	Ilf3	479	5	Ppwd1
1020	1	Sh3gl3	201	2	Hnrnpu	1679	3	Baz2a	1152	4	Purb	481	5	Ptk2
1035	1	Set	202	2	Atp6v0e	1682	3	Rictor	1154	4	Slc26a8	482	5	Rspry1
1046	1	Fam173a	205	2	Rab3d	1707	3	Rbm26	1158	4	Gabpb2	486	5	Etnk1
1056	1	Asb8	207	2	1700067K01Rik	1712	3	Mysm1	1159	4	Ncoa1	487	5	Eef1b2
1057	1	Rest	212	2	Fkbp4	1736	3	Tmem259	1163	4	Ap1g1	491	5	Trappc8
1058	1	2310003L06Rik	213	2	Cetn2	1739	3	Ppp3cb	1173	4	Zdhhc21	494	5	Baiap2
1060	1	D10Wsu102e	214	2	Maged1	1781	3	D930016D06Rik	1178	4	Ckap5	497	5	Avl9
1072	1	Ptpn18	216	2	S100a9	1789	3	Mast2	1191	4	Itfg2	500	5	Tex14
1076	1	Sephs2	217	2	Polr2e	1790	3	Larp4	1209	4	Sirt3	501	5	Fnip1
1080	1	Psmd12	218	2	Olah	1793	3	Ubp1	1215	4	Casz1	502	5	Stk38
1082	1	Gtpbp4	220	2	Rap1b	1804	3	Fam8a1	1226	4	Msx1	505	5	Hsp90b1
1092	1	Idh3b	221	2	Arf5	1837	3	Zfp280d	1237	4	Med13l	514	5	Cdip1
1095	1	Apeh	222	2	4921524J17Rik	1844	3	Zdhhc6	1240	4	Myo5a	516	5	Camta1
1096	1	Psmc2	230	2	Nop58	1845	3	Macf1	1250	4	Smyd4	517	5	Alms1
1097	1	Rbm22	231	2	Nup62cl	1860	3	Ankrd12	1253	4	Kctd2	522	5	Jmjd1c
1099	1	Spata33	232	2	Pak1ip1	1867	3	Crebzf	1268	4	Tex16	524	5	4930592C13Rik
1109	1	Rhebl1	233	2	Pfdn4	1872	3	Phf3	1274	4	Zcchc14	528	5	Fchsd2
1115	1	Pdcd7	234	2	Taldo1	1894	3	Taf3	1280	4	Ssbp3	529	5	Synj1
1127	1	Plcg2	235	2	Krtcap3	1896	3	Pnisr	1282	4	Uhrf2	530	5	Slc38a9
1130	1	Cdyl	236	2	E2f5	1897	3	Arglu1	1285	4	Klhdc10	532	5	Nup153
1143	1	Pcbp1	237	2	Smim7	1904	3	Dhx30	1295	4	Gapdh	534	5	Zfp672
1145	1	Neb	238	2	Pkd2l2	1928	3	BC005561	1297	4	Tex13b	537	5	Ncapg2
1155	1	Gabra3	243	2	Iqca	1956	3	Sertad2	1298	4	Agk	543	5	Ndufaf8
1160	1	Akirin1	244	2	C1d	1966	3	Sec61a1	1300	4	Itch	547	5	Specc1l
1172	1	Ctnna3	246	2	Aptx	2026	3	Tiparp	1316	4	Bfar	553	5	Fut8
1177	1	Gja4	249	2	Snx6	2038	3	Setd2	1324	4	Pik3ca	555	5	Uba6
1185	1	Wwc2	250	2	Spcs1	2047	3	Ahctf1	1336	4	Sox30	559	5	Pigf
1194	1	Akap12	251	2	Psma2	2075	3	Mtdh	1374	4	Aftph	564	5	Mau2
1206	1	Tax1bp1	253	2	Mlf2	2094	3	Ube2q1	1383	4	Gli3	572	5	Synj2bp
1217	1	Asic5	254	2	Cd9	2106	3	Rasa1	1386	4	Telo2	573	5	Zswim4
1222	1	Gna11	255	2	Ywhae	2116	3	Arfgef1	1397	4	Wdr26	575	5	Ints1
1254	1	Ctsd	256	2	Prdx1	2143	3	Ankrd31	1399	4	Ppp1r12c	578	5	Ssh2
1255	1	Pld6	257	2	Phactr3	2162	3	Kras	1411	4	Irf3	581	5	Hfm1
1260	1	Atp6v0b	260	2	Chmp5	2163	3	Mis18bp1	1416	4	Rec8	584	5	Uvssa
1276	1	Cggbp1	261	2	Commd4	2178	3	Nol8	1420	4	Chd3	585	5	Axin1
1283	1	Tspan3	262	2	Timm17a	2187	3	Brca1	1430	4	Gm47438	588	5	Zzef1
1290	1	Gm49368	265	2	Calm1	2217	3	Supt3	1442	4	BC049715	590	5	Acaca
1291	1	Gm973	266	2	Cetn4	2222	3	Hs2st1	1450	4	2610020C07Rik	593	5	Trank1
1304	1	Gm13269	271	2	Hspe1	2224	3	Kif5b	1463	4	Ranbp9	594	5	Myo7a
1307	1	Rbm42	272	2	Taf7	2250	3	Crlf3	1464	4	Igf2bp1	607	5	Pgm2l1
1317	1	Itih2	273	2	Psmc6	2284	3	Slk	1479	4	Cab39	608	5	Trim41
1321	1	Smc2	274	2	Mgmt	2292	3	Mcl1	1487	4	Kif13b	613	5	Ccdc18
1322	1	Atic	276	2	Aldh9a1	2293	3	Atxn7	1492	4	Kif15	614	5	Fbxo47
1327	1	Msh6	278	2	9130401M01Rik	2314	3	Chd6	1494	4	Ccdc34	616	5	Sun1
1330	1	Bcap31	279	2	Cfl2	2315	3	C2cd5	1512	4	Brwd1	620	5	Aak1
1333	1	Tex19.1	280	2	Ube2d3	2329	3	Cspp1	1519	4	Sipa1l1	622	5	Eaf2
1339	1	Cul4b	286	2	Arpc5	2338	3	Mdn1	1523	4	Acbd3	626	5	Madd
1348	1	Mars	287	2	Pfdn2	2358	3	Mtpn	1534	4	Zc3h6	627	5	Pkd1
1358	1	Ajuba	289	2	Arhgap20os	2379	3	Sipa1l3	1544	4	1700013H16Rik	629	5	Dmxl1
1359	1	Piwil2	291	2	Ranbp1	2388	3	Peli1	1549	4	Fam135a	634	5	Lamb2
1365	1	Ptbp2	295	2	Ppp1ca	2397	3	Gatad2b	1564	4	Rsbn1l	636	5	Sclt1
1370	1	Gm42980	296	2	AU015836	2460	3	Zbtb20	1568	4	Tsen34	639	5	Haus8
1384	1	Mb21d2	297	2	Mien1	2487	3	Cenpv	1569	4	Klhl35	640	5	Kif23
1402	1	Tcte2	301	2	Hnrnpk	2489	3	Cecr2	1577	4	Gprasp1	643	5	Macrod2
1406	1	Yaf2	303	2	Hspd1	2513	3	Arid4b	1607	4	Celf4	644	5	Pank3
1412	1	Nolc1	304	2	Tesc	2521	3	Lman2	1616	4	Fgfr1	648	5	Jade3
1427	1	Mtus1	305	2	Dnaja1	2529	3	Mat2a	1620	4	Atp13a3	650	5	Dip2c
1429	1	Lrrc47	306	2	Polr2g	2538	3	D5Ertd579e	1623	4	Ncoa6	653	5	1700028K03Rik
1433	1	Adrm1	307	2	Scand1	2558	3	Fam83g	1626	4	Dnajc13	656	5	Acss2
1436	1	Snx17	314	2	Sycp3	2574	3	Rptor	1642	4	Utp20	657	5	Pdpk1
1449	1	Sec11a	320	2	Rfk	2588	3	Iws1	1644	4	Rrbp1	667	5	Cystm1
1454	1	Henmt1	323	2	Zp2	2604	3	Casp8ap2	1647	4	Letm2	674	5	Ccnk
1455	1	Khdrbs1	326	2	Cdc42	2607	3	B3galnt2	1648	4	Cnot1	676	5	Syngr4
1466	1	Suds3	328	2	Rnaset2b	2621	3	Ago3	1659	4	Ankrd26	680	5	Dennd1a
1470	1	Dld	331	2	Polr3k	2637	3	Zfp644	1663	4	Chpf2	683	5	Esyt2
1477	1	Coq8a	332	2	Exosc9	2646	3	Celf1	1665	4	Ccnd1	685	5	Kdm6a
1481	1	A730082K24Rik	334	2	Naa50	2668	3	Igf1r	1688	4	Odf2l	686	5	Eif4b
1485	1	Pdk1	335	2	Ppid	2677	3	Zmym4	1692	4	Plp1	687	5	Zfp653
1503	1	Xbp1	337	2	Eloc	2681	3	Rev1	1718	4	Tigd2	689	5	Smad5
1504	1	Dapk3	338	2	Snrpb	2699	3	Hnrnpul2	1720	4	Uhrf1bp1l	693	5	Majin
1526	1	Rrp7a	341	2	Smim14	2711	3	Tmem185a	1729	4	Ucp2	699	5	Unc13b
1527	1	Eprs	342	2	Uqcrb	2720	3	Pign	1737	4	Qsox2	703	5	Kctd13
1539	1	Pcgf5	343	2	Arl2	2726	3	Trip11	1738	4	Bicd2	717	5	D130020L05Rik
1547	1	Rmdn3	344	2	Padi6	2776	3	Braf	1751	4	Spdl1	720	5	Usp32
1548	1	Wdpcp	351	2	Sdc1	2789	3	Gatad2a	1763	4	Ttbk2	721	5	Usp40
1550	1	Nup37	353	2	Id3	2852	3	AC127341.3	1775	4	Pde7a	722	5	Ccne2
1554	1	Clint1	354	2	Akirin2	2867	3	Nsd1	1778	4	Fam149b	730	5	Nfatc3
1555	1	Mgl2	355	2	Morf4l2	2886	3	Pttg1ip	1788	4	Mepce	731	5	Usp3
1556	1	Mfsd1	359	2	Itm2b	2916	3	Ccni	1791	4	Spag9	734	5	Pdik1l
1561	1	AC126936.1	360	2	Spcs2	2918	3	Dusp16	1817	4	Sp1	735	5	2310009B15Rik
1573	1	Parg	362	2	2210016F16Rik	2919	3	Nsd3	1821	4	Snx29	736	5	Nufip2
1583	1	Crb3	366	2	Hormad1	2920	3	Bod1	1831	4	Tcf15	737	5	4931406P16Rik
1585	1	Strap	368	2	Psmb2	2934	3	Zxdc	1840	4	Armt1	742	5	Swt1
1594	1	BC003331	371	2	Acot9	2970	3	Cdc73	1846	4	Pan2	744	5	Garnl3
1606	1	Cox18	372	2	Chmp2a	2976	3	Dlg1	1849	4	Acad11	748	5	Cyld
1612	1	Trp63	382	2	Commd3	2994	3	Rbm4b	1856	4	Med23	750	5	Nlk
1617	1	Stx7	384	2	Tubb4b	3008	3	Gm26917	1857	4	Dyrk1a	751	5	Dzip3
1629	1	Naa35	385	2	Cib1	3014	3	Ube2m	1859	4	Naa40	753	5	Pikfyve
1634	1	Trap1a	386	2	Nsmce1	3015	3	Slc20a1	1862	4	Bcorl1	756	5	Nr2c2
1638	1	Ppp2r2a	387	2	Arpc3	3019	3	Rrp1b	1878	4	Thoc2	758	5	Tpgs2
1641	1	Tmed9	389	2	Wdr36	3022	3	Sfswap	1881	4	Taok2	760	5	Zhx1
1646	1	Cast	391	2	Rpl39l	3046	3	Sycp2	1886	4	Gm26870	762	5	Eif1ad
1656	1	Pkmyt1	393	2	Nae1	3049	3	Pabpn1	1901	4	Hist1h4d	765	5	Rps4x
1658	1	Lsm14b	396	2	Trmt112	3051	3	Cdv3	1906	4	Abi2	768	5	Xpo6
1667	1	Mettl1	397	2	Smap1	3060	3	Zfand5	1911	4	Ulk2	770	5	Dgcr8
1671	1	Med17	398	2	Psma8	3085	3	Arhgap39	1921	4	Ccnt1	773	5	Setdb1
1683	1	Haus4	399	2	Lamtor4	3088	3	Celf2	1926	4	Sesn1	774	5	Cenpw
1684	1	Foxn3	402	2	Gclm	3159	3	Foxo1	1929	4	Pou2f1	775	5	Psd
1687	1	Capzb	407	2	Gstk1	3165	3	Wapl	1942	4	Zfp30	776	5	Ankhd1
1694	1	Ccnb1ip1	409	2	Pin4	3173	3	Phc3	1953	4	Nprl3	779	5	Taf6
1719	1	Asf1a	411	2	Xlr3a	3202	3	Ppfia1	1972	4	Dopey1	782	5	Spryd7
1721	1	Ogfrl1	413	2	Dera	3214	3	Yes1	1989	4	Map4k4	783	5	Siva1
1723	1	Gm5128	414	2	Ube2v2	3225	3	Zyg11b	1994	4	Zmat1	790	5	2020-03-06
1745	1	Gspt1	415	2	Tpd52	3233	3	Lpin2	1996	4	BC005537	792	5	Sntb2
1746	1	Tle1	416	2	Ccdc152	3235	3	Zfp664	1998	4	Nectin3	800	5	Rps16
1752	1	Bbs4	417	2	Tcp11l1	3239	3	Ube2r2	2000	4	Nr2f1	803	5	Abcd1
1776	1	Atp6ap2	420	2	Marveld2	3249	3	Golga4	2025	4	Ttf1	806	5	Scmh1
1780	1	Taf9b	425	2	Htra1	3254	3	Rtn4	2040	4	Tmem209	810	5	Mt2
1785	1	Eef1e1	426	2	Dcaf13	3259	3	Fnbp1l	2044	4	Sos2	821	5	Nmb
1812	1	Sf3b2	428	2	Elavl2	3279	3	Emc7	2046	4	Dennd2a	823	5	Gm29107
1818	1	Rasd2	431	2	Usp14	3352	3	Ctcf	2048	4	Cpsf1	826	5	Ralgapa2
1826	1	Ubtf	432	2	Gdi2	3377	3	Apc	2051	4	Zcchc6	829	5	Mapk8ip3
1832	1	Shc3	433	2	Zfp57	3396	3	Ythdf2	2059	4	Dcaf15	830	5	Phyhipl
1834	1	Oca2	435	2	Lage3	3397	3	Atp2b1	2060	4	Spen	831	5	Glce
1843	1	Tktl1	443	2	Tdrd5	3402	3	Dnajc1	2063	4	Vps13b	833	5	Myl7
1847	1	Zbtb32	445	2	Clta	3415	3	Desi2	2066	4	Csnk1g1	834	5	Upf1
1866	1	Glud1	449	2	Lsm5	3417	3	Cep350	2067	4	Zfp846	839	5	2510046G10Rik
1880	1	Copb1	454	2	Ubb	3428	3	Fus	2068	4	Add1	842	5	Rab6a
1883	1	Golga7	455	2	Psma3	3473	3	Ppp2r5e	2071	4	Igf2r	844	5	Asb1
1884	1	Pdia6	456	2	Pop5	3489	3	Rere	2078	4	Heatr5a	850	5	Zmym6
1893	1	Sf3b4	457	2	Ap2s1	3501	3	Sec1	2081	4	Arrdc3	853	5	Atm
1898	1	Mat1a	459	2	Fam220a	3505	3	Zfp292	2085	4	Eif4ebp2	856	5	Pik3c2a
1900	1	Mpo	461	2	Otub1	3544	3	Taf10	2087	4	Gm17259	857	5	Med12
1909	1	Chmp2b	465	2	Prc1	3548	3	Nploc4	2098	4	Maoa	858	5	Gbf1
1918	1	Sec22a	466	2	Nfu1	3553	3	Gm26724	2102	4	Pnp	861	5	Depdc5
1920	1	Ssrp1	470	2	Usmg5	3562	3	Mllt10	2131	4	Dock4	862	5	2810402E24Rik
1924	1	Pgrmc1	472	2	Etfa	3622	3	Tm9sf2	2135	4	Fasn	864	5	Mir17hg
1931	1	Psmd11	475	2	Vps26a	3638	3	Setd5	2138	4	Nbeal1	869	5	Tex12
1932	1	Psmd7	477	2	Hsp90ab1	3652	3	Ubn1	2140	4	Kmt2e	870	5	2310061I04Rik
1939	1	Map3k11	483	2	Prdx6	3667	3	Hacd2	2152	4	Setx	883	5	Zswim9
1944	1	Gm26620	485	2	Tmem126a	3676	3	Slmap	2156	4	Larp1	886	5	Zfp687
1946	1	Pcgf6	488	2	Bri3	3683	3	Sbf2	2158	4	Skil	888	5	Arhgap35
1947	1	Pdcd2	489	2	Hat1	3691	3	Alyref	2161	4	Jagn1	896	5	Gm11808
1948	1	Reep2	490	2	Ssr2	3758	3	Reps2	2172	4	Snhg20	897	5	Pip5k1a
1949	1	Fbxo9	492	2	Got2	3788	3	Rrnad1	2179	4	Cnot6	899	5	Neurl4
1955	1	Slc7a11	495	2	Psmd2	3790	3	Otud5	2184	4	Mllt6	900	5	Clcn5
1963	1	Nr2f6	498	2	Dnajb6	3791	3	Srsf9	2185	4	Zfp445	902	5	Syt14
1964	1	Vps72	499	2	Paip1	3792	3	Ddx42	2186	4	Btbd18	903	5	Lpgat1
1968	1	Senp3	506	2	Insig1	3861	3	Otud4	2190	4	Tpst1	912	5	Mdc1
1976	1	Efcab10	508	2	Vbp1	3876	3	Rps6kb1	2196	4	Adgrl1	913	5	Peg3
1977	1	Ccdc186	509	2	Hsdl2	3882	3	Plekha8	2199	4	Yipf2	914	5	Pptc7
1992	1	Phf1	511	2	Dcun1d1	3889	3	Cebpg	2216	4	Fbxl7	915	5	Evi5l
1993	1	Dync2li1	512	2	Cfdp1	3898	3	Tspan33	2218	4	Foxk2	916	5	Tipin
1999	1	Cnpy1	513	2	Serp1	3935	3	Atp1b3	2227	4	Cdh2	924	5	Tmem160
2007	1	Clns1a	515	2	Tubb2b	4056	3	Copa	2236	4	Vgll4	928	5	Chid1
2017	1	Ly6k	519	2	Psmb7	4063	3	Foxj3	2239	4	Zfp646	929	5	Grik5
2018	1	Marco	521	2	Arpc4	4093	3	Qrich1	2243	4	Xndc1	930	5	Rnf4
2028	1	Tmc2	526	2	Map1lc3b	4100	3	Btbd10	2261	4	Wdhd1	933	5	Nfxl1
2043	1	Ilk	527	2	Zfand2b	4110	3	Smarcad1	2264	4	Scai	934	5	Gsk3a
2045	1	Minpp1	533	2	Ube2e1	4158	3	Med26	2266	4	Zfp598	940	5	Fkbp15
2056	1	Ucma	539	2	H2afy	4220	3	Bdp1	2274	4	Nisch	941	5	Fam126a
2058	1	Lancl1	541	2	Atp6v1f	4232	3	Ccdc92	2300	4	Pcgf3	942	5	Pcsk7
2064	1	Kat2a	542	2	Mrps24	4253	3	Zfp148	2304	4	Abl2	944	5	1700104B16Rik
2070	1	Noc4l	548	2	Setd4	4256	3	Tmem165	2306	4	6030458C11Rik	945	5	Arhgap32
2088	1	Wasl	549	2	Trappc2	4297	3	Tmem41b	2307	4	Ptov1	947	5	Emc6
2091	1	Rrp1	551	2	Polr3g	4315	3	Mpc1	2317	4	Agl	948	5	Rims2
2097	1	Dkc1	552	2	Dmrtb1	4318	3	Rnf34	2319	4	Zfp704	956	5	Sdk1
2115	1	Ttc23l	556	2	Myl6	4326	3	Larp4b	2321	4	Chd2	957	5	Fmr1
2122	1	Adipor1	558	2	Rnf8	4337	3	Cdc34	2322	4	Tlnrd1	959	5	Brpf1
2128	1	Bcl7c	560	2	Mnd1	4342	3	Srcap	2324	4	Raf1	961	5	Cux1
2134	1	Med25	561	2	Paox	4346	3	Senp1	2327	4	Med15	966	5	Tsc1
2148	1	Ocm	563	2	Alkbh7	4347	3	Ppm1g	2331	4	Abca2	972	5	Myl6b
2151	1	Orc4	567	2	Dctn3	4368	3	Prkar2a	2333	4	Pabpc1	973	5	Odc1
2194	1	Hist2h2aa1	568	2	Fdps	4375	3	Pacs1	2348	4	Cep295	982	5	Hells
2200	1	Abi3bp	570	2	Arhgap10	4424	3	Agpat5	2352	4	Utf1	986	5	Snhg9
2208	1	Flad1	576	2	Morn5	4433	3	Miga1	2353	4	Gata2	988	5	9430015G10Rik
2241	1	Psmd5	577	2	Wfdc15a	4437	3	Rragc	2355	4	Sh2b1	989	5	Saysd1
2245	1	Cyb5r4	579	2	Bcas2	4485	3	Zdbf2	2361	4	Cdkn1c	997	5	Herc2
2259	1	Kif16b	582	2	Vat1	4500	3	Rb1cc1	2365	4	Zfp942	998	5	1810041H14Rik
2270	1	Ociad1	583	2	Nme1	4509	3	Zfp131	2382	4	Tbc1d5	1000	5	Naa15
2272	1	Ring1	591	2	Magoh	4513	3	Cnot6l	2393	4	Tfdp2	1001	5	Calm3
2280	1	Tbl3	592	2	Ppp1r35	4546	3	Scaper	2399	4	Pid1	1003	5	Npat
2286	1	Incenp	595	2	Ssb	4551	3	Mlec	2402	4	Slc39a14	1006	5	Ticrr
2298	1	Fbxo34	596	2	Rars	4552	3	Kdm1a	2403	4	Nbas	1011	5	Suv39h1
2311	1	Pex1	597	2	Eif5a	4572	3	Stradb	2407	4	Lta4h	1032	5	Dcaf1
2328	1	B4galt4	601	2	Glmp	4576	3	Vps13a	2411	4	Ccdc177	1034	5	Rnf20
2337	1	Tusc2	603	2	Nr2c2ap	4600	3	Bc1	2435	4	0610040B10Rik	1038	5	Dock3
2339	1	Baiap2l1	606	2	Wdr61	4608	3	Gtf2h1	2444	4	Brd3	1040	5	Nup188
2357	1	Naa20	610	2	Fcf1	4630	3	Cdk8	2448	4	Ric3	1042	5	Ptpdc1
2373	1	Clpx	611	2	Trim61	4642	3	Rnf114	2455	4	Tcea3	1045	5	Gm48960
2375	1	Prdx5	612	2	Uxt	4649	3	Gigyf2	2466	4	Sf3a1	1052	5	Zfp667
2386	1	Gtf2h3	615	2	Atp5a1	4651	3	Zeb1	2467	4	Lemd3	1064	5	Rnf157
2390	1	Arl6	617	2	Rfc1	4675	3	Espl1	2476	4	Ctdnep1	1068	5	Baz1a
2430	1	Epn1	619	2	Rhox1	4700	3	Lrp6	2477	4	Rnls	1074	5	Dvl1
2432	1	Ddx25	623	2	Agr3	4707	3	Mgat2	2482	4	Mcam	1077	5	Klhl22
2436	1	Aagab	624	2	Srsf3	4715	3	Trappc10	2488	4	Aspa	1078	5	Slc7a6
2439	1	Tgfb3	633	2	Hmga1b	4776	3	Rnf220	2491	4	Tab2	1081	5	Lmntd2
2442	1	Adtrp	635	2	Parp2	4790	3	Akap9	2492	4	Ier5	1083	5	Car2
2449	1	Dppa4	638	2	Fam136a	4825	3	Rmnd5a	2497	4	Aebp2	1085	5	D730003I15Rik
2450	1	Zfp655	645	2	Sipa1	4841	3	Zbtb18	2500	4	1700020I14Rik	1093	5	Atp9b
2465	1	Triap1	647	2	Txndc17	4872	3	Tmem87b	2508	4	Zfp740	1098	5	Rtn3
2469	1	Dalrd3	652	2	Apoo	5028	3	Ubxn2a	2512	4	Casc4	1100	5	Arfgef2
2470	1	Trappc3l	654	2	Mrto4	5035	3	Slc30a1	2515	4	N4bp1	1101	5	Phf12
2496	1	Crybg3	661	2	Myl12a	5056	3	Zfp800	2520	4	Fbxo38	1107	5	Syn1
2498	1	Kcnk18	662	2	Sec11c	5058	3	Rnpc3	2531	4	Mbd2	1112	5	Ints7
2524	1	Ppt1	663	2	H1foo	5061	3	Per3	2535	4	Acvr2b	1113	5	Zgrf1
2533	1	Mrps30	664	2	Snrpc	5069	3	Nfrkb	2536	4	Tmem158	1116	5	Ryk
2545	1	Rtl8a	668	2	Rpa2	5097	3	Trim33	2539	4	Zgpat	1118	5	Pomc
2549	1	Lipt1	669	2	Ywhaz	5107	3	Chtop	2548	4	Zfp113	1120	5	Nmt2
2551	1	Tmem255b	672	2	Rab2a	5115	3	Vcpip1	2553	4	Mef2a	1121	5	Senp6
2555	1	Slc39a11	675	2	Adh5	5116	3	Kctd3	2554	4	Snx25	1122	5	Tnrc6c
2569	1	Maged2	678	2	Nipsnap1	5139	3	Stx3	2559	4	Zfp446	1124	5	Slc25a33
2570	1	Nanos1	679	2	Tsfm	5158	3	Fam208a	2564	4	Sptbn2	1126	5	Fam20b
2572	1	G3bp1	681	2	Ung	5174	3	Rfxap	2566	4	Ahi1	1140	5	Gm15262
2580	1	Fcgbp	684	2	Ralbp1	5186	3	Rprd1a	2575	4	Inpp4a	1142	5	Spred1
2581	1	Pja1	690	2	Ptp4a1	5196	3	Zbtb10	2579	4	Klf13	1146	5	Safb2
2583	1	Ccnh	691	2	Mrpl15	5203	3	Hspa5	2582	4	Ccdc122	1148	5	Hba-a2
2591	1	Oxr1	694	2	Pttg1	5267	3	Txndc16	2585	4	Dennd2c	1150	5	Fam193b
2592	1	Sertad3	695	2	Edf1	5278	3	Gm42418	2602	4	Slc25a23	1151	5	Mfsd13b
2593	1	Rheb	698	2	Cyp20a1	5288	3	Cyth2	2606	4	Jade1	1153	5	Gpx1
2594	1	Pnrc2	704	2	Eif6	5302	3	Hnrnpd	2608	4	Rnf169	1156	5	Tnrc6b
2595	1	Zc3h14	705	2	Nutf2	5328	3	Fam91a1	2615	4	Prdm5	1161	5	Tchh
2605	1	D930020B18Rik	708	2	Nono	5333	3	Akap11	2619	4	Foxp1	1164	5	Tro
2626	1	Haus3	709	2	2810004N23Rik	5354	3	Mdm4	2623	4	2700097O09Rik	1166	5	Grk4
2656	1	Fbxl6	710	2	Psmd4	5389	3	Zfp326	2642	4	Msl1	1169	5	Rel
2660	1	Ehd1	713	2	Psmd3	5425	3	Ppp1r12a	2643	4	Pfas	1174	5	Cltc
2661	1	Gm11851	714	2	Pinlyp	5441	3	Pcnx	2651	4	Nrk	1175	5	Taf15
2664	1	Taf5l	715	2	Adprh	5454	3	Jmy	2652	4	Tnpo3	1176	5	Gm20324
2666	1	Shoc2	716	2	Ftl1	5462	3	Clk2	2670	4	Rhov	1179	5	Tuba3a
2673	1	Dync1li1	718	2	Mrpl16	5484	3	Dtnbp1	2672	4	Tbc1d12	1180	5	Tbl2
2676	1	Hsph1	723	2	Diablo	5498	3	Birc6	2682	4	Spag5	1181	5	Pdlim5
2686	1	Fnta	724	2	Prps1	5515	3	Abhd16a	2684	4	Arih1	1182	5	Tgfbrap1
2701	1	Nsun2	725	2	Shtn1	5520	3	Ybx3	2689	4	Asxl1	1186	5	Nacad
2717	1	Tcerg1	727	2	Psmc3	5536	3	Lrig1	2694	4	Gle1	1189	5	Gpr19
2718	1	Hmgcl	728	2	Vamp7	5537	3	Pitpna	2695	4	Smg6	1190	5	Hic2
2724	1	Gfm1	729	2	Suclg1	5561	3	Ggnbp2	2697	4	Rad1	1193	5	Neo1
2802	1	Paics	733	2	Mrps23	5567	3	Bag4	2698	4	Zfc3h1	1198	5	Gm960
2818	1	Ift57	740	2	Ntmt1	5568	3	Tmem248	2703	4	Pom121	1200	5	Tmem116
2850	1	Mfsd14a	741	2	Spc24	5625	3	Ncor1	2707	4	Pcf11	1203	5	Sbf1
2855	1	Xxylt1	743	2	Diaph3	5629	3	Ormdl2	2708	4	Eva1b	1205	5	Nudt6
2860	1	Rad23b	745	2	Th	5642	3	Map2k4	2712	4	Cyhr1	1208	5	Rapgef5
2878	1	Tmem251	746	2	H3f3a	5686	3	Ogt	2714	4	Xiap	1210	5	BC049762
2889	1	Elp4	747	2	Flot1	5705	3	Ppig	2715	4	Pbx2	1213	5	Fam114a2
2891	1	Sfpq	759	2	Galk1	5726	3	Usp1	2722	4	Stim1	1218	5	Wdr89
2893	1	Sart1	764	2	Kyat3	5727	3	Myef2	2737	4	2700081O15Rik	1220	5	Tecpr2
2925	1	Zbtb12	766	2	Amdhd2	5738	3	Kif2a	2739	4	Dmxl2	1224	5	Mphosph8
2926	1	4933431M02Rik	771	2	Gm17018	5773	3	Ankrd10	2745	4	E130102H24Rik	1225	5	Arpc1a
2933	1	Taf7l	777	2	Mrfap1	5795	3	Tmem131	2746	4	Ncapd3	1228	5	Sppl3
2935	1	Wdr55	780	2	Park7	5816	3	Bclaf1	2748	4	Anln	1235	5	Fmc1
2942	1	Ilf2	788	2	Polr2l	5820	3	Mark2	2750	4	Rcor1	1238	5	Fam168a
2948	1	Ttyh2	789	2	Dtd2	5846	3	Zmym5	2758	4	Rab34	1239	5	Prpf40b
2950	1	Necap1	791	2	Fyttd1	5863	3	Simc1	2759	4	Arhgap19	1245	5	Ecsit
2965	1	Tmem55b	793	2	Ube2g2	5873	3	Arhgap17	2765	4	Tet2	1246	5	Golga3
2969	1	9130227L01Rik	795	2	Elp5	5877	3	Zfyve9	2768	4	Pogz	1247	5	Tmem39a
2971	1	Slc25a10	798	2	Dlk1				2769	4	Kdm3a	1249	5	Cherp
2972	1	Rwdd4a	801	2	Arl3				2772	4	Sct	1251	5	Gm15706
2986	1	Smn1	802	2	Acadm				2778	4	Zfp609	1252	5	Tmco1
2990	1	Grsf1	805	2	Clpp				2784	4	Abr	1256	5	Ubl3
2997	1	Csnk2a1	808	2	St13				2785	4	Entpd2	1257	5	Pacs2
3004	1	4930481A15Rik	813	2	Mageb16				2800	4	Bex1	1259	5	Cep126
3010	1	Arl2bp	814	2	Cd55b				2804	4	Vegfb	1262	5	Dcps
3016	1	Patz1	815	2	Smarcb1				2806	4	Abca1	1263	5	Ncapd2
3030	1	Zfp955a	816	2	Npm3				2811	4	Cit	1267	5	Cstf3
3039	1	Tm2d3	817	2	Grm4				2812	4	Agap3	1270	5	2020-03-08
3040	1	Lyrm7	819	2	Zp3				2819	4	Agps	1272	5	Rbm6
3044	1	Tmem181a	822	2	Eif4a3				2826	4	A830010M20Rik	1273	5	Rnf103
3070	1	Cuedc2	824	2	Necap2				2839	4	Dcbld2	1288	5	Carm1
3071	1	Atf6b	827	2	Asna1				2846	4	Gm14019	1289	5	Itga2b
3072	1	Polr2c	828	2	Arhgdia				2861	4	Arhgef17	1302	5	Sugp1
3076	1	Nmnat3	835	2	Polr3h				2871	4	Wiz	1305	5	Fgd6
3092	1	Nop56	836	2	Mrps22				2874	4	Slc4a7	1306	5	Smpd3
3097	1	Faim	838	2	E330017A01Rik				2875	4	Nova1	1308	5	Paf1
3105	1	Plbd2	840	2	Stat3				2882	4	Ubxn7	1312	5	Slc22a21
3117	1	Sh3glb1	841	2	Fkbp6				2887	4	Ahcyl1	1314	5	Cpeb2
3120	1	1700080O16Rik	843	2	Ubc				2888	4	Kdm7a	1318	5	mt-Co1
3126	1	Tmem56	845	2	Psma6				2896	4	Fam83d	1319	5	Cdan1
3146	1	Elf1	846	2	Med19				2901	4	Nek9	1320	5	Dgat1
3166	1	Nup54	847	2	Fkbp2				2921	4	Epc2	1323	5	Abl1
3172	1	Rnf11	851	2	Cmas				2923	4	Hipk1	1325	5	BC048679
3175	1	Kif14	852	2	Ccs				2931	4	Zc3h18	1326	5	Mlf1
3181	1	Rab3ip	854	2	Ppp4c				2939	4	Ppcdc	1328	5	Mcmdc2
3182	1	Arrdc1	855	2	Hcst				2947	4	Hif1an	1332	5	Dennd4a
3185	1	Wee2	860	2	Cyc1				2955	4	Fundc2	1334	5	Exoc6b
3200	1	Speer4a	863	2	Fam92a				2958	4	Rabl6	1337	5	Rpl18a
3205	1	Cpeb1	866	2	Dus1l				2975	4	Zc3h8	1340	5	Gm43077
3220	1	Slc27a3	867	2	Rangap1				2981	4	Npdc1	1341	5	Cdc7
3228	1	Pigs	871	2	Asgr2				2983	4	Uggt1	1342	5	Egf
3231	1	Chfr	874	2	Sfr1				2984	4	Abcb10	1343	5	Erc1
3232	1	Nop9	875	2	Tomm34				2985	4	Wnk3	1349	5	Etaa1os
3237	1	Mon1a	877	2	Bcor				2987	4	Lrp1	1351	5	Zbtb21
3242	1	Slc7a2	879	2	Ndufb10				3000	4	Abhd6	1353	5	Trim26
3252	1	Foxn2	880	2	Gatd1				3005	4	Hsf5	1355	5	Mylk
3255	1	Ift22	882	2	Drg1				3007	4	Atf7ip	1360	5	Gm20512
3260	1	Gm15446	884	2	Tars				3012	4	Ice1	1361	5	Heatr1
3266	1	Rce1	885	2	Impdh2				3018	4	Rnf6	1362	5	Ccdc36
3281	1	Hacd3	892	2	Hsbp1				3020	4	Dync2h1	1363	5	Esco2
3284	1	Hagh	893	2	Ran				3023	4	Ddhd1	1366	5	Rfx3
3287	1	Smr3a	894	2	Sox15				3025	4	Scaf8	1372	5	Phka1
3301	1	Pramel3	898	2	Capza2				3032	4	Tango2	1373	5	Hormad2
3304	1	Prrc1	904	2	Mrpl4				3042	4	Thap2	1375	5	Stk33
3313	1	Cops7a	905	2	Gadd45gip1				3048	4	Cnnm3	1378	5	Slc25a28
3324	1	Mctp2	906	2	Birc5				3050	4	Gigyf1	1382	5	Slc25a25
3325	1	Bcl7a	910	2	Sod2				3052	4	1700096K18Rik	1390	5	Ccnyl1
3330	1	Eef1akmt2	911	2	Rnf187				3055	4	Tmem164	1391	5	Tmem5
3333	1	AC140300.3	917	2	Bnip3l				3056	4	Zmiz2	1395	5	Ncoa5
3344	1	Slc9a3r1	922	2	Eno1				3064	4	N4bp2	1396	5	Ppp1r13b
3356	1	Cdc16	923	2	Psmc4				3079	4	Cipc	1398	5	Rpsa
3360	1	Ppp1r10	926	2	Guk1				3081	4	Trim6	1400	5	Txlng
3362	1	Atp6v1c1	931	2	Hadhb				3096	4	Supt7l	1403	5	Nckap1
3371	1	Rnf5	932	2	Lcp1				3098	4	Gm26518	1404	5	Ankrd50
3403	1	Vrtn	938	2	Frg1				3101	4	Osbpl1a	1407	5	Wipf2
3404	1	Nmd3	939	2	Nol7				3102	4	Birc2	1408	5	Ap3d1
3407	1	Spns1	946	2	Alg13				3104	4	Gnaq	1409	5	Gfpt1
3408	1	Panx1	950	2	Cnbp				3112	4	Otud7b	1410	5	5031425E22Rik
3409	1	Prmt7	958	2	Psmb5				3114	4	Zfp236	1413	5	Rpl36
3424	1	Aqr	960	2	2610002M06Rik				3115	4	Ptms	1415	5	Tmco3
3431	1	Tmem63b	962	2	Ndufa11				3116	4	Ammecr1l	1418	5	Clspn
3440	1	Cers2	963	2	Xlr				3124	4	Psme1	1421	5	Taf4b
3443	1	Tsc22d1	968	2	Dstn				3128	4	Npepps	1423	5	Gm42997
3446	1	mt-Nd5	969	2	Gm49035				3139	4	Irs2	1425	5	Sacs
3478	1	Slc9b1	970	2	Atp5k				3141	4	Senp7	1437	5	Shank1
3490	1	2810474O19Rik	974	2	Txnl4a				3143	4	Map3k15	1440	5	Fam53b
3491	1	Gdi1	976	2	Ropn1l				3147	4	Bnc2	1444	5	Lgals1
3492	1	Gm1587	977	2	Ppp3r1				3161	4	Psme4	1445	5	Eps15
3502	1	Gm17767	981	2	Uqcrc1				3164	4	Dirc2	1447	5	Pcx
3531	1	Hbp1	983	2	Hnrnph2				3168	4	Phlpp2	1448	5	Ifitm3
3538	1	Abcf3	985	2	Apool				3174	4	Dag1	1452	5	Peak1
3540	1	Hadha	990	2	Wdr1				3186	4	Itsn2	1453	5	Rps5
3541	1	Ccdc68	991	2	Lamp1				3192	4	Usp54	1456	5	Dnajb11
3557	1	Tmed7	992	2	Usp2				3193	4	H2afz	1457	5	Thbs3
3561	1	Aass	994	2	Lsm7				3197	4	Fam228b	1459	5	Zfyve19
3586	1	Ddost	996	2	Pa2g4				3198	4	Ankib1	1460	5	Zfyve27
3588	1	Nsf	999	2	Rpl7l1				3199	4	Mlc1	1461	5	Rad51c
3598	1	Twf1	1002	2	Fahd2a				3206	4	Slc12a2	1468	5	Dtl
3626	1	Itfg1	1004	2	Phb2				3209	4	Kntc1	1472	5	Pcdh17
3646	1	Psmc3ip	1005	2	Stxbp2				3215	4	Tubgcp6	1476	5	Snx20
3651	1	Ctu2	1009	2	Ppil1				3217	4	Dst	1478	5	H19
3664	1	Cfap45	1012	2	Timm13				3221	4	Glb1l	1480	5	Hba-a1
3668	1	C920006O11Rik	1013	2	Eny2				3234	4	Gm10010	1488	5	Supt5
3674	1	Lonp2	1016	2	Snrnp25				3247	4	Pum2	1491	5	Ptpn23
3684	1	Sgms2	1017	2	Lsm1				3253	4	Ptbp3	1493	5	Magi3
3687	1	Ormdl3	1018	2	1700018B24Rik				3261	4	Cbl	1495	5	AU040320
3695	1	Cbll1	1019	2	Hmgb1				3263	4	AC160336.1	1497	5	Mbd5
3700	1	Shcbp1l	1021	2	4930550C14Rik				3264	4	Ap4b1	1498	5	Epb41
3721	1	Rpp30	1022	2	Akr7a5				3265	4	Tmem260	1502	5	Fmnl2
3725	1	Rnmt	1023	2	Znhit6				3270	4	Atp11c	1507	5	Fhl4
3737	1	Ccsap	1025	2	Csnk1e				3271	4	Scarf2	1508	5	Elavl3
3738	1	Zfp36l2	1026	2	Sec13				3272	4	Zc2hc1a	1509	5	Helz
3739	1	Gm15462	1028	2	Itpk1				3274	4	Gm26853	1514	5	Rplp1
3744	1	Ssbp2	1030	2	Hars				3290	4	Dennd5b	1517	5	Slc25a42
3746	1	Tslrn1	1039	2	Cltb				3293	4	Gm2885	1518	5	Shprh
3766	1	Vmp1	1041	2	Eci1				3295	4	Ldb1	1522	5	Ppfibp1
3775	1	Plxnc1	1043	2	Nop14				3312	4	Taco1os	1524	5	Scml2
3800	1	Lgmn	1047	2	Rpf2				3314	4	Hexim1	1532	5	Phtf1os
3803	1	Gm30302	1048	2	Ndufa5				3315	4	Celsr2	1533	5	Parp12
3806	1	Srpk2	1049	2	Rbm8a				3317	4	Mosmo	1536	5	Kif1b
3828	1	Dpm1	1050	2	Apoc2				3323	4	Pir	1537	5	Bex2
3835	1	Elf3	1053	2	Nap1l4				3331	4	Tmed8	1540	5	Smg9
3845	1	Rnf25	1055	2	Ubl5				3338	4	Xpo4	1541	5	Bicdl1
3847	1	Os9	1059	2	Slc25a31				3340	4	Bcr	1542	5	Mtr
3849	1	Rad23a	1061	2	Fam210a				3343	4	Bcl9l	1546	5	Zer1
3850	1	Pdzd2	1062	2	Smu1				3346	4	Bbs1	1551	5	Zcwpw1
3853	1	Pcyt2	1063	2	Trappc2l				3348	4	Wdr44	1552	5	Ppp1r3f
3870	1	Fancd2	1065	2	Cox4i2				3357	4	Ddx55	1557	5	Rplp2
3871	1	Prkacb	1066	2	Mdh1				3361	4	Fgfr3	1559	5	Gtpbp2
3877	1	Txndc5	1069	2	Msrb1				3372	4	Khdrbs3	1560	5	Heatr5b
3894	1	Nifk	1070	2	Unc13c				3395	4	Prrg3	1562	5	Esf1
3896	1	Tfam	1075	2	Phf5a				3406	4	Phlda2	1563	5	Plekha1
3897	1	Cd160	1079	2	Nadk2				3410	4	Ralgps1	1571	5	Prdx2
3906	1	Ube2q2	1084	2	Ap2m1				3418	4	Rnf212b	1572	5	Oaz2
3910	1	Cdc5l	1086	2	Sae1				3420	4	Sall3	1574	5	Arfrp1
3912	1	Fra10ac1	1087	2	Bccip				3423	4	Ankrd37	1576	5	Nup210
3920	1	Mep1b	1089	2	Eif3g				3430	4	Rnf185	1584	5	Nbea
3926	1	Arl6ip5	1091	2	Ntpcr				3433	4	Fam172a	1586	5	Ncoa3
3927	1	Api5	1103	2	Cct4				3450	4	Nt5dc2	1588	5	Rad9b
3937	1	AC129328.1	1104	2	Pawr				3453	4	Olfr678	1592	5	Clic4
3948	1	Arhgef26	1105	2	D8Ertd738e				3455	4	Sox4	1597	5	Arhgap29
3950	1	Ndufs1	1106	2	Denr				3456	4	Sms	1599	5	Agbl3
3962	1	Atg10	1108	2	Cby1				3460	4	Srcin1	1600	5	Tmem28
3968	1	Jam3	1111	2	Mvb12a				3462	4	Rad18	1603	5	Gnb1
3975	1	Gm47948	1114	2	Ppm1h				3463	4	Igsf9b	1604	5	Gm27253
3984	1	Gpn2	1119	2	Meig1				3464	4	Grn	1609	5	2810403A07Rik
3991	1	Rrs1	1123	2	Sp140				3484	4	Ptprf	1610	5	Adipor2
3994	1	Surf4	1131	2	Mycbp				3486	4	4930532G15Rik	1615	5	Syne4
3997	1	Ube2d1	1132	2	Stfa1				3493	4	Msl2	1618	5	Rpl10a
4004	1	Mtm1	1133	2	Adss				3506	4	Fat1	1619	5	Ralgps2
4007	1	Cdipt	1135	2	Ube2i				3510	4	Crocc	1624	5	Ppp3cc
4008	1	Cage1	1136	2	Scp2				3511	4	Notum	1625	5	Lrrc42
4023	1	Tmed10	1137	2	Arl1				3512	4	Nagk	1627	5	mt-Nd3
4027	1	Gm11587	1138	2	Eea1				3513	4	A930029G22Rik	1630	5	1700052K11Rik
4045	1	Btbd1	1139	2	Gsta4				3517	4	Tnrc18	1631	5	Dgkd
4048	1	Fam216a	1144	2	Ppib				3518	4	Hist1h2ag	1633	5	Slc30a4
4050	1	Gm44113	1157	2	Cops3				3520	4	Mtmr10	1639	5	Srbd1
4059	1	Mapk10	1162	2	Eif1b				3527	4	Hist1h3e	1643	5	Hectd4
4060	1	Sltm	1165	2	Rnf7				3533	4	Slc35b3	1645	5	Tmem129
4074	1	Ddx6	1167	2	Lonp1				3534	4	Sptb	1649	5	Med13
4080	1	Mn1	1168	2	Alad				3536	4	Prkca	1650	5	Rbm27
4086	1	Ipmk	1170	2	Lsm2				3539	4	Ankfy1	1651	5	Atad5
4087	1	Tex15	1171	2	Rab6b				3545	4	Atp11b	1652	5	Urb2
4095	1	Afdn	1183	2	Lurap1l				3551	4	Cdk7	1653	5	Stxbp5l
4106	1	Sf3a3	1184	2	Ppia				3569	4	Taz	1654	5	Pomt2
4119	1	Egln2	1187	2	Ccdc66				3570	4	Phf19	1655	5	Invs
4125	1	Nsfl1c	1188	2	Katna1				3573	4	Urgcp	1661	5	Ifnar1
4126	1	Tmem214	1192	2	Aifm1				3579	4	Spata7	1668	5	Flywch2
4128	1	Alg5	1195	2	Fbxw18				3583	4	Fbn2	1669	5	Zkscan2
4129	1	Hilpda	1196	2	Gm47350				3585	4	E4f1	1670	5	Eif3m
4139	1	Slc25a48	1197	2	Elane				3596	4	Lrch3	1673	5	Nol4l
4141	1	Mbd3	1199	2	Svbp				3597	4	Gldc	1676	5	Zbtb4
4142	1	Keap1	1201	2	Wdr46				3599	4	C2cd3	1677	5	Stard9
4143	1	Cul2	1204	2	Hnrnpl				3601	4	Kdm5c	1678	5	Mrpl48
4151	1	Tsnax	1207	2	Hnrnpa2b1				3602	4	Prrc2b	1685	5	Snrk
4161	1	Tmcc3	1211	2	Tsga10ip				3613	4	Tpbg	1686	5	Pde3b
4168	1	Arf6	1212	2	Tomm6				3617	4	Cry2	1691	5	E130307A14Rik
4175	1	Eif2d	1216	2	Rab11b				3618	4	Lrrc27	1696	5	Ppp1r12b
4188	1	Pced1b	1219	2	Gpn3				3624	4	Cep290	1697	5	2810001G20Rik
4192	1	Ogdhl	1221	2	Msantd3				3628	4	Rcn2	1698	5	Hist1h2bj
4196	1	Ddx56	1227	2	Med28				3630	4	Rnf139	1700	5	Gm9856
4201	1	Lamtor3	1229	2	Acyp1				3635	4	Ctnnb1	1701	5	Mum1l1
4206	1	Canx	1230	2	Tbrg1				3636	4	Zkscan1	1702	5	Fgfr1op2
4211	1	Srp68	1231	2	Pex11g				3640	4	Mycn	1703	5	Atg2b
4214	1	Irak1bp1	1232	2	Prelid1				3641	4	Med1	1705	5	Dck
4219	1	Jag2	1233	2	Cks1b				3653	4	Phkb	1706	5	Phtf1
4223	1	Pet2	1234	2	Iah1				3656	4	Fkbp1b	1710	5	Cenpf
4225	1	Gnpda1	1236	2	Calm2				3657	4	Zfp512b	1715	5	Efr3a
4230	1	2700046G09Rik	1241	2	Vma21				3659	4	Gxylt1	1716	5	Ddx43
4233	1	Gaa	1242	2	Ech1				3660	4	Plekha7	1717	5	2810454H06Rik
4244	1	Mtmr7	1243	2	Tmem106c				3663	4	Rai1	1722	5	Hdac4
4255	1	Mob4	1244	2	Dnajc7				3666	4	Ninl	1730	5	Lin28b
4260	1	Mettl5	1248	2	Snrpa				3669	4	Brd8	1732	5	AL591952.3
4281	1	C130083M11Rik	1258	2	Btf3l4				3670	4	Ier5l	1734	5	Phrf1
4290	1	Ddx20	1261	2	Ppie				3672	4	Lhx2	1735	5	Txndc11
4293	1	Plpp5	1264	2	Anxa11				3677	4	Maz	1740	5	Cd24a
4322	1	Tti2	1266	2	Prss53				3678	4	Sft2d1	1743	5	Ipo13
4325	1	Rbm3	1269	2	Cpsf3				3680	4	Galnt7	1747	5	Dnajc3
4330	1	Chtf8	1275	2	Ass1				3682	4	C030014I23Rik	1748	5	Tbc1d14
4331	1	Mybbp1a	1277	2	Lyrm4				3702	4	Snx30	1749	5	Paxbp1
4334	1	Fstl4	1278	2	Pold2				3707	4	Cdkl2	1750	5	Lix1l
4358	1	Nfyc	1279	2	Slc35b1				3708	4	Trim35	1754	5	Lrrc14
4359	1	Tmc3	1281	2	Polr2d				3715	4	Slc6a8	1756	5	Rpl28
4366	1	Tox	1284	2	Ptma				3723	4	Ptpn21	1758	5	Hmcn1
4369	1	Klhl15	1292	2	Ankrd36				3727	4	Pclaf	1759	5	Rsbn1
4372	1	Gnas	1293	2	Tsg101				3731	4	Trmt13	1760	5	Brap
4379	1	Rpn2	1294	2	4833439L19Rik				3733	4	Mras	1761	5	Desi1
4388	1	Coq5	1296	2	Aplf				3734	4	Ppp1r26	1764	5	Akt3
4397	1	Dnajb9	1299	2	Hsd17b4				3735	4	Zfp467	1767	5	Gtf3c1
4420	1	Ehmt2	1301	2	Srpr				3736	4	Tmtc1	1768	5	Fam72a
4469	1	Znhit2	1303	2	Osgep				3740	4	Stk11ip	1769	5	Dtnb
4476	1	Zfp930	1309	2	Ccnb1				3748	4	Zc3h7b	1771	5	Stk17b
4510	1	Sorcs3	1310	2	Psmg2				3749	4	Qser1	1772	5	Rpl19
4514	1	Tmem206	1315	2	Eci2				3752	4	Aqp11	1773	5	Ipo9
4515	1	Stxbp3	1329	2	Psenen				3755	4	Prkdc	1777	5	Lig1
4520	1	Wdr43	1331	2	Hcfc1r1				3762	4	Ift172	1786	5	Zfp263
4526	1	Chchd3	1335	2	Cisd1				3763	4	P3h4	1792	5	Rhox7a
4534	1	Ddias	1338	2	Tpmt				3768	4	Pim1	1794	5	Cpsf7
4537	1	Zfp72	1344	2	Fam32a				3770	4	Gria2	1796	5	Calr
4547	1	Slc24a2	1345	2	Ccdc73				3771	4	Zscan29	1797	5	Mre11a
4548	1	Bcar3	1346	2	Puf60				3774	4	Rhbdl3	1805	5	Susd6
4559	1	Mto1	1347	2	Mrpl12				3777	4	Hist1h3a	1807	5	Errfi1
4560	1	Ngp	1350	2	Ap2a1				3783	4	Tmem8b	1809	5	Gstm5
4563	1	Rer1	1352	2	Psmd14				3786	4	Hist1h2ac	1813	5	Brpf3
4569	1	Phax	1354	2	Dlat				3793	4	4732440D04Rik	1814	5	Them4
4579	1	Tmem30b	1357	2	Dtymk				3799	4	Ahdc1	1815	5	Numa1
4580	1	Rsph3a	1368	2	Txndc9				3802	4	Mpnd	1816	5	Adgrl2
4594	1	Dr1	1369	2	Prpsap1				3808	4	Adgrb3	1820	5	Vps13c
4602	1	Clptm1l	1376	2	Rpe				3809	4	Eml3	1822	5	Cox7a1
4616	1	Gnl3	1377	2	Dnaja2				3810	4	Ythdf1	1823	5	Tti1
4617	1	Cnot2	1379	2	Sra1				3812	4	Gamt	1825	5	Pak1
4625	1	Atg101	1380	2	Ddt				3813	4	Utrn	1827	5	Adam10
4633	1	Klrg2	1387	2	Riox2				3817	4	Actn1	1828	5	Rhox13
4641	1	Mansc4	1389	2	Prdx3				3820	4	Vamp1	1829	5	Sapcd1
4643	1	Abcb6	1401	2	Polr2h				3821	4	Fgfrl1	1830	5	Bmt2
4647	1	Taf1b	1405	2	Dlgap4				3833	4	Gm26624	1835	5	B4galt5
4697	1	Agtpbp1	1414	2	Nars				3842	4	Pbld1	1836	5	3110021N24Rik
4705	1	Satl1	1417	2	Prdx4				3843	4	Kdm4d	1839	5	Pacrg
4709	1	Traf1	1419	2	Drosha				3848	4	Neto2	1842	5	Crebl2
4726	1	Acbd5	1422	2	Tmem151a				3860	4	Gprasp2	1850	5	Uqcr10
4731	1	Chd1	1424	2	Sf3b5				3878	4	1500009L16Rik	1852	5	Gm47113
4732	1	Fgf7	1426	2	Prkaca				3880	4	Gm6297	1853	5	Hnrnpa0
4740	1	Trim27	1428	2	Ndufa4				3884	4	Mcm3ap	1858	5	Capn15
4751	1	Mipep	1432	2	Macrod1				3888	4	Zfp516	1861	5	Strip2
4755	1	Tor1a	1434	2	Rnf115				3901	4	Zfp462	1863	5	Angptl6
4764	1	Tprgl	1435	2	Stoml2				3902	4	Zfp157	1864	5	Gypa
4768	1	Brix1	1438	2	Fetub				3907	4	Kat6a	1868	5	Rnf44
4769	1	Lrrc73	1439	2	Surf1				3909	4	Dgcr2	1870	5	Hirip3
4785	1	Bcl2l10	1441	2	Trmt11				3911	4	Dock7	1875	5	Crem
4791	1	Pnpla8	1443	2	Hspbp1				3916	4	Gm15420	1876	5	Ankrd29
4798	1	Anks4b	1446	2	B9d1				3917	4	Olfr46	1877	5	Nrtn
4815	1	Dnmt3bos	1451	2	Snrpb2				3928	4	Itpripl1	1887	5	Rps10
4817	1	Lias	1458	2	Zmat2				3929	4	Clk4	1888	5	Aph1b
4833	1	Iqgap3	1462	2	Tk2				3934	4	Taok3	1890	5	Lyst
4834	1	Xpot	1465	2	Armc1				3942	4	Fignl2	1891	5	Kmt5c
4849	1	Nudcd2	1467	2	Dnajc2				3955	4	Stam	1895	5	Nrd1
4850	1	Kpna4	1469	2	Dpf3				3956	4	Virma	1902	5	Nomo1
4853	1	Nck1	1471	2	Fh1				3961	4	Shf	1912	5	Atpaf2
4877	1	Polr1c	1473	2	Gm26808				3966	4	Nrm	1913	5	Sprtn
4888	1	Trim75	1474	2	Bloc1s1				3972	4	Tmem41a	1916	5	Dffa
4889	1	Copg2	1475	2	Slc25a15				3976	4	Apaf1	1917	5	Grb10
4910	1	Cfap36	1482	2	Rfc3				3978	4	Rnf128	1922	5	Zbtb17
4928	1	Aspscr1	1483	2	Cd3eap				3988	4	Dgka	1923	5	Sugct
4936	1	Gna13	1484	2	Xrcc6				3989	4	Clk1	1925	5	Wdr11
4940	1	Pex11b	1486	2	Calu				3995	4	Foxm1	1933	5	Mlxip
4948	1	Gm10273	1489	2	Glod4				4001	4	Mettl5os	1937	5	Prss16
4971	1	Abhd17a	1490	2	1700016H13Rik				4002	4	Ppp2r3c	1940	5	Lrba
4975	1	Usp8	1499	2	Hspa9				4009	4	Pramef8	1941	5	Kdm2b
4976	1	Fut11	1500	2	R3hdml				4010	4	Mpdz	1943	5	Zmym3
4977	1	Prrc2c	1501	2	Sdha				4025	4	Cblb	1945	5	Smc6
4984	1	Spag1	1505	2	Nudt1				4032	4	Grxcr1	1952	5	Vkorc1l1
4990	1	Taf1d	1506	2	Tfap4				4036	4	Ezh2	1961	5	Mt1
4998	1	Kcnh1	1510	2	Btbd2				4037	4	Lockd	1962	5	Cdc42se2
5004	1	Tcof1	1511	2	Lactb				4038	4	Ctdsp2	1974	5	Zbtb40
5010	1	Gm595	1513	2	Cmc2				4039	4	Bloc1s6os	1980	5	Hbb-bs
5013	1	Kifc1	1515	2	Atp5b				4046	4	Fndc3a	1981	5	Slc39a3
5014	1	Gabpb1	1516	2	Ap3s1				4047	4	Fgd4	1983	5	Adcy9
5016	1	Edem2	1520	2	Mocos				4051	4	Hist1h2an	1986	5	Dnajc18
5017	1	Inpp5k	1521	2	Cryl1				4065	4	Hist1h1b	1995	5	Carf
5039	1	Gm10745	1525	2	Dazap1				4067	4	Terf2	2002	5	Epm2aip1
5046	1	Erlec1	1528	2	Gmds				4076	4	Rreb1	2006	5	Ccdc82
5047	1	Arfip1	1529	2	Krt36				4092	4	Dnal1	2010	5	Rnf121
5065	1	Brms1	1530	2	Hnrnpf				4097	4	Taf4	2011	5	Tusc1
5066	1	Nxt2	1531	2	Sub1				4098	4	Caskin1	2014	5	Carmil3
5072	1	Spsb3	1543	2	Sdhaf4				4102	4	Shroom3	2015	5	Mfap3
5078	1	Msi2	1558	2	Cetn3				4103	4	Tacc1	2020	5	Epc1
5082	1	Gm4969	1565	2	Ndufv3				4104	4	Mtmr1	2021	5	Nsa2
5085	1	Clcnka	1566	2	Tcf25				4105	4	Pfkfb1	2022	5	Nf2
5109	1	Kif1bp	1567	2	Sucla2				4108	4	Taf1	2023	5	Chl1
5118	1	Rnf40	1575	2	Brcc3				4111	4	Fsbp	2032	5	Mttp
5127	1	Snhg11	1579	2	Gtf3a				4115	4	4930513N10Rik	2037	5	Vcl
5128	1	Mbip	1580	2	Dynlrb1				4116	4	2700049A03Rik	2041	5	Zfp507
5132	1	Iqch	1581	2	Camp				4136	4	Lima1	2042	5	Shroom4
5163	1	Tgfa	1589	2	Commd10				4146	4	Pax6	2050	5	Mib1
5166	1	Kansl2	1591	2	Nprl2				4150	4	Adcy3	2054	5	Sfmbt1
5169	1	Tmc4	1593	2	Hspa4				4155	4	B4galt6	2061	5	Rps12
5198	1	Ddx52	1595	2	Aifm3				4162	4	Wasf3	2069	5	Slc39a9
5199	1	Wfdc21	1596	2	Eif3l				4167	4	Cntfr	2076	5	Plcg1
5205	1	Rab18	1598	2	Srp9				4169	4	Osbpl8	2079	5	Crip1
5209	1	Aldh1l1	1602	2	Mgst3				4174	4	Pten	2082	5	Sar1a
5223	1	Fam219b	1605	2	Mboat2				4182	4	Vps13d	2084	5	Gna12
5224	1	Steap2	1608	2	Parp1				4183	4	Unc5b	2086	5	Nup214
5238	1	Gpbp1l1	1611	2	Acads				4184	4	4632404H12Rik	2089	5	2010109A12Rik
5244	1	Jund	1613	2	Hexa				4195	4	Lmo4	2093	5	Rpl39
5245	1	Tmem263	1621	2	Atp6v1b2				4198	4	Adat1	2095	5	Gm15491
5259	1	Leng1	1622	2	Sec61g				4202	4	Zfp174	2096	5	Dsel
5261	1	Tmem237	1632	2	Syt16				4203	4	Dhx36	2099	5	Zhx3
5265	1	Pi4k2b	1635	2	Dscc1				4207	4	Fbxo33	2103	5	Cinp
5282	1	Drc1	1640	2	Lonrf3				4208	4	Spdye4b	2104	5	Flna
5290	1	Zfp955b	1657	2	Tcn2				4210	4	Fras1	2105	5	Itsn1
5291	1	Dpep3	1660	2	Ubxn6				4224	4	Cpxm1	2107	5	9330020H09Rik
5300	1	Galnt12	1664	2	Jtb				4226	4	Dapk1	2108	5	Papd7
5313	1	Azi2	1666	2	Xpc				4245	4	Klf5	2109	5	Spg7
5324	1	Wdr13	1674	2	Ngdn				4246	4	Rnf170	2110	5	Rab21
5340	1	Smim19	1675	2	Dut				4252	4	Rbp1	2111	5	Clcn7
5344	1	Nphp1	1680	2	Snapc5				4258	4	Plxna3	2112	5	Prcp
5349	1	Ttc12	1681	2	Atp5c1				4263	4	Mthfr	2118	5	Rpl3
5351	1	Rhbdf2	1689	2	Snapin				4264	4	Rbm12	2119	5	Mob1a
5356	1	Kti12	1690	2	Pcnp				4271	4	Tmem121	2120	5	Cant1
5359	1	Riox1	1693	2	Mtus2				4274	4	Hdac7	2123	5	2310068J16Rik
5369	1	Naa30	1695	2	Txnrd3				4278	4	Gm15417	2124	5	Pdxdc1
5370	1	Lrrc41	1699	2	Uqcrq				4283	4	Arhgef25	2125	5	Mybl1
5384	1	Klf11	1704	2	Vps25				4284	4	Palld	2127	5	2300009A05Rik
5392	1	Tubb3	1708	2	Mrpl34				4286	4	Arhgef5	2130	5	Ammecr1
5394	1	Yif1b	1709	2	Usp50				4291	4	Ago1	2132	5	Pde8a
5401	1	Nufip1	1711	2	Ippk				4292	4	Amy1	2133	5	Phlpp1
5403	1	Polr3d	1713	2	Tigar				4295	4	Jcad	2137	5	Hipk2
5407	1	Xrn2	1714	2	Hmgcs1				4298	4	Gnao1	2139	5	Fdx1
5412	1	Tbx19	1724	2	Mcts1				4301	4	Ccnb3	2145	5	Gm13830
5435	1	Gm10184	1725	2	Cyp39a1				4307	4	Mrap2	2149	5	Mfsd11
5437	1	Nle1	1726	2	Psma1				4313	4	Pou4f1	2150	5	Gfy
5438	1	Efna1	1727	2	Arhgef16				4316	4	Plk2	2153	5	Ddb2
5448	1	Ybx2	1728	2	Arpc2				4317	4	Scd2	2155	5	Naf1
5456	1	Hsf2	1731	2	Atp6v1d				4320	4	Mbd4	2157	5	Smc2os
5464	1	Mcfd2	1733	2	Emc4				4324	4	Sec24a	2165	5	Gstt2
5467	1	Eloa	1741	2	Rsu1				4333	4	Nkx2-4	2168	5	Chrac1
5478	1	Pygo2	1742	2	Pus1				4343	4	Atg13	2169	5	Shc4
5489	1	Stk36	1744	2	Myg1				4345	4	Dgkz	2170	5	Papolg
5501	1	Selenos	1753	2	Cct7				4365	4	Rgs12	2175	5	Meiob
5509	1	Vps11	1755	2	Fam45a				4370	4	Rhog	2177	5	Ccdc62
5510	1	Nelfcd	1757	2	Glo1				4373	4	Rsf1	2183	5	Atf7
5512	1	Usp19	1762	2	Wasf2				4376	4	Hnrnpr	2188	5	Herc4
5529	1	Cldn34b1	1765	2	Fzr1				4378	4	Tube1	2189	5	Mark1
5530	1	Mtrf1	1766	2	Scamp1				4383	4	Gm17354	2192	5	Dph5
5547	1	Gm13348	1770	2	Mtx2				4384	4	Efs	2193	5	Pdzd4
5548	1	Slc52a2	1774	2	Fam50a				4387	4	Zbtb25	2195	5	4930432K21Rik
5559	1	Synrg	1779	2	Grpel1				4403	4	Cep164	2197	5	Rabgap1l
5560	1	Usp15	1782	2	Ufc1				4406	4	Tbcel	2202	5	Arhgap21
5574	1	Ppp1r11	1783	2	Tdp2				4407	4	Edem1	2203	5	Rhox7b
5578	1	F13a1	1784	2	Trp53				4418	4	Rnf217	2204	5	1700102H20Rik
5594	1	Zfp553	1787	2	Pnpla6				4419	4	Polq	2206	5	Vezt
5597	1	Gorasp2	1795	2	Haus1				4422	4	Nup155	2209	5	Cstf2
5599	1	Zfp385b	1798	2	Arl8b				4425	4	Mef2d	2211	5	Chd5
5644	1	Ipo4	1799	2	Gm13391				4429	4	Rgl2	2215	5	Cab39l
5656	1	AW209491	1800	2	Rida				4431	4	Gbx2	2220	5	Hnrnpul1
5674	1	Retreg2	1801	2	Atp4a				4434	4	Pth2	2223	5	Zmynd11
5680	1	Pggt1b	1802	2	Utp14a				4436	4	Lats1	2226	5	1700084E18Rik
5685	1	Zbtb38	1803	2	Prtn3				4439	4	Nek4	2228	5	Rps6ka5
5687	1	Riok2	1806	2	BC100530				4441	4	Cldn34c1	2231	5	Gm14167
5689	1	Agpat3	1808	2	Fundc1				4445	4	Tet1	2232	5	Ppp6r1
5692	1	Fastkd3	1810	2	Nedd8				4447	4	Tjp1	2233	5	Gt(ROSA)26Sor
5701	1	Gm38102	1811	2	Eif2s3x				4453	4	Cep170b	2234	5	Arel1
5711	1	Nrbf2	1819	2	Pdcd10				4460	4	Bex3	2235	5	Gpank1
5714	1	Dmp1	1824	2	Atp23				4462	4	Rras	2238	5	Gm10073
5722	1	Ccdc88c	1833	2	Rab11a				4463	4	Sec16a	2248	5	Cacul1
5729	1	Crip2	1838	2	Rhpn2				4464	4	Dact1	2249	5	Gm20342
5730	1	Ei24	1841	2	Med8				4466	4	Dzip1	2251	5	Pcbp2
5733	1	Zdhhc16	1848	2	Suclg2				4467	4	Zfp868	2253	5	Ube2z
5737	1	Treh	1851	2	Zfand1				4470	4	Fos	2255	5	Snx16
5741	1	Il1r1	1854	2	Camkk2				4474	4	Tmco6	2256	5	Ddrgk1
5764	1	E130309D02Rik	1855	2	Ccdc112				4482	4	Slc12a6	2257	5	Zfp142
5779	1	L3mbtl2	1865	2	Tcl1b2				4484	4	Zfp322a	2263	5	Hist1h4c
5804	1	4933412O06Rik	1869	2	Cct2				4486	4	Ccdc28b	2273	5	Plagl2
5812	1	Ddx28	1871	2	Gpbp1				4490	4	Tmem80	2275	5	Ccdc157
5824	1	Zfp960	1873	2	Pdhb				4491	4	Chrd	2276	5	Aida
5837	1	Afg3l2	1874	2	Neil2				4494	4	Scarb1	2283	5	Gm7467
5838	1	Zfpl1	1879	2	Gtf3c6				4504	4	Dnajc16	2290	5	Gmeb2
5848	1	Bfsp2	1882	2	Vdac2				4506	4	Plod2	2295	5	Zfp617
5870	1	Pmpca	1885	2	Mrps17				4508	4	Pkdcc	2296	5	Ankzf1
5875	1	Slain1	1889	2	Bcat1				4512	4	Rgs19	2301	5	Ube2o
5878	1	Enkd1	1892	2	Ctbp1				4522	4	Pank1	2305	5	6230400D17Rik
			1899	2	Xrcc5				4524	4	Man2a2	2309	5	1700028J19Rik
			1903	2	Ndufv1				4531	4	Smo	2316	5	Dusp11
			1905	2	Ddx39b				4536	4	Ikzf2	2320	5	Syt7
			1907	2	Slc25a3				4539	4	D17Wsu92e	2323	5	Nenf
			1908	2	Dcakd				4543	4	Mid1	2325	5	6720427I07Rik
			1910	2	Laptm4a				4544	4	Acsl6	2334	5	Psme2
			1914	2	Ndufb8				4545	4	Usp36	2341	5	Frg2f1
			1915	2	Timm44				4549	4	B3galt6	2342	5	Gm31812
			1919	2	Cdkn2a				4558	4	Clmp	2343	5	Vipas39
			1927	2	Nbdy				4561	4	Mpp1	2344	5	Hykk
			1930	2	Exosc8				4564	4	Tex10	2345	5	Abca5
			1934	2	Chchd2				4565	4	Dennd1b	2346	5	Mob3c
			1935	2	Dicer1				4567	4	Tfcp2l1	2350	5	Stxbp5
			1936	2	Epcam				4568	4	Selenom	2351	5	Setdb2
			1938	2	Dnd1				4573	4	Mtbp	2356	5	Fn1
			1950	2	Vcpkmt				4574	4	Klhl20	2359	5	6430548M08Rik
			1951	2	Oas1h				4577	4	Nid2	2364	5	Tmem94
			1954	2	Tep1				4578	4	Hist1h4n	2366	5	Il18
			1957	2	Acp1				4582	4	Pdp1	2367	5	Smurf2
			1958	2	Gm30025				4591	4	Lrch2	2369	5	Wdr47
			1959	2	Mus81				4593	4	Zdhhc20	2372	5	Fto
			1960	2	Cuta				4599	4	Sox2	2376	5	Zfp473
			1965	2	Tex261				4604	4	Rnf212	2377	5	1700030K09Rik
			1967	2	Aasdhppt				4609	4	Gm42669	2378	5	Zbtb37
			1969	2	Tyms				4611	4	Polg	2385	5	Lars
			1970	2	Lrrc59				4623	4	Cpne5	2387	5	Swap70
			1971	2	Rangrf				4627	4	Trak2	2391	5	Dhx33
			1973	2	Ik				4628	4	Cbx7	2392	5	Gpx3
			1975	2	Exosc1				4635	4	Nudt4	2400	5	Dcaf5
			1978	2	Rbbp7				4636	4	Zfp251	2401	5	Tc2n
			1979	2	1700061H18Rik				4639	4	Smad4	2404	5	Ube4a
			1982	2	Cep70				4646	4	Gm46404	2406	5	Nhej1
			1984	2	Rpl10l				4648	4	Otulin	2410	5	Nasp
			1985	2	Lsp1				4660	4	Chpf	2412	5	1810013L24Rik
			1987	2	Naca				4663	4	Col18a1	2413	5	Kbtbd6
			1988	2	Bola1				4668	4	Slc38a2	2415	5	Pold1
			1990	2	A930018P22Rik				4674	4	Trnau1ap	2416	5	Far1
			1991	2	Lin37				4676	4	Mfge8	2417	5	Lipe
			1997	2	Mocs2				4683	4	Gm16230	2419	5	Kat7
			2001	2	Thap4				4684	4	Hist1h2aa	2421	5	Blvrb
			2003	2	Pgk1				4686	4	Sar1b	2426	5	Smg7
			2004	2	Psmd13				4689	4	Pcdh19	2427	5	Nbr1
			2005	2	Dcun1d5				4690	4	Rtel1	2428	5	Znfx1
			2008	2	Fam199x				4691	4	Nfe2l1	2429	5	Gins3
			2009	2	Spg21				4694	4	Tacc2	2434	5	Rdh14
			2012	2	Zfand6				4698	4	Cenpa	2438	5	Fbrs
			2013	2	Tmem192				4706	4	Snx21	2440	5	Pgd
			2016	2	Arl14epl				4714	4	Micall1	2445	5	Scaf4
			2019	2	Degs1				4719	4	Cklf	2447	5	Sik2
			2024	2	Naxe				4721	4	Mss51	2451	5	Icmt
			2027	2	Lsm3				4723	4	Man2b1	2457	5	Senp8
			2029	2	Rwdd1				4728	4	Parp3	2458	5	Carns1
			2030	2	Izumo1r				4735	4	Mrpl3	2459	5	Urb1
			2031	2	Nudt5				4737	4	Ncam1	2463	5	Polrmt
			2033	2	0610010K14Rik				4745	4	Gm27166	2472	5	Rab5b
			2034	2	Hdac6				4746	4	Wdr6	2475	5	Mtmr3
			2035	2	Prorsd1				4749	4	Adad1	2479	5	Stxbp1
			2036	2	Ddx41				4752	4	H1f0	2481	5	Lpxn
			2039	2	Smim12				4757	4	Frmd6	2484	5	Fgf11
			2049	2	Cog1				4760	4	Hmgcr	2485	5	Rpl10-ps3
			2052	2	Ube2a				4765	4	Cbx5	2490	5	Gab2
			2053	2	Gm11261				4766	4	Ints3	2493	5	Ap5m1
			2055	2	Cdc37				4773	4	Chac2	2494	5	Rpl10
			2057	2	Mrps36				4775	4	Hmx1	2502	5	Ibtk
			2062	2	Dusp14				4777	4	Limd2	2503	5	Rfwd3
			2065	2	Tldc1				4783	4	4933406P04Rik	2504	5	Cers5
			2072	2	Zrsr2				4801	4	Aspm	2505	5	Rex1bd
			2073	2	Sugt1				4803	4	Gsc2	2506	5	Rpl32
			2074	2	Vps41				4807	4	Tshz3	2510	5	Gm26601
			2077	2	Ovol1				4810	4	Crkl	2511	5	Sympk
			2080	2	Zswim7				4811	4	Rasgrp2	2516	5	Ccdc58
			2083	2	Snrpn				4812	4	Palb2	2517	5	Cntrl
			2090	2	Dcun1d4				4818	4	Zfp612	2518	5	Lrig2
			2092	2	Rbbp4				4820	4	Clcn6	2519	5	Tuft1
			2100	2	Supt16				4821	4	Tbl1x	2522	5	Hira
			2101	2	Vdac1				4826	4	Fancg	2525	5	Cdkn3
			2113	2	Dbndd1				4827	4	Il11ra1	2526	5	Aip
			2114	2	Abce1				4828	4	Lrrc69	2528	5	Map3k7
			2117	2	Ddx19a				4831	4	Rgs10	2530	5	Arhgap26
			2121	2	Rnf2				4832	4	Ovgp1	2537	5	Osbpl2
			2126	2	Mrps18c				4839	4	Zc3hav1	2540	5	Smim1
			2129	2	Selenow				4842	4	Tmem74b	2541	5	Pask
			2136	2	Nln				4846	4	Ireb2	2542	5	Fbxo42
			2141	2	Dynlt1f				4851	4	Cfap61	2544	5	Cdc25a
			2142	2	Ap1s1				4852	4	Igsf8	2547	5	Rpl36a
			2144	2	Lypla1				4857	4	Lmln	2552	5	Por
			2146	2	Bcap29				4858	4	Il17ra	2562	5	Eif3i
			2147	2	Pbdc1				4862	4	Tead1	2563	5	Fbxo10
			2154	2	Tsr2				4865	4	Ankrd16	2565	5	Pparg
			2159	2	Khdc1b				4866	4	Dstyk	2573	5	Rpl12
			2160	2	Blvra				4868	4	Eif4a2	2576	5	Map3k3
			2164	2	Sec23a				4874	4	Zfp3	2578	5	Wwox
			2166	2	Ndufa3				4878	4	Sulf2	2587	5	Tada2b
			2167	2	Zfyve21				4883	4	Dnah7b	2590	5	Bicd1
			2171	2	C8b				4891	4	Kank2	2596	5	Coa6
			2173	2	Scfd1				4893	4	Plxna1	2598	5	Tug1
			2174	2	Parp4				4894	4	Sfxn4	2601	5	Mplkip
			2176	2	Rbx1				4896	4	Naif1	2603	5	Hmg20a
			2180	2	Polr1d				4899	4	Mgat1	2611	5	Hoxd8
			2181	2	Pecr				4900	4	Ercc6l	2616	5	Krt10
			2182	2	Msto1				4901	4	Bcl11a	2617	5	Ppp4r3a
			2191	2	Piwil4				4905	4	Lnpep	2620	5	Haus2
			2198	2	Ube2n				4909	4	Gm14827	2625	5	Tbc1d8b
			2201	2	Dynlrb2				4914	4	Aebp1	2629	5	Mtor
			2205	2	Atp5o.1				4915	4	Prpf39	2630	5	Med21
			2207	2	Mrpl41				4919	4	AC146911.1	2631	5	St7l
			2210	2	Lgalsl				4931	4	Zfp786	2632	5	Zfp180
			2212	2	Hexb				4934	4	Ccdc103	2633	5	Rmdn1
			2213	2	Nop16				4935	4	Adcy1	2635	5	Sptlc2
			2214	2	Grpel2				4941	4	Rgs17	2638	5	Zfp335os
			2219	2	Nlrp14				4942	4	9130221H12Rik	2639	5	Tuba3b
			2221	2	Skap1				4944	4	Mfsd6	2641	5	Znrf2
			2225	2	1110012L19Rik				4947	4	Ctc1	2644	5	Rpl23a
			2229	2	Nrbp1				4951	4	H2bfm	2645	5	Ccng2
			2230	2	Ccnb2				4956	4	Git1	2647	5	Zmym2
			2237	2	Ube2l3				4957	4	Zc3h4	2649	5	Trmt1
			2240	2	Eef1akmt1				4958	4	Kcnq2	2658	5	Ptpn13
			2242	2	Lypla2				4960	4	Ppfia4	2659	5	Lrp3
			2244	2	Ufd1				4962	4	Bcl2l2	2665	5	Slc18a1
			2246	2	AI413582				4964	4	Poli	2667	5	Snrnp200
			2247	2	Exoc7				4965	4	Tbpl1	2669	5	Mfsd8
			2252	2	Tcf7				4969	4	Pdpn	2671	5	Hist1h1a
			2254	2	Map2k1				4970	4	Aplp2	2675	5	Fbxl17
			2258	2	Ncl				4973	4	Col2a1	2678	5	Wdr90
			2260	2	Gtf2e2				4979	4	Cmtm4	2683	5	Hmbox1
			2262	2	Hsp90aa1				4981	4	Anks3	2685	5	Zfhx2
			2265	2	Fibp				4983	4	Zfp266	2687	5	Eif3h
			2267	2	Bop1				4985	4	Yod1	2688	5	BC055324
			2268	2	Hsdl1				4986	4	Fxyd2	2691	5	2610037D02Rik
			2269	2	Emc2				4987	4	Mbtps2	2693	5	Fis1
			2271	2	Dad1				4989	4	Sfrp2	2700	5	Cdk2ap2
			2277	2	Hint2				5000	4	Npr2	2702	5	Nmnat1
			2278	2	Carnmt1				5005	4	Ip6k1	2705	5	Nt5m
			2279	2	S100z				5008	4	Bambi	2706	5	Rbpms2
			2281	2	Fkbp3				5009	4	Araf	2710	5	Mroh1
			2282	2	Atp5g3				5011	4	Ubr3	2716	5	Selenok
			2285	2	Tysnd1				5012	4	2020-03-09	2721	5	3222401L13Rik
			2287	2	Pnldc1				5018	4	Ndst1	2723	5	Nup205
			2288	2	Cst3				5022	4	Tbccd1	2728	5	Mapk14
			2289	2	Scyl1				5027	4	Egr4	2730	5	Map3k12
			2291	2	1010001B22Rik				5030	4	Ambra1	2731	5	Vti1a
			2294	2	Vps28				5036	4	Basp1	2732	5	Sbno2
			2297	2	C130026I21Rik				5037	4	Adam23	2733	5	Slc38a10
			2299	2	Sec61b				5038	4	Fam126b	2735	5	Rnf111
			2302	2	Epp13				5040	4	Nab2	2736	5	4933429H19Rik
			2303	2	Immt				5041	4	Cib2	2740	5	Armcx5
			2308	2	Rfc2				5042	4	Ncoa2	2741	5	Hps5
			2310	2	Eif3d				5050	4	Tbkbp1	2742	5	Nkx6-2
			2312	2	Actr6				5059	4	Shisa2	2743	5	Gnptg
			2313	2	Tomm40				5062	4	Dnhd1	2747	5	Megf8
			2318	2	Mrpl1				5063	4	Gm11940	2751	5	Unc13a
			2326	2	Lyplal1				5071	4	Myo19	2753	5	Rubcn
			2330	2	Arrb2				5073	4	Lrrc1	2757	5	Icam4
			2332	2	Ccdc61				5076	4	Spindoc	2760	5	Ercc6l2
			2335	2	Rims1				5083	4	Trub2	2762	5	Gabrb3
			2336	2	Vps35				5091	4	Tmem218	2766	5	Ell
			2340	2	Tamm41				5092	4	Hsf1	2770	5	Srl
			2347	2	Mea1				5094	4	Gm45184	2771	5	Gm49085
			2349	2	Babam1				5105	4	Areg	2773	5	Tmem241
			2354	2	9030624J02Rik				5106	4	Ankrd34b	2779	5	Gm42681
			2360	2	Atg5				5108	4	Slc25a51	2780	5	Plekhm3
			2362	2	Cenpp				5121	4	Ikzf1	2787	5	Gm26890
			2363	2	Samm50				5122	4	Dgke	2788	5	Fam228a
			2368	2	Pgp				5130	4	Fam189b	2790	5	Gen1
			2370	2	Akap7				5144	4	B4galnt4	2792	5	Gtdc1
			2371	2	Ndufs3				5145	4	Oxld1	2794	5	Slc25a37
			2374	2	Sh3bgrl3				5146	4	Gm4353	2798	5	Gm16280
			2380	2	Fam174a				5149	4	Dhx35	2799	5	Ift122
			2381	2	Lrrfip1				5160	4	Aif1l	2801	5	Lekr1
			2383	2	Gabarapl2				5165	4	Nudt8.1	2805	5	Gm11767
			2384	2	Mccc2				5170	4	Alg8	2809	5	G6pdx
			2389	2	Gm13031				5173	4	Gpd2	2814	5	Cep41
			2394	2	Aprt				5176	4	Plcl2	2817	5	Apol7d
			2395	2	Hoxb9				5180	4	C1qtnf4	2820	5	Frem2
			2396	2	Tex11				5191	4	Limch1	2822	5	Smg5
			2398	2	H3f3b				5194	4	Zfp981	2823	5	Zfp592
			2405	2	Rpap3				5195	4	Plvap	2825	5	Cyb5rl
			2408	2	1700028P14Rik				5202	4	Arhgef1	2827	5	Hectd2
			2409	2	Nudt21				5204	4	Samd13	2828	5	Gm9725
			2414	2	Grhpr				5207	4	Ccne1	2829	5	Kri1
			2418	2	Bckdk				5210	4	Lmx1b	2830	5	Specc1
			2420	2	Selenof				5212	4	C2cd4a	2833	5	Pole4
			2422	2	Gps1				5213	4	Pdgfa	2835	5	Boll
			2423	2	Acd				5217	4	0610030E20Rik	2836	5	Msantd2
			2424	2	Supt4a				5218	4	Unkl	2840	5	Wtip
			2425	2	Eif2a				5219	4	Arpc1b	2842	5	Pemt
			2431	2	Sumo1				5221	4	Tcf24	2844	5	Clcn4
			2433	2	Mrps6				5229	4	Gm11627	2845	5	Gm35188
			2437	2	Abcf1				5232	4	Fbf1	2847	5	Snrnp35
			2441	2	Pdk3				5235	4	Porcn	2848	5	Pclo
			2443	2	Arhgdig				5242	4	Msn	2851	5	Tcaim
			2446	2	Gmnn				5246	4	2610507B11Rik	2853	5	Ppp4r4
			2452	2	Prkar1a				5249	4	Rapgef2	2854	5	1700048O20Rik
			2453	2	Uck2				5255	4	4930519G04Rik	2859	5	Dnaaf1
			2454	2	Seh1l				5256	4	Upf3b	2863	5	Ttc7b
			2456	2	Rars2				5258	4	Trio	2868	5	Tmem256
			2461	2	Isoc1				5262	4	Edrf1	2870	5	Rrm2b
			2462	2	Gm14820				5263	4	Bfsp1	2873	5	Fam117a
			2464	2	Ect2				5269	4	Nipa1	2880	5	Rpl7a
			2468	2	Sap18b				5273	4	C2cd4d	2884	5	Mtfmt
			2471	2	Plac8				5279	4	Akna	2890	5	Egr1
			2473	2	Psmd6				5281	4	Hoxa3	2892	5	Hprt
			2474	2	Tmem243				5286	4	Aplp1	2894	5	Pms2
			2478	2	Timm23				5293	4	Syt17	2895	5	Tfcp2
			2480	2	Thra				5295	4	Zmiz1	2897	5	Catspere2
			2483	2	Ddx4				5301	4	Taf6l	2899	5	D430042O09Rik
			2486	2	Fbxw5				5304	4	Tbx2	2902	5	Cog3
			2495	2	Cnn3				5307	4	Timeless	2903	5	Zfp41
			2499	2	Banf1				5308	4	Plekhg4	2905	5	Idh1
			2501	2	Nubp2				5314	4	Endov	2906	5	AI838599
			2507	2	1110059E24Rik				5316	4	Rpap1	2908	5	Wfdc2
			2509	2	Mtfr1l				5317	4	Plxnb1	2912	5	Stk4
			2514	2	Wdr74				5318	4	Pbx1	2913	5	Uspl1
			2523	2	Polr2k				5335	4	Pcbd1	2914	5	Rps21
			2527	2	Dlgap5				5337	4	Impad1	2917	5	Trim23
			2532	2	Pusl1				5338	4	Lamp2	2922	5	2810006K23Rik
			2534	2	1700064M15Rik				5341	4	Dact3	2929	5	Anapc16
			2543	2	Cenpt				5343	4	Ppm1j	2930	5	Rbpj
			2546	2	Wdr83os				5346	4	Tdh	2937	5	6030419C18Rik
			2550	2	Cpb2				5350	4	Lzts2	2938	5	Chn1
			2556	2	Mydgf				5361	4	Gm26611	2940	5	Emc1
			2557	2	Exosc4				5363	4	Cables2	2941	5	Aasdh
			2560	2	Dcpp3				5378	4	Zfp652os	2944	5	Sumo2
			2561	2	R3hdm4				5381	4	Lbh	2945	5	Wdcp
			2567	2	Dars				5388	4	Ctnnd2	2949	5	Zfp568
			2568	2	Sars				5391	4	Gm10419	2951	5	Atxn7l3b
			2571	2	Med27				5398	4	Plcb4	2954	5	U2af2
			2577	2	Crnkl1				5399	4	Fam204a	2956	5	Mex3c
			2584	2	D1Ertd622e				5400	4	Fzd7	2961	5	Rnf214
			2586	2	Grina				5406	4	Ltn1	2964	5	Arhgap11a
			2589	2	Adam12				5410	4	Dzip1l	2973	5	Rps3
			2597	2	Dgcr6				5416	4	Rell2	2974	5	Gdap10
			2599	2	Nap1l1				5417	4	Cog5	2977	5	Hdlbp
			2600	2	Capns1				5423	4	Ppp1r9b	2978	5	Rps19
			2609	2	Hsd3b6				5429	4	Cers4	2982	5	Mzf1
			2610	2	Mrps12				5430	4	Fndc5	2991	5	Efnb2
			2612	2	Mecr				5431	4	Cntrob	2992	5	Rps15a
			2613	2	Mtch1				5434	4	Chic1	2993	5	Gan
			2614	2	C86187				5436	4	Rps6ka2	2996	5	Mrgbp
			2618	2	Noto				5440	4	Paqr9	2998	5	Cdk11b
			2622	2	Napa				5452	4	Etv3	2999	5	Gak
			2624	2	Polr2j				5463	4	Osbp	3009	5	Yipf4
			2627	2	Gm773				5474	4	Bcl2l11	3013	5	Kif24
			2628	2	Tgif1				5479	4	Chil1	3021	5	Tbx1
			2634	2	Pnpt1				5481	4	Fzd2	3024	5	Gm26901
			2636	2	Mrps14				5485	4	Ago2	3027	5	Slc4a1
			2640	2	Cope				5487	4	Gm7598	3028	5	Dab2ip
			2648	2	Ppih				5490	4	Tfap2c	3037	5	Usp31
			2650	2	Uba1				5491	4	Men1	3038	5	Mecp2
			2653	2	Ndufab1				5493	4	Dnajc5	3047	5	Nosip
			2654	2	Rbfa				5494	4	Fbxo15	3054	5	Rpl34
			2655	2	Wdr76				5500	4	Fxyd6	3058	5	Evx1os
			2657	2	Nit2				5502	4	Ddi2	3061	5	Smim11
			2662	2	Yipf1				5507	4	Gm36839	3063	5	Chchd6
			2663	2	Exosc7				5508	4	9430085M18Rik	3065	5	Hist1h2bk
			2674	2	Lyar				5514	4	Dusp18	3066	5	Tesk2
			2679	2	Acadl				5519	4	Gnpat	3067	5	Stxbp4
			2680	2	Tctex1d2				5524	4	Trnp1	3073	5	Zfx
			2690	2	Cox6a1				5533	4	Cdadc1	3074	5	Tspyl2
			2692	2	Coq10b				5539	4	Dennd4c	3080	5	Dcun1d3
			2696	2	Tox2				5540	4	Msx2	3084	5	Pcbp3
			2704	2	Copb2				5550	4	Zfhx3	3086	5	Rpl18
			2709	2	Atad1				5551	4	Cenpb	3087	5	Nucb1
			2713	2	Pkig				5553	4	Rint1	3089	5	Ints13
			2719	2	Dpm2				5554	4	Rusc1	3090	5	Mir124-2hg
			2725	2	Sf3b6				5555	4	Hivep2	3093	5	Dpp8
			2727	2	Tmem50a				5572	4	Slc22a18	3094	5	Rapgef1
			2729	2	Cebpb				5576	4	Cpsf2	3099	5	Atp1b2
			2734	2	Ppp2r1a				5587	4	Zfp329	3106	5	Fmr1os
			2738	2	Clybl				5596	4	Zfp280b	3107	5	Tmem199
			2744	2	Tmem183a				5600	4	Sft2d3	3108	5	Kctd9
			2749	2	Tbc1d19				5601	4	Ubtd1	3119	5	Wdr27
			2752	2	Spr				5605	4	Ptprk	3123	5	Rimklb
			2754	2	Wbp2				5606	4	Mast3	3130	5	Inafm1
			2755	2	Mybl2				5612	4	Gas1	3131	5	Cbfa2t2
			2756	2	Rad51				5614	4	Guf1	3142	5	Scly
			2761	2	Ncapg				5615	4	Tmem246	3144	5	Rps9
			2763	2	Prickle1				5619	4	Lipo3	3145	5	Mtmr6
			2764	2	Dusp23				5620	4	Bves	3149	5	Cpeb4
			2767	2	Dhx29				5622	4	Lingo1	3153	5	Foxred1
			2774	2	Tmem184c				5624	4	Lef1	3154	5	Tbc1d24
			2775	2	Rspo2				5627	4	Sap130	3155	5	Nom1
			2777	2	1810009A15Rik				5628	4	Igsf23	3156	5	Ints2
			2781	2	Pin1				5632	4	Tgs1	3158	5	Klhl5
			2782	2	Ubap2				5633	4	Tns1	3160	5	Gpsm2
			2783	2	Fer				5634	4	Xaf1	3162	5	Hnrnpm
			2786	2	Zfp932				5635	4	Ptp4a3	3171	5	Gm28050
			2791	2	Bnip3				5637	4	Zfp994	3176	5	Top1
			2793	2	Vta1				5639	4	Map3k2	3177	5	Gm20045
			2795	2	Micu2				5641	4	Mex3a	3180	5	Cnih4
			2796	2	Homer2				5646	4	Nkd2	3183	5	Ctnnd1
			2797	2	Mos				5651	4	Fzd8	3184	5	Mpv17l
			2803	2	Gm43348				5652	4	Hic1	3187	5	Ap1m1
			2807	2	Ubl4a				5654	4	4933405D12Rik	3190	5	Tppp
			2808	2	Snapc3				5655	4	Rab26os	3191	5	Hint3
			2810	2	Mcm2				5659	4	Gm26692	3194	5	Slc25a30
			2813	2	Cdk5				5662	4	Ganab	3203	5	Mrpl18
			2815	2	Uchl3				5664	4	Pdlim4	3207	5	Gtf3c4
			2816	2	Nthl1				5665	4	Cul9	3210	5	Zdhhc18
			2821	2	Cir1				5666	4	Ttc21b	3216	5	Cse1l
			2824	2	Coasy				5669	4	Rev3l	3222	5	C330011M18Rik
			2831	2	Pgam1				5688	4	Micall2	3223	5	Gm45890
			2832	2	Atp6v1e1				5693	4	Gm30108	3230	5	Rpl37
			2834	2	Card19				5695	4	Fstl1	3236	5	Fbxo21
			2837	2	Triobp				5703	4	Ccdc117	3238	5	Appbp2os
			2838	2	Htatsf1				5704	4	Mapt	3240	5	Exosc10
			2841	2	Necab2				5707	4	Plppr1	3243	5	Pigu
			2843	2	Txn1				5710	4	Rala	3244	5	Fbxo45
			2849	2	Skap2				5715	4	Ankrd13d	3245	5	Fktn
			2856	2	Ankrd24				5720	4	Gm45250	3246	5	Spns2
			2857	2	Ptges3				5723	4	Fchsd1	3248	5	Atf6
			2858	2	Apip				5725	4	Irf2bpl	3251	5	Ikzf5
			2862	2	Lpcat1				5731	4	Gm16079	3257	5	Numb
			2864	2	Trafd1				5735	4	Rassf2	3258	5	Tfb1m
			2865	2	Med18				5744	4	Samd1	3262	5	Glcci1
			2866	2	Ndufc1				5745	4	Tmem2	3268	5	1700008J07Rik
			2869	2	Plrg1				5747	4	Traf7	3269	5	Zfp583
			2872	2	Rap1a				5750	4	Tub	3273	5	Csrnp2
			2876	2	Ttc1				5751	4	Slc5a3	3275	5	Atxn10
			2877	2	Bpnt1				5752	4	4933408B17Rik	3276	5	Sirt7
			2879	2	Gm9866				5755	4	Zdhhc23	3282	5	Terb2
			2881	2	Ctsg				5760	4	Diexf	3283	5	Camta2
			2883	2	Polr3c				5761	4	Rtn4ip1	3285	5	Uimc1
			2885	2	Krt33b				5762	4	Alpl	3288	5	Trp53bp1
			2898	2	Cyct				5771	4	Dmrt1	3289	5	Tbc1d1
			2900	2	Bckdha				5775	4	Adgre5	3294	5	Rps27a
			2904	2	Tmsb4x				5776	4	Fbrsl1	3297	5	Zdhhc9
			2907	2	Mdrl				5777	4	Slc7a1	3299	5	CAAA01118383.1
			2909	2	Clec10a				5788	4	Tmem159	3300	5	Tmem175
			2910	2	Fars2				5793	4	Fgf9	3303	5	Nup133
			2911	2	Gm5083				5794	4	Rmi2	3306	5	Gm14966
			2915	2	Nucks1				5800	4	Slc2a3	3307	5	Sec24c
			2924	2	Gm15492				5802	4	Sh3bp5l	3308	5	Gga3
			2927	2	Trappc5				5805	4	Sf3b3	3309	5	Khsrp
			2928	2	Slc4a8				5807	4	Prtg	3310	5	4930426I24Rik
			2932	2	Oaz1				5810	4	Gpr180	3311	5	Kat14
			2936	2	Hdac3				5811	4	Napb	3316	5	Tnip2
			2943	2	Aimp2				5813	4	Npffr1	3318	5	Tmem200a
			2946	2	Stt3a				5827	4	Myb	3321	5	Gm10244
			2952	2	Lrriq4				5829	4	Gm12204	3326	5	Zcchc7
			2953	2	Fkbp9				5833	4	Onecut2	3327	5	Rps11
			2957	2	Nampt				5836	4	Dusp5	3332	5	Abcd4
			2959	2	Oas1e				5840	4	Dguok	3335	5	Dcun1d2
			2960	2	Arhgdib				5841	4	Gucd1	3337	5	Greb1l
			2962	2	Ndufb4				5842	4	Tex9	3341	5	Rpl26
			2963	2	Eif1				5847	4	Mex3b	3347	5	Alas2
			2966	2	Gm7173				5849	4	Nhsl1	3355	5	Tmed3
			2967	2	1700021F05Rik				5850	4	Plekhg2	3358	5	Exd2
			2968	2	Aldh7a1				5851	4	Cdca2	3363	5	Ankra2
			2979	2	1110004E09Rik				5856	4	Ap5z1	3364	5	A330069E16Rik
			2980	2	Dtd1				5860	4	Irf8	3365	5	Pou5f2
			2988	2	Pkib				5862	4	Opn3	3367	5	Pan3
			2989	2	Me2				5868	4	Ncor2	3368	5	Pspc1
			2995	2	Psmd9				5876	4	Noa1	3373	5	Gm16503
			3001	2	Ywhaq				5881	4	C77080	3376	5	Gm29666
			3002	2	Bola3							3378	5	Uba5
			3003	2	Snai3							3379	5	Socs5
			3006	2	Ormdl1							3380	5	2020-09-10
			3011	2	Nmral1							3381	5	Rps18
			3017	2	Ndufaf7							3382	5	Zbtb34
			3026	2	Iqcf5							3383	5	Cox7a2l
			3029	2	Echs1							3384	5	Nkrf
			3031	2	Ttll1							3385	5	Zbed4
			3033	2	Rsrc2							3387	5	Homer1
			3034	2	Cenpx							3389	5	Kidins220
			3035	2	Nme5							3390	5	Ppp3ca
			3036	2	Hsd17b10							3392	5	Ate1
			3041	2	Mrpl32							3394	5	Adnp2
			3043	2	Nfkbil1							3399	5	Gm42067
			3045	2	1300002E11Rik							3401	5	Zdhhc13
			3053	2	Nos1							3405	5	Gm12840
			3057	2	Gipc1							3412	5	A230020J21Rik
			3059	2	Cct3							3413	5	Snca
			3062	2	Mrpl2							3414	5	Ranbp3
			3068	2	Sacm1l							3416	5	Meg3
			3069	2	Cox16							3419	5	1700001L05Rik
			3075	2	Cox19							3422	5	Nkiras2
			3077	2	Paip2							3427	5	Fbxw8
			3078	2	2210016L21Rik							3432	5	Ccdc28a
			3082	2	Cpne3							3434	5	Sdf2l1
			3083	2	Erp29							3441	5	Blm
			3091	2	Stambp							3442	5	Chsy1
			3095	2	Uqcc2							3444	5	Rpl4
			3100	2	Rhox5							3445	5	Sox6
			3103	2	Mrpl22							3447	5	Usp20
			3109	2	Xlr5c							3457	5	Fbln1
			3110	2	Yif1a							3458	5	Asb17os
			3111	2	Gm17120							3459	5	Lig3
			3113	2	Mvd							3461	5	Rbsn
			3118	2	Aunip							3467	5	Utp14b
			3121	2	Gml2							3469	5	Kctd14
			3122	2	Bsg							3471	5	Pidd1
			3125	2	Ak4							3474	5	Chchd10
			3127	2	Isca1							3476	5	Slc9a8
			3129	2	Ocln							3477	5	Atl3
			3132	2	Gid4							3479	5	2900093K20Rik
			3133	2	Fastkd2							3480	5	Nespas
			3134	2	Camsap3							3483	5	Anapc13
			3135	2	Pls1							3487	5	Gm10644
			3136	2	1190005I06Rik							3494	5	Borcs7
			3137	2	Ppp6c							3496	5	Slc27a4
			3138	2	Map3k6							3497	5	Snupn
			3140	2	Mrps21							3499	5	1700065D16Rik
			3148	2	Dazl							3500	5	Rsph10b
			3150	2	Cbx4							3503	5	Gstz1
			3151	2	Msl3							3508	5	Epg5
			3152	2	Ak2							3515	5	Nup85
			3157	2	Zp1							3516	5	Luc7l
			3163	2	Rhoa							3519	5	Npepl1
			3167	2	Cenph							3522	5	Togaram1
			3169	2	Snrpa1							3523	5	Kat6b
			3170	2	Ndufs8							3525	5	Polr1a
			3178	2	Psmd8							3532	5	4732414G09Rik
			3179	2	Usp33							3535	5	AW554918
			3188	2	Srgn							3537	5	Lrpap1
			3189	2	Stard3nl							3542	5	Akap3
			3195	2	Trim13							3547	5	Serinc3
			3196	2	Ttc13							3552	5	Zfp850
			3201	2	Tsn							3555	5	Slc45a4
			3204	2	Gpi1							3559	5	Ccdc155
			3208	2	Higd1a							3560	5	Chst7
			3211	2	mt-Nd1							3563	5	Gopc
			3212	2	Gnl2							3567	5	Tnfsf13os
			3213	2	Mrps35							3571	5	Fam90a1b
			3218	2	Rffl							3572	5	Zfp639
			3219	2	Nabp2							3574	5	Mms22l
			3224	2	Romo1							3575	5	Zkscan14
			3226	2	Tecr							3577	5	Traf3
			3227	2	Sirt6							3578	5	Katnal1
			3229	2	Coa3							3580	5	Mknk2
			3241	2	Hhat							3589	5	Zscan26
			3250	2	Ly6c2							3590	5	Zfp654
			3256	2	Pdzd11							3591	5	Lin9
			3267	2	Tmed1							3592	5	Msh4
			3277	2	Gmppb							3593	5	Mylip
			3278	2	Shmt2							3600	5	Chuk
			3280	2	Tpm3							3604	5	Terb1
			3286	2	Fam49b							3605	5	Fam35a
			3291	2	Gml							3608	5	Itga6
			3292	2	Nt5c2							3612	5	Fem1b
			3296	2	Adk							3614	5	Hemgn
			3298	2	Mrpl55							3615	5	Ap1s2
			3302	2	Tomm22							3620	5	Ebf4
			3305	2	Gtf2h4							3623	5	Cdr2
			3319	2	Dnajc8							3625	5	Megf9
			3320	2	Snf8							3627	5	Hinfp
			3322	2	Pcna							3629	5	Usp49
			3328	2	Nt5c3							3631	5	Cdc45
			3329	2	Ppp2r3d							3639	5	Mthfs
			3334	2	Hes6							3644	5	Dcaf6
			3336	2	Ints10							3645	5	Ift140
			3339	2	1810058I24Rik							3647	5	2900009J06Rik
			3342	2	Dynll2							3648	5	Gm15234
			3345	2	Dppa5a							3649	5	1810037I17Rik
			3349	2	Sdf4							3650	5	Lrrc45
			3350	2	Xab2							3655	5	Garem1
			3351	2	Zfp58							3661	5	Rps28
			3353	2	Bud31							3671	5	Plec
			3354	2	Gm8797							3675	5	Cdk16
			3359	2	Dynlt1a							3679	5	Arhgap33
			3366	2	Kifap3							3685	5	Alcam
			3369	2	Rps19bp1							3686	5	Ppp6r3
			3370	2	Nostrin							3689	5	Pja2
			3374	2	Eif3e							3690	5	Prkcz
			3375	2	Mrps33							3692	5	Pced1a
			3386	2	Mrpl14							3693	5	Gng12
			3388	2	Timm10							3694	5	Gm16124
			3391	2	Ndufa12							3697	5	2610301B20Rik
			3393	2	Ano10							3698	5	Efnb3
			3398	2	Ubxn1							3699	5	Wdr48
			3400	2	Alpk2							3701	5	Mrpl35
			3411	2	Anp32a							3703	5	Mrpl20
			3421	2	Uqcrfs1							3704	5	Emd
			3425	2	Dap							3705	5	5430402O13Rik
			3426	2	Cpsf4l							3706	5	Poln
			3429	2	Slc25a53							3709	5	Mphosph9
			3435	2	Ctsf							3712	5	8030474K03Rik
			3436	2	Aamp							3713	5	Cul1
			3437	2	Coq7							3717	5	4930518I15Rik
			3438	2	Ywhab							3718	5	Gm17597
			3439	2	Gm40538							3722	5	Hint1
			3448	2	Nsdhl							3726	5	Upf2
			3449	2	Gm3143							3728	5	Stab2
			3451	2	Ndufs4							3730	5	Cpd
			3452	2	Ccdc91							3742	5	Ints5.1
			3454	2	Fam19a4							3743	5	Flvcr1
			3465	2	Ddx5							3745	5	Ing2
			3466	2	Itpa							3750	5	Timm8b
			3468	2	Snx5							3753	5	Mcm5
			3470	2	Lamtor1							3756	5	Dexi
			3472	2	Gm43303							3759	5	Flicr
			3475	2	Cyb5b							3760	5	Grk5
			3481	2	Mov10							3761	5	Rpain
			3482	2	Tada1							3767	5	Stk38l
			3485	2	Fam160a1							3773	5	Purg
			3488	2	Pycr1							3776	5	Prkrip1
			3495	2	Rras2							3778	5	Park2
			3498	2	Haghl							3780	5	Parp11
			3504	2	Svip							3782	5	Dazap2
			3507	2	0610012G03Rik							3785	5	Zbtb5
			3509	2	Ms4a3							3787	5	Lyrm1
			3514	2	1700112D23Rik							3789	5	Tbc1d13
			3521	2	Mrps15							3794	5	Tbc1d10a
			3524	2	Gnpnat1							3795	5	Ina
			3526	2	Atg4a							3796	5	Nek1
			3528	2	Etv1							3797	5	Col4a2
			3529	2	Nub1							3798	5	Nxnl1
			3530	2	Gm47272							3804	5	4930461G14Rik
			3543	2	Erich1							3805	5	Crlf2
			3546	2	Stx8							3807	5	Gm2000
			3549	2	Mad2l1							3814	5	Mpz
			3550	2	Tcf3							3815	5	Ano8
			3554	2	Lonrf1							3818	5	1810062O18Rik
			3556	2	Trim71							3824	5	Rc3h1
			3558	2	Gstm1							3825	5	Gm26847
			3564	2	Orc3							3832	5	Cln6
			3565	2	Kif4							3837	5	Relb
			3566	2	Drg2							3838	5	Prelid3b
			3568	2	Ninj2							3839	5	Ehmt1
			3576	2	1110008P14Rik							3854	5	Ganc
			3581	2	Zglp1							3855	5	Cbwd1
			3582	2	Tpsb2							3857	5	Ppme1
			3584	2	Tmem120b							3858	5	Ints6l
			3587	2	F630040K05Rik							3862	5	Rab13
			3594	2	Fbxw15							3864	5	Ap4e1
			3595	2	Myh2							3865	5	Rnf19a
			3603	2	Krt12							3867	5	Rab2b
			3606	2	Pafah1b3							3868	5	Tuba1a
			3607	2	Sergef							3872	5	Mettl2
			3609	2	Dcaf4							3873	5	Cdk5r1
			3610	2	Ptgds							3874	5	Frs2
			3611	2	Mtap							3879	5	Proser3
			3616	2	Chmp1a							3881	5	Rhno1
			3619	2	Derl3							3885	5	Dnpep
			3621	2	Mrpl36							3886	5	Dars2
			3632	2	Cmpk1							3890	5	Phf24
			3633	2	Fkbp1a							3891	5	Ikzf4
			3634	2	Nsmce2							3893	5	C78859
			3637	2	Apbb1							3895	5	Rbm33
			3642	2	Cox6b1							3899	5	Cdk17
			3643	2	Gm5483							3900	5	Bmyc
			3654	2	Cttn							3908	5	Fzd3
			3658	2	Azin1							3914	5	Rundc3b
			3662	2	Anxa1							3915	5	Ttc41
			3665	2	Pcca							3919	5	Golga1
			3673	2	Fam13c							3921	5	Npw
			3681	2	Smagp							3922	5	Dll3
			3688	2	Hspa14							3930	5	Klhdc8b
			3696	2	Sde2							3932	5	Kcnc3
			3710	2	Dcst2							3933	5	Samd15
			3711	2	Gkap1							3939	5	Atp5g2
			3714	2	Haus5							3945	5	Pdia4
			3716	2	Gm31717							3946	5	Use1
			3719	2	Prss34							3947	5	Hebp1
			3720	2	Mvb12b							3949	5	Tab3
			3724	2	Rps2							3951	5	1110019D14Rik
			3729	2	Extl1							3952	5	Rgcc
			3732	2	Txndc12							3957	5	Ccdc191
			3741	2	Glmn							3960	5	Cep85
			3747	2	1700116B05Rik							3965	5	Zpbp2
			3751	2	Rfc4							3967	5	Acot7
			3754	2	Gm11423							3969	5	Gm43666
			3757	2	Cox7b2							3970	5	Timm29
			3764	2	Rufy1							3973	5	Kremen1
			3765	2	Amt							3974	5	Csnk2b
			3769	2	Pmvk							3980	5	Foxo4
			3772	2	Lamtor5							3981	5	Acat2
			3779	2	Eed							3982	5	Bcl2l13
			3781	2	Atp5j							3983	5	Tm9sf4
			3784	2	Serbp1							3992	5	Mmaa
			3801	2	Stk25							3993	5	9430065F17Rik
			3811	2	Bckdhb							3996	5	Cep170
			3816	2	Arhgap28							3998	5	Ankrd13b
			3819	2	Tmem126b							3999	5	Fam161b
			3822	2	Klhdc4							4000	5	Gm15892
			3823	2	Usf1							4006	5	Klhl18
			3826	2	Sdr39u1							4011	5	Tor2a
			3827	2	Shmt1							4012	5	Ski
			3829	2	Ddx18							4013	5	1700015C15Rik
			3830	2	Tram1							4016	5	Sipa1l2
			3831	2	Cbr1							4017	5	Cpsf6
			3834	2	Mri1							4019	5	Snx12
			3836	2	Sp110							4021	5	Col14a1
			3840	2	Fbxo3							4026	5	Zfp143
			3841	2	Idh3g							4029	5	Kbtbd2
			3844	2	2010005H15Rik							4035	5	Traf5
			3846	2	Bphl							4040	5	Ncstn
			3851	2	Mterf3							4041	5	Satb2
			3852	2	Oas1c							4042	5	Rplp0
			3856	2	2020-03-02							4043	5	Rps15
			3859	2	Dcaf12							4044	5	Nsun5
			3863	2	Cdkal1							4052	5	Hltf
			3866	2	Mcrip1							4053	5	Dzank1
			3869	2	Fam96a							4057	5	Unc119b
			3875	2	Gdf9							4058	5	Fxyd5
			3883	2	Gga1							4066	5	Relt
			3887	2	Tmem232							4068	5	4831440E17Rik
			3892	2	Dedd							4069	5	Bub1b
			3903	2	Rpa1							4070	5	Nme2
			3904	2	Fez2							4071	5	Lonrf2
			3905	2	Cops5							4072	5	mt-Nd2
			3913	2	Nsmce4a							4075	5	Yipf5
			3918	2	Cops8							4077	5	5730422E09Rik
			3923	2	Slc6a9							4081	5	Slc38a6
			3924	2	Otc							4082	5	Igfbp5
			3925	2	Tph2							4084	5	Bicc1
			3931	2	Plat							4089	5	Insr
			3936	2	Mcpt4							4091	5	Arhgap12
			3938	2	Ifrd1							4096	5	Rab14
			3940	2	Cetn1							4099	5	Klf1
			3941	2	Gcsh							4107	5	Aamdc
			3943	2	Ldhc							4112	5	D830025C05Rik
			3944	2	Casp6							4113	5	Rsf1os2
			3953	2	Col6a6							4118	5	Sez6
			3954	2	D7Ertd443e							4120	5	Slc31a1
			3958	2	Chkb							4122	5	Cdk19
			3959	2	Tmem208							4123	5	Cdkn2c
			3963	2	Plekhb2							4127	5	Ttc26
			3964	2	Ccdc60							4132	5	Mrpl57
			3971	2	Btg1							4133	5	B130006D01Rik
			3977	2	Dnlz							4134	5	Srf
			3979	2	Ogfod2							4135	5	9430060I03Rik
			3985	2	Atp6v0e2							4137	5	Rps6
			3986	2	Nkiras1							4144	5	Gm27003
			3987	2	Mrpl28							4148	5	Rab43
			3990	2	Tsacc							4149	5	Oxct1
			4003	2	Srpk1							4152	5	Cep104
			4005	2	Psmb6							4153	5	Gm10643
			4014	2	Ppp2r1b							4154	5	Slx4
			4015	2	Sem1							4159	5	Zfp706
			4018	2	Scpep1							4163	5	Glyctk
			4020	2	Zcchc9							4165	5	Nrg2
			4022	2	Dnah17							4166	5	Banp
			4024	2	Dhrs7b							4170	5	Fbxo5
			4028	2	Acaa1a							4171	5	Scx
			4030	2	Lpcat4							4172	5	Fignl1
			4031	2	Plk1							4178	5	Xpo7
			4033	2	Josd1							4180	5	Dpf2
			4034	2	Thoc6							4186	5	Vmn1r4
			4049	2	Ruvbl2							4187	5	Ell2
			4054	2	Tmem205							4209	5	Pdap1
			4055	2	Ddx46							4215	5	Tmem91
			4061	2	Snrpd1							4216	5	Bmpr2
			4062	2	Myo15							4217	5	Cactin
			4064	2	Mmachc							4221	5	Tpx2
			4073	2	Fbxw21							4222	5	Eqtn
			4078	2	Setd6							4227	5	Tmem59
			4079	2	Lctl							4228	5	Gm26826
			4083	2	Slc25a5							4234	5	Tmem128
			4085	2	Dph3							4235	5	Ttll4
			4088	2	Tsta3							4236	5	2010015M23Rik
			4090	2	Glrx5							4237	5	Fam71e1
			4094	2	Jpt2							4240	5	Pdzd8
			4101	2	Rbm17							4241	5	Med9os
			4109	2	Slc5a2							4243	5	Tom1l2
			4114	2	Coro2b							4248	5	Ndufb9
			4117	2	Aifm2							4250	5	Hmces
			4121	2	Aco1							4251	5	Mpzl3
			4124	2	Med6							4254	5	Pitpnm2
			4130	2	Cops2							4259	5	Srebf1
			4131	2	Lhfp							4261	5	Nipa2
			4138	2	Mak16							4265	5	A730011C13Rik
			4140	2	A630050E04Rik							4266	5	Timm17b
			4145	2	Cdkn2aipnl							4267	5	Rpl21
			4147	2	Eef1akmt4							4269	5	Rpp38
			4156	2	Rims3							4273	5	4632415L05Rik
			4157	2	Poc1a							4279	5	Tm2d2
			4160	2	Gpatch11							4280	5	D730045B01Rik
			4164	2	Trmt10b							4300	5	5031439G07Rik
			4173	2	Nelfa							4302	5	Il4i1
			4176	2	9330175E14Rik							4306	5	BC030867
			4177	2	Snx8							4308	5	Celf6
			4179	2	Sumf2							4310	5	Rpl15
			4181	2	Dxo							4312	5	Tbk1
			4185	2	Fbxl2							4314	5	Igfbp4
			4189	2	Spryd3							4321	5	Bcar1
			4190	2	Zfp593							4323	5	Pias1
			4191	2	Timm10b							4327	5	1190002N15Rik
			4193	2	Cycs							4329	5	Erbin
			4194	2	Pam16							4336	5	Atg2a
			4197	2	Snx11							4338	5	Gm37494
			4199	2	Phpt1							4340	5	Kif27
			4200	2	Cdca5							4348	5	Nfkb1
			4204	2	Rab7							4349	5	Ermp1
			4205	2	Ndufaf6							4350	5	Pla2g10
			4212	2	Nras							4351	5	Slc4a2
			4213	2	Prss45							4352	5	Rnf138
			4218	2	Abcd3							4354	5	Lrrc46
			4229	2	Enkur							4356	5	Acp5
			4231	2	H2-Ke6							4361	5	Mei1
			4238	2	Spata22							4371	5	Rpl30
			4239	2	Rnf26							4374	5	Calr3
			4242	2	Ccdc189							4380	5	Arf4os
			4247	2	Rtf2							4381	5	Klc1
			4249	2	Cyp7b1							4386	5	Dip2b
			4257	2	Dusp9							4389	5	Speg
			4262	2	Ndufc2							4390	5	Tmem198
			4268	2	Tkt							4391	5	Chd9
			4270	2	Erich5							4393	5	Hbegf
			4272	2	Hnrnpc							4396	5	Gm21781
			4275	2	Naa10							4398	5	Dhx37
			4276	2	Tbc1d7							4399	5	Ccdc57
			4277	2	Rpusd3							4400	5	A130010J15Rik
			4282	2	Cap1							4401	5	Stx12
			4285	2	Zfp946							4402	5	Rbm19
			4287	2	Mrpl24							4408	5	Pde1b
			4288	2	Pccb							4410	5	Mllt11
			4289	2	Gm44317							4411	5	Eif5b
			4294	2	Gm47066							4416	5	Nif3l1
			4296	2	Ica1l							4417	5	Hsf2bp
			4299	2	Fbxo31							4423	5	4933406C10Rik
			4303	2	Cenps							4426	5	C87436
			4304	2	Pcif1							4427	5	Wwp2
			4305	2	Iqgap1							4438	5	Fbxo28
			4309	2	Prg2							4440	5	Gm28424
			4311	2	Slc30a3							4443	5	Gabbr1
			4319	2	Anapc5							4444	5	Bnc1
			4328	2	Gfer							4448	5	Ccpg1
			4332	2	Arf3							4450	5	Tnnt1
			4335	2	Llph							4452	5	Irx2
			4339	2	Nup43							4455	5	Fbxo2
			4341	2	Hexdc							4458	5	Cgrrf1
			4344	2	Triqk							4461	5	Catsper2
			4353	2	Eif2b5							4468	5	Ildr1
			4355	2	Dsn1							4471	5	Gm10138
			4357	2	Kbtbd8							4472	5	Asb7
			4360	2	Rad21							4475	5	Gm12764
			4362	2	Tmed2							4480	5	Rpp21
			4363	2	Cep128							4481	5	Xpnpep3
			4364	2	Mospd3							4495	5	Casc3
			4367	2	Tekt5							4496	5	Gpat2
			4377	2	Gm14272							4498	5	B230317F23Rik
			4382	2	Tmem250-ps							4499	5	Pnpla7
			4385	2	Sod1							4502	5	6330418K02Rik
			4392	2	Farsb							4507	5	Klhl7
			4394	2	Sybu							4525	5	Ralgds
			4395	2	Fxr1							4532	5	Vars2
			4404	2	Sohlh2							4533	5	Rassf8
			4405	2	Gm14295							4542	5	Gm48623
			4409	2	Metap2							4550	5	Gtf3c5
			4412	2	Bspry							4553	5	Sorbs1
			4413	2	Thyn1							4554	5	Iqcg
			4414	2	Washc2							4555	5	Tor1aip1
			4415	2	Alg9							4556	5	Rpl35a
			4421	2	Scamp3							4557	5	Gm27017
			4428	2	Hadh							4562	5	Spata5
			4430	2	A430005L14Rik							4566	5	4932443L11Rik
			4432	2	Bloc1s6							4570	5	Nrde2
			4435	2	Pou5f1							4575	5	Gm35911
			4442	2	Rhox2b							4581	5	Mpst
			4446	2	Krt19							4586	5	Zfp407
			4449	2	Fbxw27							4588	5	Brip1
			4451	2	Slc25a39							4589	5	Nol12
			4454	2	Fbxw24							4592	5	Ubiad1
			4456	2	Trappc4							4603	5	Bcl2l1
			4457	2	AC158922.1							4605	5	Sec22b
			4459	2	Ednrb							4612	5	Ddx24
			4465	2	Eps8l2							4613	5	2810414N06Rik
			4473	2	Sass6							4615	5	Anks1
			4477	2	Commd9							4618	5	Syvn1
			4478	2	Zbtb8os							4619	5	Rnf141
			4479	2	Tubg1							4621	5	Tsga10
			4483	2	Lancl2							4626	5	Rps12-ps3
			4487	2	Prr13							4631	5	Gm11205
			4488	2	Cldn7							4634	5	Sepsecs
			4489	2	Gm6878							4638	5	Ehbp1
			4492	2	Flii							4640	5	Rpl36a-ps1
			4493	2	Gm35208							4644	5	Tomm7
			4497	2	Ndn							4645	5	Crybb1
			4501	2	Utp18							4650	5	Trp53bp2
			4503	2	Galt							4652	5	Rpl22
			4505	2	Wdr37							4654	5	Ten1
			4511	2	Perp							4656	5	Piezo2
			4516	2	Nubpl							4657	5	Slc25a27
			4517	2	Ttc5							4658	5	1700066B19Rik
			4518	2	Zfp386							4659	5	Cask
			4519	2	Xrcc4							4662	5	Cd81
			4521	2	Mrpl21							4665	5	Cmc4
			4523	2	Krt18							4666	5	Tbc1d32
			4527	2	Btg4							4671	5	Wbp1
			4528	2	Vrk1							4672	5	Ctdspl
			4529	2	Tmbim6							4673	5	Zscan21
			4530	2	Prmt5							4677	5	Tagap1
			4535	2	1110004F10Rik							4678	5	Rps29
			4538	2	Coro1c							4679	5	mt-Co2
			4540	2	Psmg1							4680	5	Adamts6
			4541	2	Zfand3							4685	5	Vps52
			4571	2	Grcc10							4687	5	Fam207a
			4583	2	Rpp40							4688	5	Abca3
			4584	2	Npc2							4692	5	Gm49336
			4585	2	Psen2							4693	5	Znrf3
			4587	2	Tmem123							4695	5	Fam167a
			4590	2	Depdc7							4696	5	Mfn1
			4595	2	Shcbp1							4699	5	Pxmp4
			4596	2	Ly6a							4702	5	Mblac2
			4597	2	Mrpl33							4708	5	Arid5a
			4598	2	F730016J06Rik							4710	5	Gm47414
			4601	2	Gm2694							4712	5	Elac1
			4606	2	Scnm1							4713	5	Cenpq
			4607	2	Mios							4716	5	Robo1
			4610	2	Kdsr							4718	5	Ly75
			4614	2	Aldh6a1							4720	5	Ptprg
			4620	2	Pdcl3							4722	5	Ykt6
			4622	2	Ttc39c							4725	5	Atg7
			4624	2	Fgf13							4727	5	Fbxo11
			4629	2	Sp9							4736	5	Trim39
			4632	2	Cldnd1							4739	5	Gm16740
			4637	2	Il34							4741	5	Gm2093
			4653	2	Cyfip1							4742	5	Snw1
			4655	2	Dhrs1							4743	5	Gpkow
			4661	2	Melk							4747	5	Cep250
			4664	2	Ccdc124							4753	5	Slc9a1
			4667	2	Coq3							4754	5	1520401A03Rik
			4669	2	Ncoa4							4756	5	Rpl14
			4670	2	B230118H07Rik							4758	5	Plekhm1
			4681	2	2310033P09Rik							4761	5	H2-Q10
			4682	2	Ift20							4762	5	Cep162
			4701	2	Pnkp							4763	5	Jrkl
			4703	2	Cul5							4770	5	Stard8
			4704	2	Fbp1							4771	5	S100a6
			4711	2	Tspan5							4772	5	Rab40c
			4717	2	Wdr70							4774	5	Fem1a
			4724	2	Gm4961							4778	5	Rps26
			4729	2	Ap3b2							4779	5	Tmem127
			4730	2	Nmnat2							4780	5	Slc35e2
			4733	2	Rrm2							4781	5	A630072M18Rik
			4734	2	Slco1a5							4784	5	Nrep
			4738	2	Lyrm2							4786	5	Phf7
			4744	2	Nup93							4788	5	Cacna1b
			4748	2	Slc38a4							4789	5	Cck
			4750	2	Anapc4							4792	5	3632451O06Rik
			4759	2	Med9							4793	5	Psd3
			4767	2	Nr2e1							4797	5	Tarbp2
			4782	2	Pkp2							4799	5	8030462N17Rik
			4787	2	Polr2f							4802	5	Snu13
			4794	2	9230110C19Rik							4809	5	Lrif1
			4795	2	Gm48510							4813	5	Tm6sf2
			4796	2	Prep							4814	5	Elac2
			4800	2	Ehf							4816	5	Mpp4
			4804	2	Plekhj1							4819	5	Ampd2
			4805	2	Mtss1							4824	5	Slc25a17
			4806	2	Uhrf1							4829	5	Gpatch2l
			4808	2	Ywhag							4830	5	Gm13580
			4822	2	Wdr93							4835	5	Gm26787
			4823	2	Pelo							4836	5	Mlh1
			4838	2	Fam104a							4837	5	Ascc1
			4840	2	Anapc7							4843	5	Mief1
			4845	2	Ces1d							4844	5	Elovl2
			4855	2	Dctd							4847	5	Zfpm1
			4863	2	Nusap1							4848	5	Tcta
			4864	2	Gm9803							4854	5	B230398E01Rik
			4869	2	Prmt3							4856	5	Abhd12
			4880	2	Dtwd2							4859	5	Polr3b
			4884	2	Nans							4860	5	Slc17a7
			4886	2	Josd2							4861	5	Arnt2
			4895	2	Tsr3							4867	5	9130023H24Rik
			4897	2	Rnf181							4870	5	Krtcap2
			4903	2	Omt2b							4871	5	Mbd1
			4906	2	Acoxl							4873	5	Rps7
			4911	2	Psmg4							4875	5	Lrr1
			4916	2	Mthfd1							4876	5	Igip
			4917	2	Eif2b4							4879	5	Slc30a5
			4918	2	Mrpl11							4881	5	Tnk2
			4920	2	Ube2v1							4882	5	2210408I21Rik
			4922	2	Sys1							4885	5	Nemp1
			4927	2	Spon1							4887	5	Inip
			4930	2	Nlrp4c							4890	5	P4ha3
			4932	2	Cbx1							4892	5	Rabac1
			4933	2	Rps6kc1							4898	5	Ntn5
			4937	2	Ggct							4902	5	Strbp
			4943	2	Crygb							4904	5	Gpr157
			4945	2	Eif2ak1							4907	5	Zfp438
			4953	2	Ccdc171							4908	5	Gm28151
			4954	2	Zfp53							4912	5	Zfp867
			4961	2	Zfp958							4913	5	Papd5
			4963	2	Slc27a2							4921	5	Rbm12b1
			4966	2	Sumf1							4923	5	Appl1
			4967	2	Timm22							4924	5	Rassf7
			4972	2	Iars							4925	5	Tmx1
			4974	2	1110008L16Rik							4926	5	Bmp2
			4978	2	Tspan31							4929	5	2020-09-08
			4991	2	Ccdc107							4938	5	Nudt2
			4992	2	Mtrf1l							4939	5	Rexo5
			4993	2	Rtkn2							4946	5	Rps17
			4999	2	Dram2							4949	5	Ino80d
			5015	2	Wdr75							4950	5	Tmem201
			5019	2	Uchl5							4952	5	Nudcd3
			5021	2	Dhdds							4955	5	4833418N02Rik
			5024	2	Prkaa1							4959	5	Sdhaf1
			5026	2	Asb3							4968	5	Sh3bgrl2
			5029	2	Tm2d1							4980	5	Syce2
			5031	2	Tceal9							4982	5	Amn1
			5032	2	Cphx3							4988	5	Tubgcp4
			5034	2	Glul							4994	5	Serpinh1
			5043	2	Ubl7							4995	5	D230025D16Rik
			5045	2	Isoc2b							4996	5	Fcmr
			5052	2	Pim2							4997	5	Tmem62
			5068	2	Xpa							5001	5	Camkk1
			5070	2	AU022252							5002	5	Rps20
			5074	2	Tomm20							5003	5	Kcp
			5079	2	1700019A02Rik							5006	5	Ier3ip1
			5080	2	Ftsj1							5007	5	Cnot3
			5086	2	Tpm1							5020	5	Fbxl16
			5087	2	Dhrs2							5023	5	E030044B06Rik
			5088	2	Pstpip1							5025	5	Tsc22d3
			5095	2	Dnaja3							5033	5	Vps39
			5099	2	Pnpo							5044	5	Slc6a17
			5101	2	4930558C23Rik							5048	5	Cox7c
			5102	2	Tbc1d17							5049	5	Zfp408
			5104	2	Ndufb6							5051	5	2310034G01Rik
			5111	2	Lrrc28							5053	5	Kif1c
			5112	2	Cpa3							5054	5	Cdcp1
			5113	2	Chchd1							5055	5	Rprd1b
			5120	2	Zfp947							5057	5	Aph1c
			5133	2	Abhd14a							5060	5	Slc12a7
			5136	2	Gar1							5064	5	Focad
			5137	2	Dohh							5067	5	Col27a1
			5138	2	Caprin1							5075	5	Acsf3
			5140	2	Ptcd2							5077	5	Gins1
			5142	2	Sil1							5081	5	Pgap3
			5147	2	Abo							5084	5	Aco2
			5152	2	Prpf4b							5089	5	Elmo2
			5159	2	Gsto1							5090	5	Csrp2
			5178	2	Ctsa							5093	5	Abcc2
			5179	2	Kcnk1							5096	5	Gfod2
			5181	2	Gm14419							5098	5	Hectd3
			5183	2	Zcchc17							5100	5	Gm46218
			5189	2	Zcchc10							5103	5	Slc25a19
			5193	2	Mpdu1							5110	5	Plcl1
			5201	2	Polg2							5114	5	Ice2
			5208	2	Gnai1							5117	5	Rhbdd3
			5211	2	Aaas							5119	5	Cep57l1
			5214	2	Coa5							5123	5	Tigd3
			5215	2	Npm2							5124	5	Vamp3
			5222	2	Gsdme							5125	5	Rad51b
			5225	2	Cdca7l							5126	5	Mical2
			5231	2	Vps45							5129	5	Akap10
			5233	2	Rab1b							5131	5	Pet100
			5234	2	Pstk							5134	5	Mkln1os
			5236	2	Atrip							5135	5	Tmed5
			5239	2	Sh2b3							5141	5	Clstn2
			5240	2	Rabl2							5143	5	Gstcd
			5243	2	Txnl1							5148	5	Blzf1
			5248	2	Sycp2l							5150	5	Mkrn3
			5250	2	Esd							5151	5	Fam129c
			5251	2	Gm15507							5153	5	Hist1h4b
			5253	2	Pdrg1							5154	5	Snap29
			5257	2	Cables1							5155	5	Gm9112
			5260	2	1810020O05Rik							5156	5	Zfp719
			5271	2	Gm29328							5157	5	Myrf
			5274	2	Izumo4							5161	5	Ccdc96
			5277	2	Zfp936							5162	5	Apoc1
			5280	2	Zfp953							5164	5	Spata1
			5285	2	Galnt17							5167	5	Klf8
			5289	2	Tmem219							5168	5	Pradc1
			5294	2	Erc2							5171	5	Pcdh8
			5305	2	Txn2							5172	5	Arhgef33
			5310	2	Elof1							5175	5	Inpp5b
			5312	2	Ska1							5177	5	Slc26a7
			5320	2	Acp6							5182	5	Rab3gap1
			5321	2	1700030O20Rik							5184	5	Rbm3os
			5322	2	Wdtc1							5185	5	Abcc10
			5325	2	Lyrm9							5187	5	Pds5b
			5326	2	Dnajc15							5188	5	Cftr
			5327	2	Jakmip1							5190	5	Pomt1
			5329	2	Plin3							5192	5	Ccdc25
			5331	2	Uba52							5197	5	Ulk1
			5332	2	Il17rc							5200	5	BC051226
			5352	2	H2-Aa							5206	5	Brf1
			5353	2	Uba2							5216	5	Rpl9
			5357	2	Tufm							5220	5	Gpcpd1
			5360	2	Mcpt8							5226	5	Dmwd
			5364	2	Mrpl38							5227	5	Ddx21
			5365	2	B4galt2							5228	5	Sema6c
			5377	2	Enpp5							5230	5	2900097C17Rik
			5380	2	Gins4							5237	5	Adamts4
			5382	2	AL591952.1							5241	5	Rps23
			5387	2	Fbxo22							5247	5	Acp2
			5393	2	Siah1b							5252	5	Atg16l1
			5402	2	Rab25							5254	5	Gm16897
			5408	2	Pinx1							5264	5	4930524J08Rik
			5409	2	Glrx3							5266	5	Stkld1
			5414	2	Mrpl47							5268	5	Mtmr4
			5415	2	Spata24							5270	5	Gm26534
			5418	2	Zfp787							5272	5	Syngap1
			5419	2	Bad							5275	5	Ldah
			5422	2	Tmem42							5276	5	Gm38037
			5424	2	Omt2a							5283	5	Sccpdh
			5427	2	Map7							5284	5	Adar
			5428	2	Stx2							5287	5	Pak4
			5432	2	Ogfr							5292	5	Oplah
			5444	2	Gm14418							5296	5	Szt2
			5445	2	Mta3							5297	5	Slc3a2
			5447	2	Vdac3							5298	5	Ago4
			5451	2	Eef1d							5299	5	Smug1
			5453	2	Copz1							5303	5	Szrd1
			5457	2	Tmem69							5306	5	1700095J03Rik
			5458	2	Commd1							5309	5	Gm27010
			5460	2	Slc17a3							5311	5	4930579G24Rik
			5465	2	Klhdc9							5315	5	Mgat5b
			5466	2	Raly							5319	5	AI429214
			5473	2	Gm4632							5323	5	Slc43a2
			5475	2	Prkag2							5330	5	Zfp169
			5482	2	Osbpl6							5334	5	Bub1
			5486	2	Ptgis							5336	5	6030468B19Rik
			5492	2	Cfap20							5339	5	Mrps7
			5495	2	Rac1							5342	5	Uhrf1bp1
			5499	2	Tdrd3							5345	5	Tmem170b
			5503	2	Soat1							5347	5	Syce1
			5504	2	1700007G11Rik							5348	5	Slc15a4
			5518	2	Tvp23b							5355	5	1110002L01Rik
			5521	2	Kif9							5358	5	Pfdn1
			5527	2	Ppp1cb							5362	5	Riok3
			5528	2	Isy1							5366	5	Csf2ra
			5531	2	Gmfb							5367	5	Cldn13
			5535	2	Gm813							5368	5	Glipr1l3
			5538	2	Dynlt3							5371	5	Sufu
			5541	2	Mif							5372	5	Spice1
			5542	2	Cdk2ap1							5373	5	4930509E16Rik
			5543	2	Acot8							5374	5	Ttc28
			5544	2	Cyb561							5375	5	Ermap
			5545	2	Dynll1							5376	5	Rtraf
			5546	2	2700062C07Rik							5379	5	Ppp2r3a
			5557	2	Ppp2r2b							5383	5	Arrdc2
			5558	2	Tceal8							5385	5	Racgap1
			5563	2	Gm11815							5386	5	Sh2b2
			5566	2	Nubp1							5390	5	Ska2
			5570	2	Gm34225							5395	5	Xrcc1
			5573	2	Rph3al							5396	5	Il18bp
			5575	2	Gm16861							5397	5	Urm1
			5583	2	Krt15							5404	5	Clcn2
			5584	2	Eipr1							5405	5	Ubox5
			5585	2	Cox6b2							5411	5	Champ1
			5598	2	Xlr5b							5413	5	Fbxl12os
			5609	2	Zfp472							5420	5	Rmi1
			5610	2	Speer4f2							5421	5	Clec16a
			5616	2	Gtf2h5							5426	5	Tmeff1
			5621	2	Sdcbp							5433	5	Clec11a
			5623	2	Exd1							5439	5	Gm31138
			5636	2	Surf2							5442	5	Gm4349
			5640	2	Zfp277							5443	5	Efcab5
			5643	2	Akr1cl							5446	5	Tinf2
			5645	2	Stk3							5449	5	Rgp1
			5647	2	B4gat1							5450	5	Ppp1r21
			5648	2	Ndufs6							5455	5	Prdm15
			5650	2	Vgll1							5459	5	Acad10
			5658	2	Tbca							5461	5	Dbn1
			5668	2	Cwc15							5468	5	5930412G12Rik
			5670	2	Myot							5469	5	Flot2
			5676	2	Gda							5470	5	Nfatc4
			5677	2	Gstm4							5471	5	D2hgdh
			5678	2	Gnai3							5472	5	Exoc2
			5691	2	Cd4							5476	5	A430110L20Rik
			5694	2	Rab8a							5477	5	Matr3
			5702	2	Col9a3							5480	5	Myh9
			5706	2	Mfsd3							5483	5	Toe1
			5717	2	Exoc6							5488	5	Rbm28
			5724	2	Wbp11							5496	5	Zc3h10
			5732	2	Pop1							5497	5	Gm29570
			5739	2	Rnaseh2a							5505	5	Ociad2
			5740	2	Atg4b							5506	5	Ckap2l
			5746	2	Rtcb							5511	5	Sema4f
			5756	2	Rcl1							5513	5	1700037C18Rik
			5759	2	Snx4							5516	5	Gm42903
			5763	2	AC159282.1							5517	5	Gm16845
			5766	2	Umps							5522	5	Smim4
			5768	2	Elavl1							5523	5	Map4
			5772	2	Lyz2							5525	5	Zfp24
			5774	2	Spag7							5526	5	Serpinf1
			5778	2	Mrpl40							5532	5	Brd1
			5780	2	Eif3b							5534	5	Adam17
			5782	2	Oas1d							5549	5	Mmp15
			5785	2	Krt8							5552	5	Tmem104
			5786	2	Gm10076							5556	5	N6amt1
			5787	2	Pik3r2							5562	5	4933404O12Rik
			5799	2	Ulk4							5564	5	Fmnl3
			5803	2	Ighm							5565	5	Amfr
			5818	2	Gabarap							5569	5	2410018L13Rik
			5821	2	Rpp14							5571	5	Xk
			5823	2	Lcmt1							5577	5	Chchd7
			5825	2	Rfc5							5579	5	1700125H20Rik
			5826	2	Csk							5580	5	Fth1
			5832	2	Cdca7							5581	5	Ssr3
			5835	2	Jag1							5582	5	Gm28874
			5839	2	Ndufaf2							5586	5	Samd11
			5843	2	Siah2							5588	5	Nxn
			5844	2	Zfp428							5589	5	Lars2
			5853	2	Fastk							5590	5	Hist1h3i
			5854	2	Tmem135							5591	5	Ndrg3
			5858	2	Psmb10							5592	5	Rpl7
			5859	2	Mthfd1l							5593	5	Kctd17
			5861	2	Cdca8							5595	5	Piga
			5866	2	Gm45670							5602	5	Hmox2
			5867	2	G2e3							5603	5	Gramd2
			5869	2	Ublcp1							5604	5	Rbfox2
			5872	2	Tpsab1							5607	5	Ggps1
			5874	2	Poll							5608	5	Gm48079
												5611	5	Zfp866
												5613	5	4933427D14Rik
												5617	5	Llgl1
												5618	5	Tnpo2
												5626	5	H6pd
												5630	5	Chchd4
												5631	5	Gm26944
												5638	5	4930461C15Rik
												5649	5	Krba1
												5653	5	Recql5
												5657	5	Zscan2
												5660	5	Zfp1
												5661	5	Hepacam2
												5663	5	Tspo2
												5667	5	Reps1
												5671	5	Gm19325
												5672	5	Cnrip1
												5673	5	Morn4
												5675	5	Gm26606
												5679	5	Arl16
												5681	5	Celsr3
												5682	5	Cenpl
												5683	5	Vps16
												5684	5	Mafa
												5690	5	Dscr3
												5696	5	Zfp956
												5697	5	Rexo4
												5698	5	2610318N02Rik
												5699	5	Kbtbd3
												5700	5	Tmem141
												5708	5	Bmp1
												5709	5	Sec23b
												5712	5	Pcmtd2
												5713	5	Slc35c2
												5716	5	Rae1
												5718	5	Gabpa
												5719	5	Dleu7
												5721	5	Pknox1
												5728	5	Ascc2
												5734	5	Aaed1
												5736	5	Ddb1
												5742	5	Ebf3
												5743	5	Ltbp1
												5748	5	Vopp1
												5749	5	Gm43597
												5753	5	Strada
												5754	5	Samd12
												5757	5	Pgap1
												5758	5	Rpl29
												5765	5	Mypop
												5767	5	Tenm3
												5769	5	Axdnd1
												5770	5	Nop10
												5781	5	Ptpn4
												5783	5	Zdhhc5
												5784	5	Samd14
												5789	5	Fam118a
												5790	5	Smpd4
												5791	5	Slc25a40
												5792	5	Cep63
												5796	5	1810021B22Rik
												5797	5	Oxa1l
												5798	5	Aar2
												5801	5	Lpin3
												5806	5	Pot1b
												5808	5	AY074887
												5809	5	Pilra
												5814	5	Hbb-y
												5815	5	Cenpm
												5817	5	1700097N02Rik
												5819	5	2020-03-03
												5822	5	AC123724.1
												5828	5	Dcdc2b
												5830	5	Arhgef9
												5831	5	B4galt1
												5834	5	Dbil5
												5845	5	Eif2s2
												5852	5	Mllt1
												5855	5	Slc22a15
												5857	5	Ric8b
												5864	5	Cry1
												5865	5	Dlg3
												5871	5	Rpl13
												5879	5	BC024978
												5880	5	Pfkfb2
