# Supplementary material for: Single-cell transcriptome landscape of ovarian cells during primordial follicle assembly in mice
Source: PLoS Biol. 2020 Dec 22;18(12):e3001025. doi: 10.1371/journal.pbio.3001025 (PMC7787681; doi:10.1371/journal.pbio.3001025)
Supplement: S4 Table — GO, Gene Ontology. (XLSX) [file pbio.3001025.s011.xlsx]

## Sheet: Annotation
Input ID	Gene ID	Type	Tax ID	Homologene Gene ID	Homologene Gene Tax ID	Gene Symbol	Description	Biological Process (GO)	GO:0032922 circadian regulation of gene e	GO:0048711 positive regulation of astrocy	GO:0097581 lamellipodium organization	GO:0098760 response to interleukin-7	GO:0034587 piRNA metabolic process	GO:0051962 positive regulation of nervous	GO:0008585 female gonad development	R-MMU-8878166 Transcriptional regulation by	GO:0051301 cell division	GO:0003382 epithelial cell morphogenesis	GO:0051017 actin filament bundle assembly	GO:0030857 negative regulation of epithel	GO:0043408 regulation of MAPK cascade	GO:0007568 aging	R-MMU-9006936 Signaling by TGF-beta family m	GO:0051640 organelle localization
Sohlh1	227631	symbol	M. musculus	227631	M. musculus	Sohlh1	spermatogenesis and oogenesis specific basic helix-loop-helix 1	GO:0001541 ovarian follicle development;GO:0008585 female gonad development;GO:0009994 oocyte differentiation	0.0	0.0	0.0	0.0	0.0	0.0	1.0	0.0	0.0	0.0	0.0	0.0	0.0	0.0	0.0	0.0
Lhx8	16875	symbol	M. musculus	16875	M. musculus	Lhx8	LIM homeobox protein 8	GO:0021884 forebrain neuron development;GO:0021879 forebrain neuron differentiation;GO:0008585 female gonad development	0.0	0.0	0.0	0.0	0.0	0.0	1.0	0.0	0.0	0.0	0.0	0.0	0.0	0.0	0.0	0.0
Uchl1	22223	symbol	M. musculus	22223	M. musculus	Uchl1	ubiquitin carboxy-terminal hydrolase L1	GO:0007412 axon target recognition;GO:0019896 axonal transport of mitochondrion;GO:0047497 mitochondrion transport along microtubule	0.0	0.0	0.0	0.0	0.0	1.0	0.0	1.0	0.0	0.0	0.0	0.0	1.0	0.0	0.0	1.0
Nobox	18291	symbol	M. musculus	18291	M. musculus	Nobox	NOBOX oogenesis homeobox	GO:0001541 ovarian follicle development;GO:0008585 female gonad development;GO:0046545 development of primary female sexual characteristics	0.0	0.0	0.0	0.0	0.0	0.0	1.0	0.0	0.0	0.0	0.0	0.0	0.0	0.0	0.0	0.0
Anxa7	11750	symbol	M. musculus	11750	M. musculus	Anxa7	annexin A7	GO:0009992 cellular water homeostasis;GO:0006884 cell volume homeostasis;GO:0030104 water homeostasis	0.0	0.0	0.0	0.0	0.0	0.0	0.0	0.0	0.0	0.0	1.0	0.0	0.0	0.0	0.0	0.0
Ckb	12709	symbol	M. musculus	12709	M. musculus	Ckb	creatine kinase, brain	GO:0030644 cellular chloride ion homeostasis;GO:0046314 phosphocreatine biosynthetic process;GO:0030320 cellular monovalent inorganic anion homeostasis	0.0	0.0	0.0	0.0	0.0	0.0	0.0	0.0	0.0	0.0	0.0	0.0	0.0	0.0	0.0	0.0
Gm11985	100041347	gene_synonym	M. musculus	100041347	M. musculus	Ccdc201	coiled coil domain 201		0.0	0.0	0.0	0.0	0.0	0.0	0.0	0.0	0.0	0.0	0.0	0.0	0.0	0.0	0.0	0.0
Cd55	13136	symbol	M. musculus	13136	M. musculus	Cd55	CD55 molecule, decay accelerating factor for complement	GO:0030450 regulation of complement activation, classical pathway;GO:0002923 regulation of humoral immune response mediated by circulating immunoglobulin;GO:1903659 regulation of complement-dependent cytotoxicity	0.0	0.0	0.0	0.0	0.0	0.0	0.0	0.0	0.0	0.0	0.0	0.0	0.0	0.0	0.0	0.0
Mageb4	434903	symbol	M. musculus	434903	M. musculus	Mageb4	melanoma antigen, family B, 4	GO:0008150 biological_process	0.0	0.0	0.0	0.0	0.0	0.0	0.0	0.0	0.0	0.0	0.0	0.0	0.0	0.0	0.0	0.0
Tsga8	100502723	symbol	M. musculus	100502723	M. musculus	Tsga8	testis specific gene A8	GO:0008150 biological_process	0.0	0.0	0.0	0.0	0.0	0.0	0.0	0.0	0.0	0.0	0.0	0.0	0.0	0.0	0.0	0.0
Id2	15902	symbol	M. musculus	15902	M. musculus	Id2	inhibitor of DNA binding 2	GO:0045578 negative regulation of B cell differentiation;GO:1904797 negative regulation of core promoter binding;GO:0003166 bundle of His development	1.0	1.0	0.0	0.0	0.0	1.0	0.0	0.0	0.0	0.0	0.0	0.0	0.0	1.0	0.0	0.0
Id1	15901	symbol	M. musculus	15901	M. musculus	Id1	inhibitor of DNA binding 1, HLH protein	GO:0050774 negative regulation of dendrite morphogenesis;GO:0045602 negative regulation of endothelial cell differentiation;GO:0001886 endothelial cell morphogenesis	1.0	1.0	1.0	0.0	0.0	1.0	0.0	0.0	0.0	1.0	1.0	1.0	1.0	0.0	0.0	0.0
Aig1	66253	symbol	M. musculus	66253	M. musculus	Aig1	androgen-induced 1	GO:0042758 long-chain fatty acid catabolic process;GO:0001676 long-chain fatty acid metabolic process;GO:0009062 fatty acid catabolic process	0.0	0.0	0.0	0.0	0.0	0.0	0.0	0.0	0.0	0.0	0.0	0.0	0.0	0.0	0.0	0.0
Xdh	22436	symbol	M. musculus	22436	M. musculus	Xdh	xanthine dehydrogenase	GO:0006150 hypoxanthine oxidation;GO:2001213 negative regulation of vasculogenesis;GO:0009114 hypoxanthine catabolic process	0.0	1.0	0.0	0.0	0.0	0.0	0.0	0.0	0.0	0.0	0.0	1.0	1.0	0.0	0.0	0.0
Nxf2	83454	symbol	M. musculus	83454	M. musculus	Nxf2	nuclear RNA export factor 2	GO:0016973 poly(A)+ mRNA export from nucleus;GO:0006406 mRNA export from nucleus;GO:0071427 mRNA-containing ribonucleoprotein complex export from nucleus	0.0	0.0	0.0	0.0	0.0	0.0	0.0	0.0	0.0	0.0	0.0	0.0	0.0	0.0	0.0	0.0
Tdrd1	83561	symbol	M. musculus	83561	M. musculus	Tdrd1	tudor domain containing 1	GO:0043046 DNA methylation involved in gamete generation;GO:0034587 piRNA metabolic process;GO:0006306 DNA methylation	0.0	0.0	0.0	0.0	1.0	0.0	0.0	0.0	0.0	0.0	0.0	0.0	0.0	0.0	0.0	0.0
Ywhah	22629	symbol	M. musculus	22629	M. musculus	Ywhah	tyrosine 3-monooxygenase/tryptophan 5-monooxygenase activation protein, eta polypeptide	GO:0006713 glucocorticoid catabolic process;GO:0050774 negative regulation of dendrite morphogenesis;GO:0042921 glucocorticoid receptor signaling pathway	1.0	1.0	0.0	0.0	0.0	1.0	0.0	1.0	0.0	0.0	1.0	0.0	0.0	0.0	0.0	0.0
Tbc1d15	66687	symbol	M. musculus	66687	M. musculus	Tbc1d15	TBC1 domain family, member 15	GO:0090630 activation of GTPase activity;GO:0043547 positive regulation of GTPase activity;GO:0043087 regulation of GTPase activity	0.0	0.0	0.0	0.0	0.0	0.0	0.0	0.0	0.0	0.0	0.0	0.0	0.0	0.0	0.0	0.0
Spint2	20733	symbol	M. musculus	20733	M. musculus	Spint2	serine protease inhibitor, Kunitz type 2	GO:0060672 epithelial cell morphogenesis involved in placental branching;GO:0060671 epithelial cell differentiation involved in embryonic placenta development;GO:0060670 branching involved in labyrinthine layer morphogenesis	0.0	0.0	0.0	0.0	0.0	0.0	1.0	0.0	0.0	1.0	0.0	0.0	0.0	0.0	0.0	0.0
Marcksl1	17357	symbol	M. musculus	17357	M. musculus	Marcksl1	MARCKS-like 1	GO:0099509 regulation of presynaptic cytosolic calcium ion concentration;GO:0070050 neuron cellular homeostasis;GO:0051480 regulation of cytosolic calcium ion concentration	0.0	0.0	0.0	0.0	0.0	0.0	0.0	0.0	0.0	0.0	0.0	0.0	0.0	0.0	0.0	0.0
Akap17b	338351	symbol	M. musculus	338351	M. musculus	Akap17b	A kinase (PRKA) anchor protein 17B	GO:0008380 RNA splicing;GO:0006397 mRNA processing;GO:0016071 mRNA metabolic process	0.0	0.0	0.0	0.0	0.0	0.0	0.0	0.0	0.0	0.0	0.0	0.0	0.0	0.0	0.0	0.0
Aen	68048	symbol	M. musculus	68048	M. musculus	Aen	apoptosis enhancing nuclease	GO:0000738 DNA catabolic process, exonucleolytic;GO:0045071 negative regulation of viral genome replication;GO:0042771 intrinsic apoptotic signaling pathway in response to DNA damage by p53 class mediator	0.0	0.0	0.0	0.0	0.0	1.0	0.0	0.0	0.0	0.0	0.0	0.0	0.0	0.0	0.0	0.0
Ndufaf4	68493	symbol	M. musculus	68493	M. musculus	Ndufaf4	NADH:ubiquinone oxidoreductase complex assembly factor 4	GO:0032981 mitochondrial respiratory chain complex I assembly;GO:0010257 NADH dehydrogenase complex assembly;GO:0033108 mitochondrial respiratory chain complex assembly	0.0	0.0	0.0	0.0	0.0	0.0	0.0	0.0	0.0	0.0	0.0	0.0	0.0	0.0	0.0	0.0
Tdrd9	74691	symbol	M. musculus	74691	M. musculus	Tdrd9	tudor domain containing 9	GO:0043046 DNA methylation involved in gamete generation;GO:0007141 male meiosis I;GO:0010529 negative regulation of transposition	0.0	0.0	0.0	0.0	1.0	0.0	0.0	0.0	0.0	0.0	0.0	0.0	0.0	0.0	0.0	0.0
Prmt1	15469	symbol	M. musculus	15469	M. musculus	Prmt1	protein arginine N-methyltransferase 1	GO:0019919 peptidyl-arginine methylation, to asymmetrical-dimethyl arginine;GO:0046985 positive regulation of hemoglobin biosynthetic process;GO:0043985 histone H4-R3 methylation	0.0	1.0	0.0	0.0	0.0	0.0	0.0	1.0	0.0	0.0	0.0	0.0	1.0	0.0	0.0	0.0
Tmem97	69071	symbol	M. musculus	69071	M. musculus	Tmem97	transmembrane protein 97	GO:0042632 cholesterol homeostasis;GO:0055092 sterol homeostasis;GO:0055088 lipid homeostasis	0.0	0.0	0.0	0.0	0.0	0.0	0.0	0.0	0.0	0.0	0.0	0.0	0.0	0.0	0.0	0.0
Idh3a	67834	symbol	M. musculus	67834	M. musculus	Idh3a	isocitrate dehydrogenase 3 (NAD+) alpha	GO:0006734 NADH metabolic process;GO:0006102 isocitrate metabolic process;GO:0006103 2-oxoglutarate metabolic process	0.0	0.0	0.0	0.0	0.0	0.0	0.0	0.0	0.0	0.0	0.0	0.0	0.0	0.0	0.0	0.0
Esrp1	207920	symbol	M. musculus	207920	M. musculus	Esrp1	epithelial splicing regulatory protein 1	GO:0042669 regulation of inner ear auditory receptor cell fate specification;GO:0042667 auditory receptor cell fate specification;GO:0009912 auditory receptor cell fate commitment	0.0	0.0	0.0	0.0	0.0	1.0	0.0	0.0	0.0	0.0	0.0	1.0	0.0	0.0	0.0	0.0
Kit	16590	symbol	M. musculus	16590	M. musculus	Kit	KIT proto-oncogene receptor tyrosine kinase	GO:0120072 positive regulation of pyloric antrum smooth muscle contraction;GO:0120071 regulation of pyloric antrum smooth muscle contraction;GO:0120065 pyloric antrum smooth muscle contraction	0.0	0.0	1.0	0.0	0.0	1.0	1.0	1.0	1.0	0.0	1.0	0.0	1.0	0.0	0.0	1.0
4930562C15Rik	78809	symbol	M. musculus	78809	M. musculus	4930562C15Rik	RIKEN cDNA 4930562C15 gene	GO:0008150 biological_process	0.0	0.0	0.0	0.0	0.0	0.0	0.0	0.0	0.0	0.0	0.0	0.0	0.0	0.0	0.0	0.0
Bhlhe41	79362	symbol	M. musculus	79362	M. musculus	Bhlhe41	basic helix-loop-helix family, member e41	GO:0010832 negative regulation of myotube differentiation;GO:0010944 negative regulation of transcription by competitive promoter binding;GO:0051154 negative regulation of striated muscle cell differentiation	1.0	1.0	0.0	0.0	0.0	0.0	0.0	0.0	0.0	0.0	0.0	0.0	0.0	0.0	0.0	0.0
Gnpda2	67980	symbol	M. musculus	67980	M. musculus	Gnpda2	glucosamine-6-phosphate deaminase 2	GO:0006043 glucosamine catabolic process;GO:0006046 N-acetylglucosamine catabolic process;GO:0019262 N-acetylneuraminate catabolic process	0.0	0.0	0.0	0.0	0.0	0.0	0.0	0.0	0.0	0.0	0.0	0.0	0.0	0.0	0.0	0.0
Mcrip2	68241	symbol	M. musculus	68241	M. musculus	Mcrip2	MAPK regulated corepressor interacting protein 2	GO:0008150 biological_process	0.0	0.0	0.0	0.0	0.0	0.0	0.0	0.0	0.0	0.0	0.0	0.0	0.0	0.0	0.0	0.0
Asz1	74068	symbol	M. musculus	74068	M. musculus	Asz1	ankyrin repeat, SAM and basic leucine zipper domain containing 1	GO:0043046 DNA methylation involved in gamete generation;GO:0034587 piRNA metabolic process;GO:0007140 male meiotic nuclear division	0.0	0.0	0.0	0.0	1.0	0.0	0.0	0.0	0.0	0.0	0.0	0.0	0.0	0.0	0.0	0.0
Gm364	245423	symbol	M. musculus	245423	M. musculus	Gm364	predicted gene 364	GO:0072657 protein localization to membrane;GO:0034613 cellular protein localization;GO:0070727 cellular macromolecule localization	0.0	0.0	0.0	0.0	0.0	0.0	0.0	0.0	0.0	0.0	0.0	0.0	0.0	0.0	0.0	0.0
Cdk1	12534	symbol	M. musculus	12534	M. musculus	Cdk1	cyclin-dependent kinase 1	GO:1905448 positive regulation of mitochondrial ATP synthesis coupled electron transport;GO:1905446 regulation of mitochondrial ATP synthesis coupled electron transport;GO:1903862 positive regulation of oxidative phosphorylation	1.0	0.0	0.0	0.0	0.0	0.0	0.0	1.0	1.0	0.0	0.0	0.0	0.0	1.0	0.0	0.0
Kpna2	16647	symbol	M. musculus	16647	M. musculus	Kpna2	karyopherin (importin) alpha 2	GO:0075506 entry of viral genome into host nucleus through nuclear pore complex via importin;GO:0075732 viral penetration into host nucleus;GO:1902594 multi-organism nuclear import	0.0	0.0	0.0	0.0	0.0	0.0	0.0	0.0	0.0	0.0	0.0	0.0	0.0	0.0	0.0	0.0
Ube2g1	67128	symbol	M. musculus	67128	M. musculus	Ube2g1	ubiquitin-conjugating enzyme E2G 1	GO:0070936 protein K48-linked ubiquitination;GO:0070534 protein K63-linked ubiquitination;GO:0043161 proteasome-mediated ubiquitin-dependent protein catabolic process	0.0	0.0	0.0	0.0	0.0	0.0	0.0	1.0	0.0	0.0	0.0	0.0	0.0	0.0	0.0	0.0
Atp8a2	50769	symbol	M. musculus	50769	M. musculus	Atp8a2	ATPase, aminophospholipid transporter-like, class I, type 8A, member 2	GO:0061092 positive regulation of phospholipid translocation;GO:0003011 involuntary skeletal muscle contraction;GO:0061091 regulation of phospholipid translocation	0.0	0.0	0.0	0.0	0.0	1.0	0.0	0.0	0.0	0.0	0.0	0.0	0.0	1.0	0.0	0.0
Fdft1	14137	symbol	M. musculus	14137	M. musculus	Fdft1	farnesyl diphosphate farnesyl transferase 1	GO:0006696 ergosterol biosynthetic process;GO:0045338 farnesyl diphosphate metabolic process;GO:0008204 ergosterol metabolic process	0.0	0.0	0.0	0.0	0.0	0.0	0.0	0.0	0.0	0.0	0.0	0.0	0.0	0.0	0.0	0.0
Psmc5	19184	symbol	M. musculus	19184	M. musculus	Psmc5	protease (prosome, macropain) 26S subunit, ATPase 5	GO:0045899 positive regulation of RNA polymerase II transcriptional preinitiation complex assembly;GO:0090261 positive regulation of inclusion body assembly;GO:0045898 regulation of RNA polymerase II transcriptional preinitiation complex assembly	0.0	0.0	1.0	0.0	0.0	0.0	0.0	1.0	0.0	0.0	0.0	0.0	0.0	0.0	0.0	0.0
Pdcl2	79455	symbol	M. musculus	79455	M. musculus	Pdcl2	phosducin-like 2		0.0	0.0	0.0	0.0	0.0	0.0	0.0	0.0	0.0	0.0	0.0	0.0	0.0	0.0	0.0	0.0
Stub1	56424	symbol	M. musculus	56424	M. musculus	Stub1	STIP1 homology and U-Box containing protein 1	GO:0090035 positive regulation of chaperone-mediated protein complex assembly;GO:0090034 regulation of chaperone-mediated protein complex assembly;GO:0030579 ubiquitin-dependent SMAD protein catabolic process	0.0	1.0	1.0	0.0	0.0	0.0	0.0	1.0	0.0	0.0	0.0	0.0	0.0	0.0	1.0	0.0
Dcaf8	98193	symbol	M. musculus	98193	M. musculus	Dcaf8	DDB1 and CUL4 associated factor 8	GO:0008150 biological_process	0.0	0.0	0.0	0.0	0.0	0.0	0.0	0.0	0.0	0.0	0.0	0.0	0.0	0.0	0.0	0.0
Vil1	22349	symbol	M. musculus	22349	M. musculus	Vil1	villin 1	GO:0001951 intestinal D-glucose absorption;GO:0051016 barbed-end actin filament capping;GO:2000394 positive regulation of lamellipodium morphogenesis	0.0	0.0	1.0	0.0	0.0	1.0	0.0	0.0	0.0	0.0	1.0	0.0	0.0	0.0	0.0	0.0
Smarcc1	20588	symbol	M. musculus	20588	M. musculus	Smarcc1	SWI/SNF related, matrix associated, actin dependent regulator of chromatin, subfamily c, member 1	GO:0032435 negative regulation of proteasomal ubiquitin-dependent protein catabolic process;GO:2000059 negative regulation of ubiquitin-dependent protein catabolic process;GO:1901799 negative regulation of proteasomal protein catabolic process	0.0	0.0	0.0	0.0	0.0	0.0	0.0	1.0	0.0	0.0	0.0	0.0	0.0	0.0	0.0	0.0
Mia2	338320	symbol	M. musculus	338320	M. musculus	Mia2	MIA SH3 domain ER export factor 2	GO:0070328 triglyceride homeostasis;GO:0035459 cargo loading into vesicle;GO:0055090 acylglycerol homeostasis	0.0	0.0	0.0	0.0	0.0	0.0	0.0	0.0	0.0	0.0	0.0	0.0	0.0	0.0	0.0	0.0
Gm27164						None	None	None	nan	nan	nan	nan	nan	nan	nan	nan	nan	nan	nan	nan	nan	nan	nan	nan
Ppp1cc	19047	symbol	M. musculus	19047	M. musculus	Ppp1cc	protein phosphatase 1 catalytic subunit gamma	GO:0060252 positive regulation of glial cell proliferation;GO:0043153 entrainment of circadian clock by photoperiod;GO:0060251 regulation of glial cell proliferation	1.0	1.0	0.0	0.0	0.0	1.0	0.0	1.0	1.0	0.0	0.0	0.0	0.0	0.0	0.0	0.0
Psmd10	53380	symbol	M. musculus	53380	M. musculus	Psmd10	proteasome (prosome, macropain) 26S subunit, non-ATPase, 10	GO:0007253 cytoplasmic sequestering of NF-kappaB;GO:0090201 negative regulation of release of cytochrome c from mitochondria;GO:0043518 negative regulation of DNA damage response, signal transduction by p53 class mediator	0.0	0.0	0.0	0.0	0.0	0.0	0.0	1.0	0.0	0.0	0.0	0.0	1.0	1.0	0.0	0.0
Adad2	75773	symbol	M. musculus	75773	M. musculus	Adad2	adenosine deaminase domain containing 2	GO:0006382 adenosine to inosine editing;GO:0016553 base conversion or substitution editing;GO:0009451 RNA modification	0.0	0.0	0.0	0.0	0.0	0.0	0.0	0.0	0.0	0.0	0.0	0.0	0.0	0.0	0.0	0.0
Pdia3	14827	symbol	M. musculus	14827	M. musculus	Pdia3	protein disulfide isomerase associated 3	GO:0071305 cellular response to vitamin D;GO:1903334 positive regulation of protein folding;GO:0071295 cellular response to vitamin	0.0	0.0	0.0	1.0	0.0	0.0	0.0	1.0	0.0	0.0	0.0	0.0	0.0	0.0	0.0	0.0
Ybx1	22608	symbol	M. musculus	22608	M. musculus	Ybx1	Y box protein 1	GO:0070934 CRD-mediated mRNA stabilization;GO:0046627 negative regulation of insulin receptor signaling pathway;GO:1990428 miRNA transport	0.0	1.0	0.0	1.0	0.0	0.0	0.0	0.0	1.0	0.0	0.0	0.0	0.0	1.0	0.0	0.0
Gm30198	102632020	symbol	M. musculus	102632020	M. musculus	Gm30198	predicted gene, 30198		0.0	0.0	0.0	0.0	0.0	0.0	0.0	0.0	0.0	0.0	0.0	0.0	0.0	0.0	0.0	0.0
Kank3	80880	symbol	M. musculus	80880	M. musculus	Kank3	KN motif and ankyrin repeat domains 3	GO:0051497 negative regulation of stress fiber assembly;GO:0032232 negative regulation of actin filament bundle assembly;GO:0051492 regulation of stress fiber assembly	0.0	0.0	0.0	0.0	0.0	0.0	0.0	0.0	0.0	0.0	1.0	0.0	0.0	0.0	0.0	0.0
Dnttip2	99480	symbol	M. musculus	99480	M. musculus	Dnttip2	deoxynucleotidyltransferase, terminal, interacting protein 2	GO:0008150 biological_process	0.0	0.0	0.0	0.0	0.0	0.0	0.0	0.0	0.0	0.0	0.0	0.0	0.0	0.0	0.0	0.0
Drap1	66556	symbol	M. musculus	66556	M. musculus	Drap1	Dr1 associated protein 1 (negative cofactor 2 alpha)	GO:0000122 negative regulation of transcription by RNA polymerase II;GO:0045892 negative regulation of transcription, DNA-templated;GO:1903507 negative regulation of nucleic acid-templated transcription	0.0	0.0	0.0	0.0	0.0	0.0	0.0	0.0	0.0	0.0	0.0	0.0	0.0	0.0	1.0	0.0
Myo1b	17912	symbol	M. musculus	17912	M. musculus	Myo1b	myosin IB	GO:0033572 transferrin transport;GO:0015682 ferric iron transport;GO:0030050 vesicle transport along actin filament	0.0	0.0	0.0	0.0	0.0	0.0	0.0	0.0	0.0	0.0	1.0	0.0	0.0	0.0	0.0	1.0
Sult1c1	20888	symbol	M. musculus	20888	M. musculus	Sult1c1	sulfotransferase family, cytosolic, 1C, member 1	GO:0006790 sulfur compound metabolic process;GO:0044237 cellular metabolic process;GO:0008152 metabolic process	0.0	0.0	0.0	0.0	0.0	0.0	0.0	0.0	0.0	0.0	0.0	0.0	0.0	0.0	0.0	0.0
Hdgf	15191	symbol	M. musculus	15191	M. musculus	Hdgf	heparin binding growth factor	GO:0098761 cellular response to interleukin-7;GO:0098760 response to interleukin-7;GO:0034504 protein localization to nucleus	0.0	0.0	0.0	1.0	0.0	0.0	0.0	0.0	0.0	0.0	0.0	0.0	0.0	0.0	0.0	0.0
Cspg5	29873	symbol	M. musculus	29873	M. musculus	Cspg5	chondroitin sulfate proteoglycan 5	GO:0106091 glial cell projection elongation;GO:0099550 trans-synaptic signaling, modulating synaptic transmission;GO:1900026 positive regulation of substrate adhesion-dependent cell spreading	0.0	1.0	0.0	0.0	0.0	1.0	0.0	0.0	0.0	0.0	1.0	0.0	0.0	0.0	0.0	1.0
Efcab12	212516	symbol	M. musculus	212516	M. musculus	Efcab12	EF-hand calcium binding domain 12	GO:0008150 biological_process	0.0	0.0	0.0	0.0	0.0	0.0	0.0	0.0	0.0	0.0	0.0	0.0	0.0	0.0	0.0	0.0
Gab3	210710	symbol	M. musculus	210710	M. musculus	Gab3	growth factor receptor bound protein 2-associated protein 3	GO:0030225 macrophage differentiation;GO:0002573 myeloid leukocyte differentiation;GO:0030099 myeloid cell differentiation	0.0	0.0	0.0	0.0	0.0	0.0	0.0	0.0	0.0	0.0	0.0	0.0	0.0	0.0	0.0	0.0
Utp4	21771	symbol	M. musculus	21771	M. musculus	Utp4	UTP4 small subunit processome component	GO:0000462 maturation of SSU-rRNA from tricistronic rRNA transcript (SSU-rRNA, 5.8S rRNA, LSU-rRNA);GO:0030490 maturation of SSU-rRNA;GO:0042274 ribosomal small subunit biogenesis	0.0	0.0	0.0	0.0	0.0	0.0	0.0	0.0	0.0	0.0	0.0	0.0	0.0	0.0	0.0	0.0
Sdccag3	68112	gene_synonym	M. musculus	68112	M. musculus	Entr1	endosome associated trafficking regulator 1	GO:1903566 positive regulation of protein localization to cilium;GO:1903564 regulation of protein localization to cilium;GO:0045724 positive regulation of cilium assembly	0.0	0.0	1.0	0.0	0.0	1.0	0.0	0.0	1.0	0.0	0.0	0.0	0.0	0.0	0.0	0.0
Grid2	14804	symbol	M. musculus	14804	M. musculus	Grid2	glutamate receptor, ionotropic, delta 2	GO:0021707 cerebellar granule cell differentiation;GO:0021684 cerebellar granular layer formation;GO:1900454 positive regulation of long-term synaptic depression	0.0	0.0	1.0	0.0	0.0	1.0	0.0	0.0	0.0	0.0	0.0	0.0	0.0	0.0	0.0	0.0
Lmo7	380928	symbol	M. musculus	380928	M. musculus	Lmo7	LIM domain only 7	GO:0045944 positive regulation of transcription by RNA polymerase II;GO:0098609 cell-cell adhesion;GO:0045893 positive regulation of transcription, DNA-templated	0.0	0.0	0.0	0.0	0.0	0.0	0.0	1.0	0.0	0.0	0.0	0.0	0.0	0.0	0.0	0.0
Rraga	68441	symbol	M. musculus	68441	M. musculus	Rraga	Ras-related GTP binding A	GO:0042268 regulation of cytolysis;GO:0019048 modulation by virus of host morphology or physiology;GO:1904263 positive regulation of TORC1 signaling	0.0	0.0	0.0	0.0	0.0	0.0	0.0	1.0	0.0	0.0	0.0	0.0	0.0	0.0	0.0	0.0
Actr3	74117	symbol	M. musculus	74117	M. musculus	Actr3	ARP3 actin-related protein 3	GO:1904171 negative regulation of bleb assembly;GO:0061003 positive regulation of dendritic spine morphogenesis;GO:1904170 regulation of bleb assembly	0.0	1.0	1.0	0.0	0.0	1.0	0.0	0.0	1.0	1.0	1.0	0.0	0.0	0.0	0.0	1.0
Gpr143	18241	symbol	M. musculus	18241	M. musculus	Gpr143	G protein-coupled receptor 143	GO:1902908 regulation of melanosome transport;GO:1903056 regulation of melanosome organization;GO:0032402 melanosome transport	0.0	0.0	0.0	0.0	0.0	0.0	0.0	0.0	0.0	0.0	0.0	0.0	0.0	0.0	0.0	1.0
Pno1	66249	symbol	M. musculus	66249	M. musculus	Pno1	partner of NOB1 homolog	GO:0008150 biological_process	0.0	0.0	0.0	0.0	0.0	0.0	0.0	0.0	0.0	0.0	0.0	0.0	0.0	0.0	0.0	0.0
Ypel5	383295	symbol	M. musculus	383295	M. musculus	Ypel5	yippee like 5	GO:0008150 biological_process	0.0	0.0	0.0	0.0	0.0	0.0	0.0	0.0	0.0	0.0	0.0	0.0	0.0	0.0	0.0	0.0
Ola1	67059	symbol	M. musculus	67059	M. musculus	Ola1	Obg-like ATPase 1	GO:0046034 ATP metabolic process;GO:0009205 purine ribonucleoside triphosphate metabolic process;GO:0009167 purine ribonucleoside monophosphate metabolic process	0.0	0.0	0.0	0.0	0.0	0.0	0.0	0.0	0.0	0.0	0.0	0.0	0.0	0.0	0.0	0.0
Hes1	15205	symbol	M. musculus	15205	M. musculus	Hes1	hes family bHLH transcription factor 1	GO:0061106 negative regulation of stomach neuroendocrine cell differentiation;GO:2000227 negative regulation of pancreatic A cell differentiation;GO:0061105 regulation of stomach neuroendocrine cell differentiation	0.0	1.0	0.0	0.0	0.0	1.0	1.0	0.0	0.0	1.0	0.0	1.0	0.0	1.0	0.0	0.0
Lmnb1	16906	symbol	M. musculus	16906	M. musculus	Lmnb1	lamin B1	GO:1904609 cellular response to monosodium L-glutamate;GO:1904608 response to monosodium L-glutamate;GO:1904009 cellular response to monosodium glutamate	0.0	0.0	0.0	0.0	0.0	0.0	0.0	1.0	0.0	0.0	0.0	0.0	1.0	1.0	0.0	0.0
Apex1	11792	symbol	M. musculus	11792	M. musculus	Apex1	apurinic/apyrimidinic endonuclease 1	GO:0097698 telomere maintenance via base-excision repair;GO:0014912 negative regulation of smooth muscle cell migration;GO:1900087 positive regulation of G1/S transition of mitotic cell cycle	0.0	0.0	0.0	0.0	1.0	0.0	0.0	0.0	0.0	0.0	0.0	0.0	0.0	1.0	0.0	0.0
Rnd2	11858	symbol	M. musculus	11858	M. musculus	Rnd2	Rho family GTPase 2	GO:0048672 positive regulation of collateral sprouting;GO:0048670 regulation of collateral sprouting;GO:0048668 collateral sprouting	0.0	0.0	0.0	0.0	0.0	1.0	0.0	0.0	1.0	1.0	1.0	0.0	0.0	0.0	0.0	0.0
5430440P10Rik	71362	symbol	M. musculus	71362	M. musculus	5430440P10Rik	RIKEN cDNA 5430440P10 gene		0.0	0.0	0.0	0.0	0.0	0.0	0.0	0.0	0.0	0.0	0.0	0.0	0.0	0.0	0.0	0.0
Ugp2	216558	symbol	M. musculus	216558	M. musculus	Ugp2	UDP-glucose pyrophosphorylase 2	GO:0019255 glucose 1-phosphate metabolic process;GO:0006011 UDP-glucose metabolic process;GO:0005977 glycogen metabolic process	0.0	0.0	0.0	0.0	0.0	0.0	0.0	0.0	0.0	0.0	0.0	0.0	0.0	0.0	0.0	0.0
Cnih1	12793	symbol	M. musculus	12793	M. musculus	Cnih1	cornichon family AMPA receptor auxiliary protein 1	GO:0016192 vesicle-mediated transport;GO:0006810 transport;GO:0051234 establishment of localization	0.0	0.0	0.0	0.0	0.0	0.0	0.0	0.0	0.0	0.0	0.0	0.0	0.0	0.0	0.0	0.0
Bub3	12237	symbol	M. musculus	12237	M. musculus	Bub3	BUB3 mitotic checkpoint protein	GO:0007094 mitotic spindle assembly checkpoint;GO:0071174 mitotic spindle checkpoint;GO:0045841 negative regulation of mitotic metaphase/anaphase transition	0.0	0.0	0.0	0.0	0.0	0.0	0.0	1.0	1.0	0.0	0.0	0.0	0.0	1.0	0.0	0.0
Ablim1	226251	symbol	M. musculus	226251	M. musculus	Ablim1	actin-binding LIM protein 1	GO:0007411 axon guidance;GO:0030032 lamellipodium assembly;GO:0097485 neuron projection guidance	0.0	0.0	1.0	0.0	0.0	1.0	0.0	0.0	0.0	0.0	0.0	0.0	0.0	0.0	0.0	0.0
Avpi1	69534	symbol	M. musculus	69534	M. musculus	Avpi1	arginine vasopressin-induced 1	GO:0000187 activation of MAPK activity;GO:0043406 positive regulation of MAP kinase activity;GO:0071902 positive regulation of protein serine/threonine kinase activity	0.0	0.0	0.0	0.0	0.0	0.0	0.0	0.0	0.0	0.0	0.0	0.0	1.0	0.0	0.0	0.0
Ostc	66357	symbol	M. musculus	66357	M. musculus	Ostc	oligosaccharyltransferase complex subunit (non-catalytic)	GO:0008150 biological_process	0.0	0.0	0.0	0.0	0.0	0.0	0.0	0.0	0.0	0.0	0.0	0.0	0.0	0.0	0.0	0.0
Srp72	66661	symbol	M. musculus	66661	M. musculus	Srp72	signal recognition particle 72	GO:0006614 SRP-dependent cotranslational protein targeting to membrane;GO:0006613 cotranslational protein targeting to membrane;GO:0045047 protein targeting to ER	0.0	0.0	0.0	0.0	0.0	0.0	0.0	0.0	0.0	0.0	0.0	0.0	0.0	0.0	0.0	0.0
Pnrc1	108767	symbol	M. musculus	108767	M. musculus	Pnrc1	proline-rich nuclear receptor coactivator 1		0.0	0.0	0.0	0.0	0.0	0.0	0.0	0.0	0.0	0.0	0.0	0.0	0.0	0.0	0.0	0.0
Ndrg4	234593	symbol	M. musculus	234593	M. musculus	Ndrg4	N-myc downstream regulated gene 4	GO:0010642 negative regulation of platelet-derived growth factor receptor signaling pathway;GO:0014912 negative regulation of smooth muscle cell migration;GO:2001135 regulation of endocytic recycling	0.0	0.0	0.0	0.0	0.0	1.0	0.0	0.0	0.0	0.0	0.0	0.0	1.0	0.0	0.0	1.0
Tmtc4	70551	symbol	M. musculus	70551	M. musculus	Tmtc4	transmembrane and tetratricopeptide repeat containing 4	GO:0035269 protein O-linked mannosylation;GO:0035268 protein mannosylation;GO:0006493 protein O-linked glycosylation	0.0	0.0	0.0	0.0	0.0	0.0	0.0	0.0	0.0	0.0	0.0	0.0	0.0	0.0	0.0	0.0
Gm6880	628456	gene_synonym	M. musculus	628456	M. musculus	Ctag2l1	CTAG2 like 1	GO:0070525 tRNA threonylcarbamoyladenosine metabolic process;GO:0045944 positive regulation of transcription by RNA polymerase II;GO:0045893 positive regulation of transcription, DNA-templated	0.0	0.0	0.0	0.0	0.0	0.0	0.0	0.0	0.0	0.0	0.0	0.0	0.0	0.0	0.0	0.0
Arid5b	71371	symbol	M. musculus	71371	M. musculus	Arid5b	AT rich interactive domain 5B (MRF1-like)	GO:0060613 fat pad development;GO:0060325 face morphogenesis;GO:0008585 female gonad development	1.0	0.0	0.0	0.0	0.0	0.0	1.0	0.0	0.0	0.0	0.0	0.0	0.0	0.0	0.0	0.0
Rnf10	50849	symbol	M. musculus	50849	M. musculus	Rnf10	ring finger protein 10	GO:0010626 negative regulation of Schwann cell proliferation;GO:0010624 regulation of Schwann cell proliferation;GO:0031643 positive regulation of myelination	0.0	1.0	0.0	0.0	0.0	1.0	0.0	0.0	0.0	0.0	0.0	0.0	0.0	0.0	0.0	0.0
Rorc	19885	symbol	M. musculus	19885	M. musculus	Rorc	RAR-related orphan receptor gamma	GO:0072539 T-helper 17 cell differentiation;GO:0070244 negative regulation of thymocyte apoptotic process;GO:0045586 regulation of gamma-delta T cell differentiation	1.0	0.0	0.0	0.0	0.0	0.0	0.0	1.0	0.0	0.0	0.0	0.0	0.0	0.0	0.0	0.0
Ccdc115	69668	symbol	M. musculus	69668	M. musculus	Ccdc115	coiled-coil domain containing 115	GO:0007042 lysosomal lumen acidification;GO:0035751 regulation of lysosomal lumen pH;GO:0007035 vacuolar acidification	0.0	0.0	0.0	0.0	0.0	0.0	0.0	0.0	0.0	0.0	0.0	0.0	0.0	0.0	0.0	0.0
Bzw2	66912	symbol	M. musculus	66912	M. musculus	Bzw2	basic leucine zipper and W2 domains 2	GO:0007399 nervous system development;GO:0030154 cell differentiation;GO:0048869 cellular developmental process	0.0	0.0	0.0	0.0	0.0	0.0	0.0	0.0	0.0	0.0	0.0	0.0	0.0	0.0	0.0	0.0
Aktip	14339	symbol	M. musculus	14339	M. musculus	Aktip	thymoma viral proto-oncogene 1 interacting protein	GO:0045022 early endosome to late endosome transport;GO:0008333 endosome to lysosome transport;GO:0007040 lysosome organization	0.0	1.0	0.0	0.0	0.0	0.0	0.0	0.0	0.0	0.0	0.0	0.0	0.0	0.0	0.0	0.0
Mrps34	79044	symbol	M. musculus	79044	M. musculus	Mrps34	mitochondrial ribosomal protein S34	GO:0032543 mitochondrial translation;GO:0140053 mitochondrial gene expression;GO:0006412 translation	0.0	0.0	0.0	0.0	0.0	0.0	0.0	0.0	0.0	0.0	0.0	0.0	0.0	0.0	0.0	0.0
Pard3	93742	symbol	M. musculus	93742	M. musculus	Pard3	par-3 family cell polarity regulator	GO:0031643 positive regulation of myelination;GO:0022011 myelination in peripheral nervous system;GO:0044319 wound healing, spreading of cells	1.0	1.0	0.0	0.0	0.0	1.0	0.0	0.0	1.0	1.0	1.0	0.0	0.0	0.0	1.0	1.0
Tmem9	66241	symbol	M. musculus	66241	M. musculus	Tmem9	transmembrane protein 9	GO:0008150 biological_process	0.0	0.0	0.0	0.0	0.0	0.0	0.0	0.0	0.0	0.0	0.0	0.0	0.0	0.0	0.0	0.0
Ruvbl1	56505	symbol	M. musculus	56505	M. musculus	Ruvbl1	RuvB-like protein 1	GO:0010756 positive regulation of plasminogen activation;GO:0043968 histone H2A acetylation;GO:0010755 regulation of plasminogen activation	0.0	0.0	0.0	0.0	0.0	0.0	0.0	1.0	1.0	0.0	0.0	0.0	0.0	0.0	0.0	0.0
Snx2	67804	symbol	M. musculus	67804	M. musculus	Snx2	sorting nexin 2	GO:0034498 early endosome to Golgi transport;GO:0072673 lamellipodium morphogenesis;GO:0042147 retrograde transport, endosome to Golgi	0.0	0.0	1.0	0.0	0.0	1.0	0.0	0.0	0.0	0.0	0.0	0.0	0.0	0.0	0.0	0.0

## Sheet: Enrichment
GroupID	Category	Term	Description	LogP	Log(q-value)	InTerm_InList	Genes	Symbols
1_Summary	GO Biological Processes	GO:0032922	circadian regulation of gene expression	-4.87978	-0.709799	5/69	15901,15902,19047,19885,79362,12534,22629,93742,71371	Id1,Id2,Ppp1cc,Rorc,Bhlhe41,Cdk1,Ywhah,Pard3,Arid5b
1_Member	GO Biological Processes	GO:0032922	circadian regulation of gene expression	-4.87978	-0.709799	5/69	15901,15902,19047,19885,79362	Id1,Id2,Ppp1cc,Rorc,Bhlhe41
1_Member	GO Biological Processes	GO:0007623	circadian rhythm	-3.4936	-0.421453	6/209	12534,15901,15902,19047,19885,79362	Cdk1,Id1,Id2,Ppp1cc,Rorc,Bhlhe41
1_Member	KEGG Pathway	mmu04390	Hippo signaling pathway	-3.22758	-0.376462	5/154	15901,15902,19047,22629,93742	Id1,Id2,Ppp1cc,Ywhah,Pard3
1_Member	GO Biological Processes	GO:0060612	adipose tissue development	-2.83335	-0.191213	3/51	15902,19885,71371	Id2,Rorc,Arid5b
1_Member	GO Biological Processes	GO:0048511	rhythmic process	-2.73143	-0.140416	6/293	12534,15901,15902,19047,19885,79362	Cdk1,Id1,Id2,Ppp1cc,Rorc,Bhlhe41
1_Member	GO Biological Processes	GO:0042752	regulation of circadian rhythm	-2.67231	-0.0993874	4/123	12534,15902,19047,19885	Cdk1,Id2,Ppp1cc,Rorc
2_Summary	GO Biological Processes	GO:0048711	positive regulation of astrocyte differentiation	-4.64317	-0.709799	3/13	15205,15902,74117,19047,50849,29873,93742,15469,15901,22436,22608,22629,79362,14339,56424	Hes1,Id2,Actr3,Ppp1cc,Rnf10,Cspg5,Pard3,Prmt1,Id1,Xdh,Ybx1,Ywhah,Bhlhe41,Aktip,Stub1
2_Member	GO Biological Processes	GO:0048711	positive regulation of astrocyte differentiation	-4.64317	-0.709799	3/13	15205,15902,74117	Hes1,Id2,Actr3
2_Member	GO Biological Processes	GO:0048710	regulation of astrocyte differentiation	-3.35155	-0.391379	3/34	15205,15902,74117	Hes1,Id2,Actr3
2_Member	GO Biological Processes	GO:0014013	regulation of gliogenesis	-3.24042	-0.376462	5/153	15205,15902,19047,50849,74117	Hes1,Id2,Ppp1cc,Rnf10,Actr3
2_Member	GO Biological Processes	GO:0014015	positive regulation of gliogenesis	-3.1752	-0.376462	4/90	15205,15902,19047,74117	Hes1,Id2,Ppp1cc,Actr3
2_Member	GO Biological Processes	GO:0060251	regulation of glial cell proliferation	-3.17453	-0.376462	3/39	15205,19047,50849	Hes1,Ppp1cc,Rnf10
2_Member	GO Biological Processes	GO:0042063	gliogenesis	-3.16246	-0.376462	7/335	15205,15902,19047,29873,50849,74117,93742	Hes1,Id2,Ppp1cc,Cspg5,Rnf10,Actr3,Pard3
2_Member	GO Biological Processes	GO:0045687	positive regulation of glial cell differentiation	-2.78498	-0.165322	3/53	15205,15902,74117	Hes1,Id2,Actr3
2_Member	GO Biological Processes	GO:0014009	glial cell proliferation	-2.76153	-0.161177	3/54	15205,19047,50849	Hes1,Ppp1cc,Rnf10
2_Member	GO Biological Processes	GO:0014014	negative regulation of gliogenesis	-2.76153	-0.161177	3/54	15205,15902,50849	Hes1,Id2,Rnf10
2_Member	GO Biological Processes	GO:0045596	negative regulation of cell differentiation	-2.58248	-0.0380243	10/798	15205,15469,15901,15902,22436,22608,22629,50849,74117,79362	Hes1,Prmt1,Id1,Id2,Xdh,Ybx1,Ywhah,Rnf10,Actr3,Bhlhe41
2_Member	GO Biological Processes	GO:0050768	negative regulation of neurogenesis	-2.43665	0	6/336	15205,15901,15902,22629,50849,74117	Hes1,Id1,Id2,Ywhah,Rnf10,Actr3
2_Member	GO Biological Processes	GO:0010001	glial cell differentiation	-2.32165	0	5/248	15205,15902,29873,74117,93742	Hes1,Id2,Cspg5,Actr3,Pard3
2_Member	GO Biological Processes	GO:0051961	negative regulation of nervous system development	-2.27448	0	6/363	15205,15901,15902,22629,50849,74117	Hes1,Id1,Id2,Ywhah,Rnf10,Actr3
2_Member	GO Biological Processes	GO:0045665	negative regulation of neuron differentiation	-2.24991	0	5/258	15205,15901,15902,22629,74117	Hes1,Id1,Id2,Ywhah,Actr3
2_Member	GO Biological Processes	GO:0048708	astrocyte differentiation	-2.20388	0	3/85	15205,15902,74117	Hes1,Id2,Actr3
2_Member	GO Biological Processes	GO:0010721	negative regulation of cell development	-2.15323	0	6/385	15205,15901,15902,22629,50849,74117	Hes1,Id1,Id2,Ywhah,Rnf10,Actr3
2_Member	GO Biological Processes	GO:0010977	negative regulation of neuron projection development	-2.13677	0	4/174	15205,15901,22629,74117	Hes1,Id1,Ywhah,Actr3
2_Member	GO Biological Processes	GO:0045685	regulation of glial cell differentiation	-2.12217	0	3/91	15205,15902,74117	Hes1,Id2,Actr3
2_Member	GO Biological Processes	GO:0051098	regulation of binding	-2.09078	0	6/397	14339,15205,15901,15902,56424,74117	Aktip,Hes1,Id1,Id2,Stub1,Actr3
2_Member	GO Biological Processes	GO:0010771	negative regulation of cell morphogenesis involved in differentiation	-2.02211	0	3/99	15901,22629,74117	Id1,Ywhah,Actr3
3_Summary	GO Biological Processes	GO:0097581	lamellipodium organization	-4.48855	-0.709799	5/83	16590,22349,67804,74117,226251,14804,15901,19184,56424,68112	Kit,Vil1,Snx2,Actr3,Ablim1,Grid2,Id1,Psmc5,Stub1,Entr1
3_Member	GO Biological Processes	GO:0097581	lamellipodium organization	-4.48855	-0.709799	5/83	16590,22349,67804,74117,226251	Kit,Vil1,Snx2,Actr3,Ablim1
3_Member	GO Biological Processes	GO:0030032	lamellipodium assembly	-2.53087	-0.015938	3/65	16590,74117,226251	Kit,Actr3,Ablim1
3_Member	GO Biological Processes	GO:0044089	positive regulation of cellular component biogenesis	-2.50941	-0.00933971	8/556	14804,15901,16590,19184,22349,56424,68112,74117	Grid2,Id1,Kit,Psmc5,Vil1,Stub1,Entr1,Actr3
4_Summary	GO Biological Processes	GO:0098760	response to interleukin-7	-4.27256	-0.709799	3/17	14827,15191,22608	Pdia3,Hdgf,Ybx1
4_Member	GO Biological Processes	GO:0098760	response to interleukin-7	-4.27256	-0.709799	3/17	14827,15191,22608	Pdia3,Hdgf,Ybx1
4_Member	GO Biological Processes	GO:0098761	cellular response to interleukin-7	-4.27256	-0.709799	3/17	14827,15191,22608	Pdia3,Hdgf,Ybx1
5_Summary	GO Biological Processes	GO:0034587	piRNA metabolic process	-4.19476	-0.709799	3/18	74068,74691,83561,11792	Asz1,Tdrd9,Tdrd1,Apex1
5_Member	GO Biological Processes	GO:0034587	piRNA metabolic process	-4.19476	-0.709799	3/18	74068,74691,83561	Asz1,Tdrd9,Tdrd1
5_Member	GO Biological Processes	GO:0043046	DNA methylation involved in gamete generation	-4.12151	-0.703494	3/19	74068,74691,83561	Asz1,Tdrd9,Tdrd1
5_Member	GO Biological Processes	GO:0044728	DNA methylation or demethylation	-3.21202	-0.376462	4/88	11792,74068,74691,83561	Apex1,Asz1,Tdrd9,Tdrd1
5_Member	GO Biological Processes	GO:0006304	DNA modification	-2.98758	-0.255939	4/101	11792,74068,74691,83561	Apex1,Asz1,Tdrd9,Tdrd1
5_Member	GO Biological Processes	GO:0006305	DNA alkylation	-2.42231	0	3/71	74068,74691,83561	Asz1,Tdrd9,Tdrd1
5_Member	GO Biological Processes	GO:0006306	DNA methylation	-2.42231	0	3/71	74068,74691,83561	Asz1,Tdrd9,Tdrd1
6_Summary	GO Biological Processes	GO:0051962	positive regulation of nervous system development	-3.81967	-0.539139	11/662	11858,14804,15205,15902,16590,19047,50769,50849,74117,93742,234593,15901,22349,22629,68112,22223,29873,67804,226251,207920,68048	Rnd2,Grid2,Hes1,Id2,Kit,Ppp1cc,Atp8a2,Rnf10,Actr3,Pard3,Ndrg4,Id1,Vil1,Ywhah,Entr1,Uchl1,Cspg5,Snx2,Ablim1,Esrp1,Aen
6_Member	GO Biological Processes	GO:0051962	positive regulation of nervous system development	-3.81967	-0.539139	11/662	11858,14804,15205,15902,16590,19047,50769,50849,74117,93742,234593	Rnd2,Grid2,Hes1,Id2,Kit,Ppp1cc,Atp8a2,Rnf10,Actr3,Pard3,Ndrg4
6_Member	GO Biological Processes	GO:0120035	regulation of plasma membrane bounded cell projection organization	-3.1772	-0.376462	11/788	11858,14804,15205,15901,16590,22349,22629,50769,68112,74117,234593	Rnd2,Grid2,Hes1,Id1,Kit,Vil1,Ywhah,Atp8a2,Entr1,Actr3,Ndrg4
6_Member	GO Biological Processes	GO:0031344	regulation of cell projection organization	-3.13659	-0.364837	11/797	11858,14804,15205,15901,16590,22349,22629,50769,68112,74117,234593	Rnd2,Grid2,Hes1,Id1,Kit,Vil1,Ywhah,Atp8a2,Entr1,Actr3,Ndrg4
6_Member	GO Biological Processes	GO:0048858	cell projection morphogenesis	-2.96101	-0.249018	10/709	11858,15901,22223,22349,22629,29873,50769,67804,74117,226251	Rnd2,Id1,Uchl1,Vil1,Ywhah,Cspg5,Atp8a2,Snx2,Actr3,Ablim1
6_Member	GO Biological Processes	GO:0032990	cell part morphogenesis	-2.85719	-0.191213	10/732	11858,15901,22223,22349,22629,29873,50769,67804,74117,226251	Rnd2,Id1,Uchl1,Vil1,Ywhah,Cspg5,Atp8a2,Snx2,Actr3,Ablim1
6_Member	GO Biological Processes	GO:0048667	cell morphogenesis involved in neuron differentiation	-2.68619	-0.104318	9/643	11858,15205,15901,15902,22223,22629,50769,74117,226251	Rnd2,Hes1,Id1,Id2,Uchl1,Ywhah,Atp8a2,Actr3,Ablim1
6_Member	GO Biological Processes	GO:0045664	regulation of neuron differentiation	-2.62604	-0.0618901	10/787	11858,14804,15205,15901,15902,22629,50769,74117,207920,234593	Rnd2,Grid2,Hes1,Id1,Id2,Ywhah,Atp8a2,Actr3,Esrp1,Ndrg4
6_Member	GO Biological Processes	GO:0010720	positive regulation of cell development	-2.55757	-0.0268529	9/672	11858,15205,15902,16590,19047,29873,50769,74117,234593	Rnd2,Hes1,Id2,Kit,Ppp1cc,Cspg5,Atp8a2,Actr3,Ndrg4
6_Member	GO Biological Processes	GO:0120039	plasma membrane bounded cell projection morphogenesis	-2.42416	0	9/704	11858,15901,22223,22349,22629,50769,67804,74117,226251	Rnd2,Id1,Uchl1,Vil1,Ywhah,Atp8a2,Snx2,Actr3,Ablim1
6_Member	GO Biological Processes	GO:0050769	positive regulation of neurogenesis	-2.35421	0	8/590	11858,15205,15902,16590,19047,50769,74117,234593	Rnd2,Hes1,Id2,Kit,Ppp1cc,Atp8a2,Actr3,Ndrg4
6_Member	GO Biological Processes	GO:0031346	positive regulation of cell projection organization	-2.29697	0	7/477	11858,16590,22349,50769,68112,74117,234593	Rnd2,Kit,Vil1,Atp8a2,Entr1,Actr3,Ndrg4
6_Member	GO Biological Processes	GO:0010975	regulation of neuron projection development	-2.24761	0	8/615	11858,14804,15205,15901,22629,50769,74117,234593	Rnd2,Grid2,Hes1,Id1,Ywhah,Atp8a2,Actr3,Ndrg4
6_Member	GO Biological Processes	GO:0009314	response to radiation	-2.09589	0	6/396	15902,16590,19047,50769,68048,234593	Id2,Kit,Ppp1cc,Atp8a2,Aen,Ndrg4
6_Member	GO Biological Processes	GO:0009416	response to light stimulus	-2.03533	0	5/291	15902,16590,19047,50769,234593	Id2,Kit,Ppp1cc,Atp8a2,Ndrg4
7_Summary	GO Biological Processes	GO:0008585	female gonad development	-3.81329	-0.539139	5/115	16590,16875,18291,71371,227631,15205,20733	Kit,Lhx8,Nobox,Arid5b,Sohlh1,Hes1,Spint2
7_Member	GO Biological Processes	GO:0008585	female gonad development	-3.81329	-0.539139	5/115	16590,16875,18291,71371,227631	Kit,Lhx8,Nobox,Arid5b,Sohlh1
7_Member	GO Biological Processes	GO:0046545	development of primary female sexual characteristics	-3.76086	-0.539139	5/118	16590,16875,18291,71371,227631	Kit,Lhx8,Nobox,Arid5b,Sohlh1
7_Member	GO Biological Processes	GO:0046660	female sex differentiation	-3.29277	-0.391379	5/149	16590,16875,18291,71371,227631	Kit,Lhx8,Nobox,Arid5b,Sohlh1
7_Member	GO Biological Processes	GO:0008406	gonad development	-2.57686	-0.0380243	5/216	16590,16875,18291,71371,227631	Kit,Lhx8,Nobox,Arid5b,Sohlh1
7_Member	GO Biological Processes	GO:0045137	development of primary sexual characteristics	-2.54258	-0.019828	5/220	16590,16875,18291,71371,227631	Kit,Lhx8,Nobox,Arid5b,Sohlh1
7_Member	GO Biological Processes	GO:0001541	ovarian follicle development	-2.43969	0	3/70	16590,18291,227631	Kit,Nobox,Sohlh1
7_Member	GO Biological Processes	GO:0048608	reproductive structure development	-2.40271	0	7/456	15205,16590,16875,18291,20733,71371,227631	Hes1,Kit,Lhx8,Nobox,Spint2,Arid5b,Sohlh1
7_Member	GO Biological Processes	GO:0061458	reproductive system development	-2.38208	0	7/460	15205,16590,16875,18291,20733,71371,227631	Hes1,Kit,Lhx8,Nobox,Spint2,Arid5b,Sohlh1
7_Member	GO Biological Processes	GO:0007548	sex differentiation	-2.04139	0	5/290	16590,16875,18291,71371,227631	Kit,Lhx8,Nobox,Arid5b,Sohlh1
8_Summary	Reactome Gene Sets	R-MMU-8878166	Transcriptional regulation by RUNX2	-3.76847	-0.539139	4/63	12534,19184,53380,56424,12237,16906,19047,22223,56505,68441,22629,16590,14827,67128,380928,15469,19885,20588	Cdk1,Psmc5,Psmd10,Stub1,Bub3,Lmnb1,Ppp1cc,Uchl1,Ruvbl1,Rraga,Ywhah,Kit,Pdia3,Ube2g1,Lmo7,Prmt1,Rorc,Smarcc1
8_Member	Reactome Gene Sets	R-MMU-8878166	Transcriptional regulation by RUNX2	-3.76847	-0.539139	4/63	12534,19184,53380,56424	Cdk1,Psmc5,Psmd10,Stub1
8_Member	Reactome Gene Sets	R-MMU-174184	Cdc20:Phospho-APC/C mediated degradation of Cyclin A	-3.54421	-0.421453	4/72	12237,12534,19184,53380	Bub3,Cdk1,Psmc5,Psmd10
8_Member	Reactome Gene Sets	R-MMU-179419	APC:Cdc20 mediated degradation of cell cycle proteins prior to satisfation of the cell cycle checkpo	-3.52118	-0.421453	4/73	12237,12534,19184,53380	Bub3,Cdk1,Psmc5,Psmd10
8_Member	Reactome Gene Sets	R-MMU-176409	APC/C:Cdc20 mediated degradation of mitotic proteins	-3.47615	-0.421453	4/75	12237,12534,19184,53380	Bub3,Cdk1,Psmc5,Psmd10
8_Member	Reactome Gene Sets	R-MMU-176814	Activation of APC/C and APC/C:Cdc20 mediated degradation of mitotic proteins	-3.45412	-0.421453	4/76	12237,12534,19184,53380	Bub3,Cdk1,Psmc5,Psmd10
8_Member	Reactome Gene Sets	R-MMU-68882	Mitotic Anaphase	-3.39608	-0.401176	6/218	12237,12534,16906,19047,19184,53380	Bub3,Cdk1,Lmnb1,Ppp1cc,Psmc5,Psmd10
8_Member	Reactome Gene Sets	R-MMU-2555396	Mitotic Metaphase and Anaphase	-3.38554	-0.401176	6/219	12237,12534,16906,19047,19184,53380	Bub3,Cdk1,Lmnb1,Ppp1cc,Psmc5,Psmd10
8_Member	Reactome Gene Sets	R-MMU-174143	APC/C-mediated degradation of cell cycle proteins	-3.30823	-0.391379	4/83	12237,12534,19184,53380	Bub3,Cdk1,Psmc5,Psmd10
8_Member	Reactome Gene Sets	R-MMU-453276	Regulation of mitotic cell cycle	-3.30823	-0.391379	4/83	12237,12534,19184,53380	Bub3,Cdk1,Psmc5,Psmd10
8_Member	Reactome Gene Sets	R-MMU-5689603	UCH proteinases	-3.10419	-0.346225	4/94	19184,22223,53380,56505	Psmc5,Uchl1,Psmd10,Ruvbl1
8_Member	Reactome Gene Sets	R-MMU-6807070	PTEN Regulation	-2.85014	-0.191213	4/110	19184,53380,56424,68441	Psmc5,Psmd10,Stub1,Rraga
8_Member	Reactome Gene Sets	R-MMU-69620	Cell Cycle Checkpoints	-2.83108	-0.191213	6/280	12237,12534,19047,19184,22629,53380	Bub3,Cdk1,Ppp1cc,Psmc5,Ywhah,Psmd10
8_Member	Reactome Gene Sets	R-MMU-8939902	Regulation of RUNX2 expression and activity	-2.80892	-0.17927	3/52	19184,53380,56424	Psmc5,Psmd10,Stub1
8_Member	Reactome Gene Sets	R-MMU-1257604	PIP3 activates AKT signaling	-2.50903	-0.00933971	5/224	16590,19184,53380,56424,68441	Kit,Psmc5,Psmd10,Stub1,Rraga
8_Member	Reactome Gene Sets	R-MMU-8948751	Regulation of PTEN stability and activity	-2.47528	0	3/68	19184,53380,56424	Psmc5,Psmd10,Stub1
8_Member	Reactome Gene Sets	R-MMU-983169	Class I MHC mediated antigen processing & presentation	-2.43036	0	6/337	14827,19184,53380,56424,67128,380928	Pdia3,Psmc5,Psmd10,Stub1,Ube2g1,Lmo7
8_Member	Reactome Gene Sets	R-MMU-5687128	MAPK6/MAPK4 signaling	-2.4052	0	3/72	12534,19184,53380	Cdk1,Psmc5,Psmd10
8_Member	Reactome Gene Sets	R-MMU-5688426	Deubiquitination	-2.36639	0	5/242	12534,19184,22223,53380,56505	Cdk1,Psmc5,Uchl1,Psmd10,Ruvbl1
8_Member	Reactome Gene Sets	R-MMU-8852276	The role of GTSE1 in G2/M progression after G2 checkpoint	-2.35538	0	3/75	12534,19184,53380	Cdk1,Psmc5,Psmd10
8_Member	Reactome Gene Sets	R-MMU-1640170	Cell Cycle	-2.35421	0	8/590	12237,12534,16906,19047,19184,22629,53380,56505	Bub3,Cdk1,Lmnb1,Ppp1cc,Psmc5,Ywhah,Psmd10,Ruvbl1
8_Member	Reactome Gene Sets	R-MMU-9006925	Intracellular signaling by second messengers	-2.31432	0	5/249	16590,19184,53380,56424,68441	Kit,Psmc5,Psmd10,Stub1,Rraga
8_Member	Reactome Gene Sets	R-MMU-69481	G2/M Checkpoints	-2.24482	0	4/162	12534,19184,22629,53380	Cdk1,Psmc5,Ywhah,Psmd10
8_Member	Reactome Gene Sets	R-MMU-212436	Generic Transcription Pathway	-2.23912	0	9/752	12534,15469,19184,19885,20588,22629,53380,56424,68441	Cdk1,Prmt1,Psmc5,Rorc,Smarcc1,Ywhah,Psmd10,Stub1,Rraga
8_Member	Reactome Gene Sets	R-MMU-983168	Antigen processing: Ubiquitination & Proteasome degradation	-2.10973	0	5/279	19184,53380,56424,67128,380928	Psmc5,Psmd10,Stub1,Ube2g1,Lmo7
8_Member	Reactome Gene Sets	R-MMU-1236975	Antigen processing-Cross presentation	-2.10914	0	3/92	14827,19184,53380	Pdia3,Psmc5,Psmd10
8_Member	Reactome Gene Sets	R-MMU-68886	M Phase	-2.08568	0	6/398	12237,12534,16906,19047,19184,53380	Bub3,Cdk1,Lmnb1,Ppp1cc,Psmc5,Psmd10
8_Member	Reactome Gene Sets	R-MMU-2467813	Separation of Sister Chromatids	-2.0777	0	4/181	12237,19047,19184,53380	Bub3,Ppp1cc,Psmc5,Psmd10
9_Summary	GO Biological Processes	GO:0051301	cell division	-3.57984	-0.421453	10/590	11858,12237,12534,16590,19047,22608,56505,68112,74117,93742	Rnd2,Bub3,Cdk1,Kit,Ppp1cc,Ybx1,Ruvbl1,Entr1,Actr3,Pard3
9_Member	GO Biological Processes	GO:0051301	cell division	-3.57984	-0.421453	10/590	11858,12237,12534,16590,19047,22608,56505,68112,74117,93742	Rnd2,Bub3,Cdk1,Kit,Ppp1cc,Ybx1,Ruvbl1,Entr1,Actr3,Pard3
10_Summary	GO Biological Processes	GO:0003382	epithelial cell morphogenesis	-2.9917	-0.255939	3/45	15901,20733,93742,11858,15205,74117	Id1,Spint2,Pard3,Rnd2,Hes1,Actr3
10_Member	GO Biological Processes	GO:0003382	epithelial cell morphogenesis	-2.9917	-0.255939	3/45	15901,20733,93742	Id1,Spint2,Pard3
10_Member	GO Biological Processes	GO:0007163	establishment or maintenance of cell polarity	-2.48432	0	5/227	11858,15205,20733,74117,93742	Rnd2,Hes1,Spint2,Actr3,Pard3
11_Summary	GO Biological Processes	GO:0051017	actin filament bundle assembly	-2.95583	-0.249018	5/177	11858,15901,17912,22349,80880,11750,16590,22629,29873,74117,93742	Rnd2,Id1,Myo1b,Vil1,Kank3,Anxa7,Kit,Ywhah,Cspg5,Actr3,Pard3
11_Member	GO Biological Processes	GO:0051017	actin filament bundle assembly	-2.95583	-0.249018	5/177	11858,15901,17912,22349,80880	Rnd2,Id1,Myo1b,Vil1,Kank3
11_Member	GO Biological Processes	GO:0061572	actin filament bundle organization	-2.92338	-0.228468	5/180	11858,15901,17912,22349,80880	Rnd2,Id1,Myo1b,Vil1,Kank3
11_Member	GO Biological Processes	GO:0022604	regulation of cell morphogenesis	-2.59183	-0.0380243	8/539	11750,11858,15901,16590,22349,22629,29873,74117	Anxa7,Rnd2,Id1,Kit,Vil1,Ywhah,Cspg5,Actr3
11_Member	GO Biological Processes	GO:0008360	regulation of cell shape	-2.26373	0	4/160	11750,11858,16590,22349	Anxa7,Rnd2,Kit,Vil1
11_Member	GO Biological Processes	GO:0032970	regulation of actin filament-based process	-2.03073	0	6/409	11858,15901,22349,74117,80880,93742	Rnd2,Id1,Vil1,Actr3,Kank3,Pard3
12_Summary	GO Biological Processes	GO:0030857	negative regulation of epithelial cell differentiation	-2.90987	-0.226534	3/48	15205,15901,22436,207920	Hes1,Id1,Xdh,Esrp1
12_Member	GO Biological Processes	GO:0030857	negative regulation of epithelial cell differentiation	-2.90987	-0.226534	3/48	15205,15901,22436	Hes1,Id1,Xdh
12_Member	GO Biological Processes	GO:0030856	regulation of epithelial cell differentiation	-2.35235	0	4/151	15205,15901,22436,207920	Hes1,Id1,Xdh,Esrp1
13_Summary	GO Biological Processes	GO:0043408	regulation of MAPK cascade	-2.36056	0	9/720	15469,15901,16590,16906,22223,22436,53380,69534,234593	Prmt1,Id1,Kit,Lmnb1,Uchl1,Xdh,Psmd10,Avpi1,Ndrg4
13_Member	GO Biological Processes	GO:0043408	regulation of MAPK cascade	-2.36056	0	9/720	15469,15901,16590,16906,22223,22436,53380,69534,234593	Prmt1,Id1,Kit,Lmnb1,Uchl1,Xdh,Psmd10,Avpi1,Ndrg4
13_Member	GO Biological Processes	GO:0000165	MAPK cascade	-2.15275	0	9/776	15469,15901,16590,16906,22223,22436,53380,69534,234593	Prmt1,Id1,Kit,Lmnb1,Uchl1,Xdh,Psmd10,Avpi1,Ndrg4
13_Member	GO Biological Processes	GO:0023014	signal transduction by protein phosphorylation	-2.07351	0	9/799	15469,15901,16590,16906,22223,22436,53380,69534,234593	Prmt1,Id1,Kit,Lmnb1,Uchl1,Xdh,Psmd10,Avpi1,Ndrg4
14_Summary	GO Biological Processes	GO:0007568	aging	-2.30703	0	5/250	11792,12534,15902,22608,50769,15205,16906,53380,12237	Apex1,Cdk1,Id2,Ybx1,Atp8a2,Hes1,Lmnb1,Psmd10,Bub3
14_Member	GO Biological Processes	GO:0007568	aging	-2.30703	0	5/250	11792,12534,15902,22608,50769	Apex1,Cdk1,Id2,Ybx1,Atp8a2
14_Member	GO Biological Processes	GO:0045787	positive regulation of cell cycle	-2.30335	0	6/358	11792,12534,15205,15902,16906,53380	Apex1,Cdk1,Hes1,Id2,Lmnb1,Psmd10
14_Member	GO Biological Processes	GO:1901990	regulation of mitotic cell cycle phase transition	-2.19491	0	5/266	11792,12237,12534,15902,16906	Apex1,Bub3,Cdk1,Id2,Lmnb1
14_Member	GO Biological Processes	GO:0045931	positive regulation of mitotic cell cycle	-2.15416	0	4/172	11792,12534,15205,16906	Apex1,Cdk1,Hes1,Lmnb1
14_Member	GO Biological Processes	GO:1901992	positive regulation of mitotic cell cycle phase transition	-2.14873	0	3/89	11792,12534,16906	Apex1,Cdk1,Lmnb1
15_Summary	Reactome Gene Sets	R-MMU-9006936	Signaling by TGF-beta family members	-2.24717	0	3/82	56424,66556,93742	Stub1,Drap1,Pard3
15_Member	Reactome Gene Sets	R-MMU-9006936	Signaling by TGF-beta family members	-2.24717	0	3/82	56424,66556,93742	Stub1,Drap1,Pard3
16_Summary	GO Biological Processes	GO:0051640	organelle localization	-2.17845	0	8/632	16590,17912,18241,22223,29873,74117,93742,234593	Kit,Myo1b,Gpr143,Uchl1,Cspg5,Actr3,Pard3,Ndrg4
16_Member	GO Biological Processes	GO:0051640	organelle localization	-2.17845	0	8/632	16590,17912,18241,22223,29873,74117,93742,234593	Kit,Myo1b,Gpr143,Uchl1,Cspg5,Actr3,Pard3,Ndrg4
16_Member	GO Biological Processes	GO:0051656	establishment of organelle localization	-2.16515	0	7/505	16590,17912,18241,22223,29873,74117,93742	Kit,Myo1b,Gpr143,Uchl1,Cspg5,Actr3,Pard3

## Sheet: Sheet1
Supplemental Table 4: Enriched GO term of top 100 gene in each gene set for germ cell trajectories
Gene set	GO	Category	Description	Count	%	Log10(P)	Log10(q)
1	GO:0032922	GO Biological Processes	circadian regulation of gene expression	5	5.62	-4.88	-0.71
1	GO:0048711	GO Biological Processes	positive regulation of astrocyte differentiation	3	3.37	-4.64	-0.71
1	GO:0097581	GO Biological Processes	lamellipodium organization	5	5.62	-4.49	-0.71
1	GO:0098760	GO Biological Processes	response to interleukin-7	3	3.37	-4.27	-0.71
1	GO:0034587	GO Biological Processes	piRNA metabolic process	3	3.37	-4.19	-0.71
1	GO:0051962	GO Biological Processes	positive regulation of nervous system development	11	12.36	-3.82	-0.54
1	GO:0008585	GO Biological Processes	female gonad development	5	5.62	-3.81	-0.54
1	GO:0051301	GO Biological Processes	cell division	10	11.24	-3.58	-0.42
1	GO:0003382	GO Biological Processes	epithelial cell morphogenesis	3	3.37	-2.99	-0.26
1	GO:0051017	GO Biological Processes	actin filament bundle assembly	5	5.62	-2.96	-0.25
1	GO:0030857	GO Biological Processes	negative regulation of epithelial cell differentiation	3	3.37	-2.91	-0.23
1	GO:0043408	GO Biological Processes	regulation of MAPK cascade	9	10.11	-2.36	0
1	GO:0007568	GO Biological Processes	aging	5	5.62	-2.31	0
1	GO:0051640	GO Biological Processes	organelle localization	8	8.99	-2.18	0
2	GO:0032272	GO Biological Processes	negative regulation of protein polymerization	5	5.32	-4.43	-1.71
2	GO:0016575	GO Biological Processes	histone deacetylation	4	4.26	-3.43	-1.16
2	GO:0044770	GO Biological Processes	cell cycle phase transition	8	8.51	-3.2	-0.97
2	GO:0034655	GO Biological Processes	nucleobase-containing compound catabolic process	8	8.51	-2.99	-0.81
2	GO:0043902	GO Biological Processes	positive regulation of multi-organism process	5	5.32	-2.88	-0.73
2	GO:0022618	GO Biological Processes	ribonucleoprotein complex assembly	5	5.32	-2.48	-0.43
2	GO:0045862	GO Biological Processes	positive regulation of proteolysis	6	6.38	-2.28	-0.26
2	GO:0050821	GO Biological Processes	protein stabilization	4	4.26	-2.05	-0.1
3	GO:0006325	GO Biological Processes	chromatin organization	17	19.1	-7.55	-3.28
3	GO:0006397	GO Biological Processes	mRNA processing	10	11.24	-4.49	-1.11
3	GO:0007062	GO Biological Processes	sister chromatid cohesion	4	4.49	-4	-0.81
3	GO:0070647	GO Biological Processes	protein modification by small protein conjugation or removal	12	13.48	-3.95	-0.81
3	GO:0006974	GO Biological Processes	cellular response to DNA damage stimulus	11	12.36	-3.32	-0.42
3	GO:0018105	GO Biological Processes	peptidyl-serine phosphorylation	7	7.87	-3.25	-0.38
3	GO:0006511	GO Biological Processes	ubiquitin-dependent protein catabolic process	9	10.11	-2.91	-0.16
3	GO:1905268	GO Biological Processes	negative regulation of chromatin organization	3	3.37	-2.57	0
3	GO:0010611	GO Biological Processes	regulation of cardiac muscle hypertrophy	3	3.37	-2.42	0
3	GO:0050680	GO Biological Processes	negative regulation of epithelial cell proliferation	4	4.49	-2.41	0
3	GO:0006333	GO Biological Processes	chromatin assembly or disassembly	4	4.49	-2.4	0
3	GO:1901224	GO Biological Processes	positive regulation of NIK/NF-kappaB signaling	3	3.37	-2.34	0
3	GO:0060976	GO Biological Processes	coronary vasculature development	3	3.37	-2.31	0
3	GO:0010923	GO Biological Processes	negative regulation of phosphatase activity	3	3.37	-2.28	0
3	GO:0001570	GO Biological Processes	vasculogenesis	3	3.37	-2.05	0
4	GO:0006325	GO Biological Processes	chromatin organization	20	21.28	-9.64	-5.38
4	GO:0033044	GO Biological Processes	regulation of chromosome organization	12	12.77	-6.85	-3.07
4	GO:0016458	GO Biological Processes	gene silencing	8	8.51	-4.02	-1.06
4	GO:0007059	GO Biological Processes	chromosome segregation	8	8.51	-3.89	-0.97
4	GO:1905268	GO Biological Processes	negative regulation of chromatin organization	4	4.26	-3.68	-0.8
4	GO:0061013	GO Biological Processes	regulation of mRNA catabolic process	5	5.32	-3.57	-0.75
4	GO:0010586	GO Biological Processes	miRNA metabolic process	3	3.19	-3.44	-0.69
4	GO:0034728	GO Biological Processes	nucleosome organization	5	5.32	-3.29	-0.6
4	GO:0001701	GO Biological Processes	in utero embryonic development	9	9.57	-3.04	-0.43
4	GO:0051304	GO Biological Processes	chromosome separation	4	4.26	-3	-0.42
4	GO:0021549	GO Biological Processes	cerebellum development	4	4.26	-2.76	-0.28
4	GO:0045806	GO Biological Processes	negative regulation of endocytosis	3	3.19	-2.54	-0.15
4	GO:0032507	GO Biological Processes	maintenance of protein location in cell	3	3.19	-2.24	0
5	GO:0007292	GO Biological Processes	female gamete generation	9	9.89	-7.63	-3.71
5	GO:0006281	GO Biological Processes	DNA repair	14	15.38	-7.51	-3.71
5	GO:0043484	GO Biological Processes	regulation of RNA splicing	7	7.69	-5.37	-2.31
5	GO:0040029	GO Biological Processes	regulation of gene expression, epigenetic	8	8.79	-3.91	-1.14
5	GO:0019079	GO Biological Processes	viral genome replication	5	5.49	-3.79	-1.07
5	GO:0003281	GO Biological Processes	ventricular septum development	4	4.4	-3.21	-0.62
5	GO:0031345	GO Biological Processes	negative regulation of cell projection organization	5	5.49	-2.63	-0.24
5	GO:0071103	GO Biological Processes	DNA conformation change	5	5.49	-2.55	-0.19
5	GO:0043547	GO Biological Processes	positive regulation of GTPase activity	5	5.49	-2.51	-0.17
5	GO:0034341	GO Biological Processes	response to interferon-gamma	4	4.4	-2.47	-0.14
5	GO:0017148	GO Biological Processes	negative regulation of translation	4	4.4	-2.43	-0.12
5	GO:0022029	GO Biological Processes	telencephalon cell migration	3	3.3	-2.41	-0.1
5	GO:0006260	GO Biological Processes	DNA replication	5	5.49	-2.32	-0.05
5	GO:0001570	GO Biological Processes	vasculogenesis	3	3.3	-2.02	0
