# Supplementary material for: Single-cell transcriptome landscape of ovarian cells during primordial follicle assembly in mice
Source: PLoS Biol. 2020 Dec 22;18(12):e3001025. doi: 10.1371/journal.pbio.3001025 (PMC7787681; doi:10.1371/journal.pbio.3001025)
Supplement: S7 Table — (XLSX) [file pbio.3001025.s014.xlsx]

## Sheet: S7_Table
Supplemental Table 7: Differentially expressed genes of granulosa cells trajectories
Order	Gene Set	Name	Order	Gene Set	Name	Order	Gene Set	Name	Order	Gene Set	Name
5	1	Foxl2	16	2	Serpine2	25	3	Igfbp5	1	4	Eln
20	1	Akr1cl	17	2	Gatm	49	3	Podxl	2	4	Upk3b
33	1	Fndc5	23	2	Wfdc10	61	3	Lgals1	3	4	Mt2
39	1	Thbs1	30	2	St3gal5	64	3	Tmem108	4	4	Mt1
42	1	Mfap2	43	2	Cfh	75	3	Kdr	6	4	Tm4sf5
45	1	Aard	47	2	Akr1c14	81	3	Cdkn1c	7	4	Krt19
55	1	Kctd14	50	2	Mgp	113	3	Myrf	8	4	Lgals2
63	1	Myl9	51	2	Susd3	118	3	Meg3	9	4	Krt7
69	1	Phlda1	53	2	Clu	121	3	Btg2	10	4	Krt8
71	1	Defb19	62	2	Gstm6	125	3	Tgm2	11	4	Krt18
74	1	Mettl24	65	2	Pcsk6	127	3	Sp5	12	4	Upk1b
80	1	Slc26a7	66	2	Hsd3b1	138	3	Plxna4	13	4	Gng13
88	1	Ramp1	78	2	Col18a1	144	3	H19	14	4	Epcam
92	1	Chchd10	79	2	Krt79	148	3	Flnc	15	4	Tmem151a
93	1	Fbn2	82	2	Inha	150	3	Hmgb2	18	4	Crip1
96	1	Nsg1	83	2	Arxes2	158	3	Cryab	19	4	Lgr5
101	1	Tnni3	84	2	Angptl6	198	3	Lypd6	21	4	Cav1
103	1	Smad3	86	2	Tril	202	3	Igfbp3	22	4	Mia
110	1	Kazald1	89	2	Slc40a1	224	3	Cenpa	24	4	Tnni1
119	1	G0s2	109	2	Cdkn1b	226	3	Selenow	26	4	Gpc3
145	1	Msx1	117	2	Gpc4	228	3	Pclaf	27	4	Loxl2
153	1	Serpinf1	120	2	Ivns1abp	235	3	Emp1	28	4	Tspan8
156	1	Zg16	124	2	Cdc42ep5	254	3	Cox6b2	29	4	Igfbp2
164	1	Tdrd5	128	2	Bicd1	256	3	Rmst	31	4	Bcam
171	1	Bex3	131	2	Prnp	260	3	Dclk1	32	4	Egfl6
177	1	Mmp11	132	2	Dpf3	273	3	Top2a	34	4	Gpm6a
187	1	Rgs2	152	2	Aldh1b1	281	3	Gng2	35	4	Fabp5
189	1	Pla2r1	159	2	Jam2	285	3	Cd24a	36	4	Cfap54
190	1	6330403K07Rik	162	2	Mid1ip1	291	3	Sox6	37	4	Dcn
200	1	Plk2	167	2	Tgfb1i1	292	3	Fxyd1	38	4	Hspb1
205	1	Cited1	168	2	AC167229.1	313	3	Adam33	40	4	Apoc1
210	1	Pla2g1b	170	2	Ephx2	314	3	Pld5	41	4	Ltbp4
211	1	Chn2	175	2	Chst9	322	3	Odc1	44	4	Cfap161
215	1	Etl4	183	2	Bst2	327	3	Cenpf	46	4	Lgals7
227	1	Greb1	185	2	Acsm3	342	3	Cyr61	48	4	Car9
245	1	Fst	193	2	2020-09-04	352	3	Bnc1	52	4	Gm20186
270	1	Bcat1	194	2	Sytl4	354	3	Grb10	54	4	Unc45b
271	1	Tmem171	195	2	Gm14226	357	3	Pim1	56	4	Gxylt2
277	1	Tyro3	201	2	Fbxo21	362	3	Tk1	57	4	Gm17660
280	1	Fmnl2	204	2	Tenm4	366	3	Cdca3	58	4	Cystm1
284	1	Runx1t1	208	2	Col9a2	369	3	Scx	59	4	Lhx9
294	1	Ncam1	209	2	Bmp2k	373	3	Exoc3l2	60	4	Slc9a3r1
317	1	Dpysl3	216	2	Mphosph8	376	3	S100a6	67	4	Gadd45b
319	1	Gpx7	221	2	Maged2	381	3	Myo15b	68	4	Stk26
332	1	Gadd45g	223	2	Arhgap31	387	3	Arx	70	4	Nudt17
336	1	Tceal9	236	2	Fut8	390	3	Jun	72	4	Apoe
341	1	Sox11	240	2	Derl3	391	3	Hspg2	73	4	Lsr
348	1	Bhlhe41	255	2	Fhl1	392	3	Ccnb2	76	4	Palld
351	1	Cntn4	259	2	St3gal6	393	3	Crb2	77	4	Nfib
356	1	Stxbp6	262	2	Gm37350	400	3	Ddit4	85	4	Lmna
368	1	Plagl1	264	2	Rasd1	406	3	Smim1	87	4	Irf5
384	1	Itga6	266	2	Arhgap42	412	3	2900011O08Rik	90	4	Plat
386	1	Cxxc4	267	2	Ly6g6e	416	3	Cdkn1a	91	4	Muc16
396	1	Thbs2	269	2	Abi3bp	425	3	Fndc1	94	4	Kifc3
404	1	Cmbl	274	2	Tifa	438	3	H1f0	95	4	Ildr2
408	1	Ifitm1	276	2	Cyfip2	440	3	Pcbp4	97	4	Gbp2
413	1	Il13ra2	278	2	Hpcal1	443	3	Timp3	98	4	Cdc42ep1
419	1	Pabpn1	282	2	Metrnl	446	3	Adgrl3	99	4	Pglyrp1
427	1	Gnb5	283	2	Plxnc1	451	3	Rhou	100	4	Stard5
432	1	Lmcd1	290	2	Pak3	457	3	Cdh3	102	4	Ooep
447	1	Zc3hav1	293	2	Aldh2	460	3	Fos	104	4	Rasl10a
449	1	Btg1	302	2	Slc18a2	470	3	Psat1	105	4	Pam
458	1	Tcf4	303	2	Tmem51	478	3	Dusp1	106	4	Mest
467	1	Ttyh2	306	2	Gstm1	498	3	Birc5	107	4	Bspry
475	1	Cxxc5	312	2	Med10	503	3	Racgap1	108	4	Megf6
476	1	Coch	315	2	Col8a1	513	3	Morn1	111	4	Ermp1
477	1	Dbp	316	2	Layn	517	3	Serpinb6b	112	4	Tagln2
492	1	Rnd2	328	2	Tex14	521	3	Bach2	114	4	Star
499	1	Rnf152	329	2	Smoc1	522	3	Tpm1	115	4	Rnf128
504	1	Gm2044	330	2	Myo1e	523	3	Sv2a	116	4	Atf3
512	1	1700016F12Rik	334	2	Rasgef1b	525	3	Piezo1	122	4	Cebpb
515	1	Ddit4l	337	2	Parm1	531	3	Lrrn4	123	4	Esam
519	1	Slc25a18	344	2	Myo10	532	3	Fosl2	126	4	Gm12840
542	1	Agtr2	347	2	Gstm2	535	3	Mxd3	129	4	Anxa1
544	1	Cela1	359	2	Sdc2	536	3	Cdk1	130	4	Lmo7
547	1	Nell1	363	2	Hmgcs2	541	3	Nkain4	133	4	Fabp3
550	1	Elovl2	367	2	Gtf2e2	553	3	Mki67	134	4	Bace2
564	1	Rrad	374	2	Plin2	555	3	C77080	135	4	Prss35
565	1	Cntnap5a	375	2	Phactr2	567	3	H1fx	136	4	Gata3
568	1	Bag3	378	2	Gsta3	570	3	Prc1	137	4	Plp2
574	1	Nfat5	389	2	Tbc1d10a	571	3	Pdlim4	139	4	Limch1
576	1	Tcf12	395	2	Slco1a4	573	3	Cit	140	4	Col6a2
577	1	Spink4	398	2	Gpm6b	583	3	Tpx2	141	4	Rasl11a
588	1	Nrep	399	2	Creg1	598	3	Jund	142	4	Msln
602	1	Casp6	401	2	Kcnma1	604	3	Knstrn	143	4	Cald1
607	1	Trim62	402	2	Gstm7	615	3	Dnajc15	146	4	Filip1l
617	1	Zeb2	405	2	Akr1c19	640	3	Cnn2	147	4	Glul
619	1	Napepld	409	2	Ank2	651	3	Ybx3	149	4	Rarres1
622	1	Tsc22d1	414	2	Pde1a	662	3	Ptpn14	151	4	Igfbp6
629	1	Ptpn1	415	2	1110046J04Rik	663	3	Tshz2	154	4	Dctn6
650	1	Clstn2	417	2	Edn3	675	3	Slit2	155	4	Cst8
653	1	Ltbp1	426	2	Usp9x	683	3	Dock4	157	4	Cldn15
656	1	Gja1	429	2	Fxyd6	686	3	Cdt1	160	4	Stum
660	1	Scd2	435	2	Epdr1	688	3	Hmgn2	161	4	Adgrg2
666	1	Eps8	436	2	Pard6g	698	3	Zcchc3	163	4	Fah
668	1	Cpa2	437	2	Rap2b	700	3	Wee1	165	4	Adamts19
669	1	Hist3h2ba	442	2	Fam13a	703	3	Carhsp1	166	4	Nrgn
693	1	Dync1i1	456	2	Nr5a2	714	3	Nusap1	169	4	Rarres2
710	1	Pcbd1	461	2	AU020206	718	3	Cenpm	172	4	Baiap2l1
715	1	Vstm4	463	2	Gas6	723	3	Dlk1	173	4	Clec2l
728	1	Mt3	472	2	Slf2	724	3	Cdca8	174	4	Col12a1
733	1	Kitl	485	2	Tspan6	725	3	Cited4	176	4	Svs5
736	1	Agpat4	486	2	Atp6v0e2	726	3	Bex4	178	4	Efemp1
742	1	Klhl5	490	2	Tm9sf2	730	3	Tmem41a	179	4	Casp12
745	1	Pank1	491	2	Bmp3	738	3	Zfp36	180	4	Cavin3
747	1	Hamp2	494	2	Nexmif	749	3	Lhfp	181	4	Nbl1
754	1	Krt1	496	2	Dhrs7	758	3	Rasa4	182	4	Il17re
757	1	Lrrc4	502	2	Matn2	759	3	Prr13	184	4	Capn6
760	1	Gdpd2	510	2	Ubash3b	765	3	Arhgef19	186	4	Mif4gd
762	1	Meis3	516	2	Itm2c	773	3	Pbk	188	4	Bnc2
770	1	B3gat1	518	2	Heyl	785	3	Trnp1	191	4	Lgals9
775	1	1190002N15Rik	526	2	Smpdl3b	786	3	Tubb6	192	4	Fam129a
782	1	Ogt	528	2	Pla2g4a	793	3	Aspm	196	4	4930502E18Rik
784	1	Adamts16	529	2	Vcan	795	3	Atad2	197	4	Rab6b
809	1	9030624J02Rik	534	2	Armcx5	800	3	Metrn	199	4	Rassf10
816	1	Bcl11a	539	2	Fam3c	811	3	Tipin	203	4	Pkhd1l1
821	1	Nrbp2	540	2	Apoa1	812	3	Vim	206	4	C1qtnf12
828	1	R3hdm1	545	2	Dmrta1	820	3	Magi1	207	4	Ppp2r2b
841	1	Aff3	546	2	Gm30382	823	3	Atp11a	212	4	Aldh1a2
864	1	Hspb6	548	2	Pcmtd2	826	3	Ndufa4	213	4	Csrp1
866	1	Cd302	552	2	Colec12	830	3	Frem2	214	4	Aebp1
868	1	Pln	554	2	Egfr	831	3	Ccna2	217	4	Tspan4
869	1	Tle2	560	2	Mboat2	832	3	Pcdh18	218	4	Bicc1
870	1	Ociad2	563	2	Esr2	833	3	Fcor	219	4	Bex2
881	1	Arhgap20	566	2	Itih5	850	3	Gm11808	220	4	Aplp1
886	1	Zwint	575	2	P4ha3	851	3	Ccdc61	222	4	Frrs1
889	1	St3gal4	578	2	Cpxm1	852	3	Knl1	225	4	Ctsc
891	1	Mro	579	2	Arap2	856	3	Fn1	229	4	Gata1
892	1	Nim1k	584	2	Tspan18	863	3	Syce2	230	4	Plac8
894	1	Dact1	585	2	Spin2c	867	3	Rrm2	231	4	Uchl3
897	1	Cldn11	586	2	Ldhb	872	3	Pimreg	232	4	Klf5
905	1	Gstm5	587	2	Mmp23	873	3	Mgat3	233	4	Ube2l6
907	1	Bag2	591	2	Wfdc6a	878	3	Anln	234	4	B3gnt9
908	1	Dst	592	2	Rufy3	882	3	Uhrf1	237	4	C2
911	1	Slc7a7	593	2	App	884	3	Rpsa	238	4	Adgrf5
913	1	Ank	596	2	Adgra3	912	3	Hmcn1	239	4	Lrch2
920	1	Pcdh11x	600	2	Car8	916	3	Nr4a1	241	4	Fgfr1
921	1	Scube1	601	2	Grem2	923	3	Kif11	242	4	Ntng1
928	1	Slc16a2	605	2	Bmp4	926	3	Nhp2	243	4	Aprt
941	1	Cdk6	608	2	Serpinb6a	931	3	Hells	244	4	Fgf18
947	1	Tgfbr1	611	2	Cfap126	948	3	Gm21190	246	4	Sema6d
952	1	Scara3	614	2	Pik3r1	950	3	Trank1	247	4	Prcd
959	1	Tpst2	616	2	Ackr3	954	3	Smc2	248	4	Smim22
963	1	Foxp1	621	2	Nupr1	968	3	Plk1	249	4	Hacd4
964	1	Itpkb	624	2	Pald1	969	3	E2f1	250	4	Dmkn
967	1	Pwwp2b	626	2	Asb13	974	3	Rpl12	251	4	Cryl1
983	1	Gldn	633	2	Akr1c18	982	3	Gm33321	252	4	Tnfrsf12a
984	1	Shisa9	634	2	Mras	988	3	Dcaf12l1	253	4	Anxa5
993	1	Wipi1	636	2	Chp2	990	3	Hmmr	257	4	Fbln1
994	1	Bpifb4	642	2	Tspan15	1001	3	Gpx1	258	4	Rab11fip1
1000	1	Bmyc	643	2	Gm32443	1004	3	Ccnb1	261	4	Espn
1008	1	Flrt3	644	2	Hfe	1005	3	Nme4	263	4	F3
1024	1	Bche	648	2	Mthfd2l	1006	3	Kif20a	265	4	Ifi27l2a
1027	1	Lpl	652	2	Ptch1	1011	3	Rpl22l1	268	4	A530020G20Rik
1028	1	Snca	654	2	B3galnt1	1019	3	Calml4	272	4	Cry1
1034	1	Nkain3	658	2	Angptl1	1021	3	Pbx1	275	4	Hspa2
1040	1	Arnt2	659	2	Fam110c	1035	3	Ckap2l	279	4	Prr15l
1048	1	Dpf1	664	2	Gm16677	1039	3	Kif15	286	4	Wdtc1
1049	1	Dhrs3	680	2	Nrip2	1044	3	Npas3	287	4	Gsn
1053	1	Skil	685	2	Amh	1047	3	Ube2c	288	4	Slc4a4
1054	1	Ptn	689	2	Nudt19	1050	3	St8sia1	289	4	Gm16075
1065	1	Iffo1	695	2	Osbpl5	1055	3	Spc25	295	4	Tuba1c
1071	1	Gria3	699	2	Mmp14	1056	3	Ypel3	296	4	Dgkz
1078	1	Akap7	705	2	Atp2b4	1064	3	Slc43a1	297	4	Klf3
1079	1	Top1	707	2	Slco3a1	1066	3	Rplp0	298	4	Ppl
1085	1	Olfml3	709	2	Rel	1068	3	Psrc1	299	4	Clic4
1088	1	1110065P20Rik	711	2	Trim50	1070	3	Igsf3	300	4	Fcgr2b
1094	1	Shtn1	713	2	Inpp5b	1074	3	Tead1	301	4	Col6a1
1095	1	Itm2a	717	2	Armcx6	1075	3	Ap1s3	304	4	Cd2ap
1097	1	Gm40604	721	2	Pros1	1092	3	Cdca7	305	4	Gm2a
1120	1	Apold1	722	2	Ap1ar	1093	3	Hnrnpa1	307	4	Arpc1b
1123	1	Sox4	731	2	Tpd52	1096	3	Gm45716	308	4	Cd44
1126	1	Prkag2	732	2	Leng9	1103	3	Ctdsp2	309	4	Ccnd1
1140	1	Upf3b	734	2	AC160336.1	1104	3	Mst1r	310	4	Pak1
1141	1	Lor	735	2	Fez1	1107	3	Rhbdl3	311	4	Hspb8
1145	1	Gm33370	737	2	Slitrk1	1113	3	2020-09-08	318	4	Klf4
1148	1	Ak2	746	2	Myo1b	1115	3	Aurkb	320	4	Soat1
1149	1	Gm45650	750	2	Mmp16	1117	3	Micall1	321	4	Lypd6b
1151	1	Plppr3	769	2	5430403G16Rik	1121	3	Hs3st3b1	323	4	Gpha2
1155	1	Phlda3	774	2	Mycl	1122	3	Slfn9	324	4	Vcl
1161	1	Marcks	781	2	Gadd45a	1137	3	Man1a	325	4	Unc5b
1162	1	Tpgs2	797	2	Tlcd2	1146	3	Ndufaf8	326	4	Isg15
1165	1	Slc25a23	799	2	Slc22a17	1163	3	Sgo2a	331	4	Emp2
1174	1	Plpp3	803	2	Mgst1	1169	3	Rps28	333	4	Scarf2
1176	1	Ndrg3	807	2	Reep2	1180	3	Mcm5	335	4	Rspo1
1179	1	Sqor	814	2	Pls3	1188	3	Hist1h2ap	338	4	Cavin1
1190	1	Mrps11	822	2	Gprasp1	1191	3	Gjc1	339	4	B4galt6
1197	1	Bex1	839	2	Rnf19b	1199	3	Hnrnpab	340	4	Tmem98
1207	1	Trabd2b	843	2	Ppt1	1201	3	Arhgap45	343	4	Pdcd4
1220	1	Gm16152	848	2	Nrarp	1204	3	Trio	345	4	Wnt9a
1223	1	Tcf7l2	853	2	Nrip1	1206	3	Ncapg2	346	4	Hoxd9
1239	1	Trp53i11	861	2	Vnn1	1208	3	Nuf2	349	4	Nr0b1
1240	1	Rgs10	865	2	Adamts9	1211	3	Ryk	350	4	Edn2
1244	1	Zmat5	879	2	Cga	1216	3	Glipr2	353	4	Jaml
1245	1	Lrp1	885	2	4930503L19Rik	1224	3	Efna2	355	4	Adora1
1253	1	Srgap1	887	2	Acot1	1235	3	Aurka	358	4	Tnfrsf19
1259	1	Srgap3	893	2	Pkp2	1246	3	Asf1b	360	4	S100a16
1265	1	Snrpn	895	2	Map1b	1251	3	Cenpw	361	4	Mboat1
1272	1	Csrnp3	896	2	Omg	1256	3	Ski	364	4	Gm14964
1276	1	Sspn	900	2	Pik3ip1	1267	3	Abcc3	365	4	Lad1
1285	1	Hsd17b1	909	2	Dag1	1270	3	Cdkn3	370	4	Egln3
1299	1	Gm31659	915	2	Hmox1	1283	3	Spidr	371	4	B4galt5
1303	1	Amph	929	2	Peli2	1286	3	Rplp1	372	4	Scube2
1317	1	Tet3	937	2	Ctnna2	1288	3	Hcfc1r1	377	4	Tspo
1320	1	Dlgap1	942	2	Pir	1298	3	Ckap2	379	4	Bicdl1
1323	1	2700046A07Rik	946	2	Ctxn3	1300	3	Dapk1	380	4	Kcnab1
1324	1	Greb1l	951	2	Stx18	1301	3	Zfp36l1	382	4	Cdon
1326	1	St6gal1	962	2	Ptger3	1307	3	Eef1b2	383	4	Plpp1
1327	1	Sbk1	972	2	Aldh3b1	1308	3	Tacc3	385	4	Gas2l1
1328	1	Mylk	973	2	Arl6ip1	1309	3	Cox6a1	388	4	B3gnt7
1329	1	Prmt2	976	2	Hey2	1310	3	Cdkn2c	394	4	Stat3
1333	1	Asap2	991	2	Ptges	1319	3	Cox19	397	4	Crim1
1335	1	Chka	997	2	Gm16499.1	1330	3	Dlgap3	403	4	Mpzl2
1341	1	Trib2	998	2	Zbtb20	1338	3	Cdca2	407	4	Serping1
1354	1	Zfp41	999	2	Gmpr	1351	3	Hmgn1	410	4	Slc43a3
1368	1	Fam169b	1012	2	Slc4a8	1355	3	Selenoh	411	4	Arl4c
1381	1	Dhrs11	1014	2	Cables1	1356	3	Sgo1	418	4	Pdzd2
1386	1	Pfn2	1016	2	Sox15	1357	3	Nenf	420	4	Gpd2
1411	1	Gpr37	1022	2	Ier5	1359	3	Krtcap2	421	4	Irx3
1424	1	Cnnm2	1025	2	Tsc22d3	1363	3	Rps10	422	4	Cdc42ep3
1452	1	Ophn1	1032	2	Arhgef28	1364	3	Mtss1l	423	4	Aox3
1455	1	Tmem178	1033	2	AI480526	1366	3	Foxo6	424	4	Vkorc1
1465	1	Ntn4	1038	2	Prss23	1369	3	Dapk2	428	4	Rdh10
1473	1	Apoc4	1043	2	Klhl23	1372	3	Rpl39	430	4	Svs6
1485	1	Ncald	1045	2	Ston2	1376	3	Meis2	431	4	Hist1h2ag
1489	1	Dlgap4	1046	2	Amer2	1378	3	Dnmt1	433	4	Cmtm7
1492	1	Mafb	1069	2	Tanc1	1379	3	Atpif1	434	4	Card19
1493	1	Ncoa7	1072	2	Cyp2u1	1384	3	Neil3	439	4	Clip1
1494	1	Gm15543	1073	2	BC028528	1387	3	Gga2	441	4	Sbspon
1504	1	Lbx2	1082	2	Hs6st2	1390	3	Alcam	444	4	Il17rc
1512	1	Tuba1a	1083	2	Chst2	1392	3	Rps5	445	4	Galnt12
1515	1	Grid1	1084	2	Gstt2	1396	3	Vamp8	448	4	Zfp185
1516	1	Kdm6a	1087	2	Kcnh2	1397	3	Rps12	450	4	Zfp57
1517	1	Mdfi	1100	2	Sgms1	1402	3	Rpl10a	452	4	Nectin2
1523	1	Hmgn3	1101	2	Ptpre	1407	3	Nek6	453	4	F2rl1
1524	1	Ralgps2	1108	2	Abca1	1408	3	Mis18bp1	454	4	Ier3
1538	1	Dnajc12	1111	2	Ctsl	1415	3	Rpl18a	455	4	Mapkapk3
1541	1	Itga9	1125	2	Adamts1	1425	3	B3glct	459	4	Met
1544	1	Bcl2	1127	2	Cln3	1426	3	Celsr1	462	4	Krtcap3
1556	1	Rexo1	1128	2	Hsd17b7	1427	3	Snai2	464	4	Prune2
1568	1	Dpep1	1129	2	Foxp4	1429	3	B830012L14Rik	465	4	Wnt2b
1575	1	Adgrl2	1131	2	Itpr2	1430	3	Ethe1	466	4	Lama5
1586	1	Etnk2	1135	2	Tpd52l1	1431	3	Zfp521	468	4	Syne4
1590	1	Cnr1	1158	2	2020-09-01	1434	3	Sulf1	469	4	Creb3
1601	1	2310040G24Rik	1160	2	Stambpl1	1436	3	Hist1h3a	471	4	Ppfibp2
1603	1	Akr1b7	1167	2	Gprasp2	1437	3	Fuom	473	4	Cst12
1606	1	Mfap3l	1172	2	Slc35d1	1446	3	Rpl36a	474	4	Celf2
1607	1	Mllt3	1185	2	Kcnj3	1453	3	Epx	479	4	Rbp4
1617	1	Mex3b	1186	2	Frmd5	1458	3	Ezh2	480	4	Nr3c1
1621	1	Cnot1	1189	2	Grb14	1459	3	Adamtsl1	481	4	Ifitm3
1622	1	Prr15	1192	2	Tbc1d8	1462	3	Camk2n1	482	4	Nfe2l3
1641	1	Slc37a2	1194	2	Efhd2	1464	3	Neat1	483	4	Serpina3g
1648	1	Fam222a	1195	2	Hey1	1466	3	Slc1a5	484	4	B4galt1
1653	1	Mical1	1198	2	Rusc1	1469	3	Nxph3	487	4	Ezr
1659	1	Rbm38	1213	2	Tnik	1482	3	Rps26	488	4	Itgb8
1663	1	Fam19a5	1218	2	Fdps	1483	3	Kif2c	489	4	Arhgdig
1664	1	Cd83	1219	2	Slc1a6	1486	3	Arhgap11a	493	4	Nrn1
1669	1	Smim10l2a	1222	2	Adgrg1	1499	3	Cebpg	495	4	Pde5a
1702	1	2200002D01Rik	1229	2	Hexa	1502	3	Inf2	497	4	Syngr2
1707	1	Ssbp2	1236	2	Fkbp10	1503	3	Dtl	500	4	Tfcp2l1
1714	1	Ppp1r14a	1237	2	Ppp1r16b	1525	3	Ankle1	501	4	Ahnak
1722	1	Map2k6	1241	2	Adprh	1528	3	Cenpk	505	4	Flrt1
1724	1	Gm10138	1242	2	Gls	1532	3	Tcf19	506	4	Igf1
1725	1	Slc25a42	1248	2	Fig4	1540	3	Ska1	507	4	Tasp1
1731	1	Zfpm2	1260	2	Tmem86a	1543	3	Ndc80	508	4	Pld3
1744	1	3110043O21Rik	1268	2	Ramp2	1546	3	Ifitm7	509	4	Cygb
1749	1	Nudt8.1	1269	2	Plod2	1548	3	Cep170b	511	4	Cybrd1
1761	1	Rapsn	1274	2	Actr3b	1550	3	Igdcc3	514	4	Chaf1b
1772	1	Lrmda	1278	2	2810474O19Rik	1561	3	2610028E06Rik	520	4	Ppp2r5a
1782	1	Rgs6	1279	2	Slc3a2	1562	3	Abcd1	524	4	Agrn
1792	1	Ccdc28b	1282	2	Gm15222	1566	3	Osr1	527	4	Timp2
1794	1	Ptgds	1284	2	Mta3	1567	3	Rps20	530	4	Mbp
1796	1	Gm1673	1289	2	Platr26	1569	3	Taf10	533	4	Oplah
1797	1	Rbbp6	1291	2	Sntb2	1574	3	Ier2	537	4	Hsd17b2
1811	1	Per3	1296	2	Aldh1a1	1576	3	Fis1	538	4	Tm4sf1
1812	1	Tgfa	1302	2	Cacna1d	1591	3	Rack1	543	4	Mxra8
1818	1	Pdzrn4	1304	2	Cacna2d2	1592	3	Nrp1	549	4	Emid1
1819	1	Hmgb3	1311	2	Nedd9	1599	3	Cd248	551	4	Orai1
1821	1	Tia1	1318	2	Tmprss13	1611	3	H2afx	556	4	Prkcb
1823	1	Slc41a3	1325	2	Tmem215	1614	3	Shisa4	557	4	Cdc20
1842	1	Peg10	1334	2	Lamb1	1618	3	Siva1	558	4	Ces2g
1875	1	Wasf1	1336	2	Plbd1	1624	3	Isg20	559	4	Meltf
1884	1	Cry2	1337	2	Tspan3	1629	3	Rtraf	561	4	Pdlim5
1886	1	H2-Q10	1344	2	Tle6	1636	3	Rpl32	562	4	Cebpd
1887	1	Prlr	1345	2	Tgif1	1640	3	Cib2	569	4	Ephb6
1890	1	Hs2st1	1346	2	Leo1	1642	3	Rpl41	572	4	Nfix
1896	1	Tjp1	1347	2	Wipf3	1645	3	Rps19	580	4	Amotl2
1897	1	Irak2	1350	2	Hes1	1649	3	Rpl23	581	4	Parvb
1900	1	Tnxb	1352	2	Aff2	1652	3	Fmod	582	4	Vamp5
1908	1	Mettl21c	1353	2	Bves	1658	3	Rpl7	589	4	Mgll
1915	1	Ano4	1358	2	Zfp219	1673	3	Rps4x	590	4	Plcb4
1936	1	Gm48287	1367	2	Wfs1	1676	3	Tpm2	594	4	Gmnn
1940	1	Col5a2	1375	2	Fam53a	1678	3	Kifc1	595	4	Oasl2
1943	1	Hspa1a	1388	2	Erlec1	1682	3	Eif3h	597	4	Me1
1947	1	Bambi	1391	2	Cdk5	1684	3	Chaf1a	599	4	B4galt4
1953	1	Nisch	1394	2	Itgb5	1688	3	Rpl7a	603	4	Xaf1
1957	1	Smarcd3	1395	2	Bmper	1689	3	Dlgap5	606	4	Tbrg1
1958	1	Lrig1	1405	2	Pck2	1698	3	Rps2	609	4	Pcnx2
1970	1	Pltp	1410	2	Dnajb9	1701	3	Depdc1a	610	4	Naaa
1980	1	Fam84a	1414	2	Chst8	1703	3	Ssna1	612	4	Timm8a1
2002	1	Fndc3b	1416	2	BC017158	1709	3	BC005537	613	4	Slc31a2
2020	1	Chsy1	1417	2	Nr3c2	1711	3	Egr1	618	4	Reep1
2039	1	1110008F13Rik	1418	2	Dpysl4	1716	3	Trim59	620	4	Ddx60
2047	1	Tox	1422	2	Vasn	1717	3	Creb3l1	623	4	Ptprg
2049	1	Ucp1	1423	2	Cpq	1720	3	Fam111a	625	4	Selenom
2052	1	Cdh23	1428	2	Cers5	1733	3	Cdk2ap1	627	4	Ano6
2065	1	Epha7	1432	2	Pbxip1	1738	3	Clspn	628	4	Pqlc3
2074	1	2020-09-09	1433	2	Gpsm3	1739	3	Npm1	630	4	Epb41l3
2077	1	Hif1a	1438	2	Slc4a2	1743	3	Hspe1	631	4	Ccdc92
2084	1	Osr2	1441	2	Tmx2	1746	3	Cmc2	632	4	Rras2
2095	1	Nxf1	1447	2	Erich1	1747	3	Calb1	635	4	Stard10
2116	1	Gpsm1	1448	2	Hs3st1	1748	3	Dio3	637	4	Mapk13
2125	1	Tma7	1449	2	Gucy1b1	1753	3	Acvrl1	638	4	Boc
2139	1	H2afy2	1454	2	Nfatc4	1757	3	Hnrnpa0	639	4	Gm10076
2142	1	Nradd	1460	2	L3mbtl3	1765	3	Shisa2	641	4	Slc39a4
2144	1	Rasl11b	1463	2	Creld1	1773	3	Evl	645	4	Trim2
2145	1	Rasl12	1470	2	Art4	1776	3	Gjb5	646	4	Nrap
2156	1	Slc24a5	1471	2	P3h1	1777	3	Fbxo5	647	4	Wt1os
2161	1	Xpr1	1474	2	Wfdc9	1778	3	Sv2b	649	4	Acer1
2168	1	Acat2	1476	2	Klhl25	1787	3	Rps7	655	4	Ak7
2177	1	Hspa4l	1481	2	Tgfbr3l	1789	3	Mirg	657	4	Snx15
2179	1	Zeb1	1484	2	Trmt1l	1791	3	P4hb	661	4	P3h4
2184	1	Mical3	1490	2	St5	1793	3	Jpt2	665	4	Tbc1d4
2195	1	Tceal5	1507	2	Rilpl1	1813	3	Tspan9	667	4	Zdbf2
2201	1	Unc119	1510	2	Slc16a4	1824	3	Rap1gap	670	4	Necab3
2207	1	Srpx2	1511	2	Inhbb	1825	3	Rpl26	671	4	Sowaha
2227	1	Stmn1	1513	2	Lnx1	1826	3	Hist1h4i	672	4	Cttnbp2
2244	1	Gm20342	1518	2	AI467606	1828	3	Ptprs	673	4	Lfng
2257	1	Akap8l	1519	2	Plcb1	1829	3	Ptma	674	4	Asic2
2261	1	Msrb2	1520	2	Aga	1835	3	Rpl35	676	4	Sema3a
2266	1	Bmp1	1522	2	Lbh	1841	3	Atp5g2	677	4	Ptprb
2283	1	Chrna4	1527	2	Txnl1	1843	3	Olfm1	678	4	Pcolce
2285	1	Dact2	1533	2	Rai14	1849	3	Tulp3	679	4	Cdc42se1
2292	1	Slc25a37	1537	2	Stk4	1851	3	Kcnk2	681	4	Cdc42ep2
2294	1	Tub	1545	2	P2rx4	1855	3	Lsm2	682	4	Sbsn
2298	1	Arhgef40	1557	2	Diaph2	1862	3	Sapcd2	684	4	Mpdz
2313	1	Zyx	1559	2	Fam43a	1872	3	Tomm7	687	4	Ctnna1
2318	1	4932422M17Rik	1572	2	Lpar1	1878	3	Nucks1	690	4	Eps8l2
2342	1	Gm19531	1577	2	Zbtb49	1879	3	Crip3	691	4	Gpcpd1
2351	1	Lysmd2	1578	2	Atp6ap1l	1882	3	Ap2a2	692	4	Prag1
2359	1	Ust	1582	2	Pdia5	1888	3	Scmh1	694	4	Stx11
2364	1	Stk39	1583	2	Stx6	1894	3	Nfic	696	4	Tinagl1
2367	1	Calcrl	1584	2	Lhcgr	1895	3	Pom121	697	4	Plch1
2368	1	Pmfbp1	1594	2	Slc23a2	1898	3	Foxo4	701	4	Gabarapl1
2377	1	Shd	1595	2	Rai2	1907	3	Ptprf	702	4	Acsl4
2383	1	6030408B16Rik	1597	2	2810405F17Rik	1910	3	Cdv3	704	4	Prkcz
2386	1	Pbx3	1598	2	Atp9a	1916	3	Defb42	706	4	Arhgef5
2388	1	Hdac4	1604	2	Rcn2	1918	3	Fam46c	708	4	Hs3st3a1
2395	1	Armt1	1605	2	Cachd1	1921	3	Prkd3	712	4	Prrt4
2399	1	Fam222b	1609	2	Tmem45a	1922	3	Gab1	716	4	Plekhg3
2400	1	6030498E09Rik	1619	2	Ddah1	1924	3	Rpp25	719	4	Homer3
2402	1	Mfsd4b4	1626	2	Smim13	1927	3	Rps15	720	4	Cttnbp2nl
2403	1	Atat1	1627	2	Sod3	1928	3	Gcnt1	727	4	Creb5
2405	1	Pdzrn3	1635	2	Slc27a1	1930	3	Rps24	729	4	Hoxc8
2418	1	Npffr1	1637	2	Fam78a	1933	3	Shisa8	739	4	Mme
2420	1	Olfml2a	1639	2	Asb3	1938	3	Zdhhc2	740	4	Zfat
2422	1	Mmgt2	1643	2	Tmem206	1939	3	Ncapd2	741	4	Qsox1
2424	1	Emx2	1644	2	Snx18	1945	3	Anapc1	743	4	Map3k6
2439	1	S100a10	1650	2	Rasgrp1	1950	3	Hk2	744	4	Atp13a3
2448	1	Comt	1651	2	Erbb2	1951	3	Nsa2	748	4	Arhgap28
2489	1	Tmeff2	1660	2	B4gat1	1959	3	Wdr1	751	4	Rragd
2505	1	Kcnb2	1665	2	Lurap1l	1961	3	Tlnrd1	752	4	Tcim
2528	1	Fn3k	1668	2	Myl6b	1968	3	CT025619.1	753	4	Wwtr1
2531	1	Lrp4	1670	2	Fbxl17	1971	3	Smyd1	755	4	Lin7a
2539	1	Nap1l2	1672	2	Cndp2	1972	3	Col16a1	756	4	Il18
2542	1	Zim1	1675	2	Slc7a5	1973	3	E130308A19Rik	761	4	Kcnd2
2557	1	Chst15	1679	2	Pcdh7	1974	3	Topbp1	763	4	Fam102b
2561	1	Ficd	1686	2	Cavin2	1976	3	Rps17	764	4	Adk
2569	1	Galnt7	1687	2	Smim10l1	1983	3	Guk1	766	4	Jph1
2576	1	Tead2	1690	2	Clec14a	1984	3	Dynll2	767	4	Syngr1
2581	1	Opn1sw	1691	2	Synm	1988	3	Sorbs2	768	4	Dhcr24
2582	1	Dnajb1	1695	2	Ets2	1990	3	Gm15498	771	4	Catsperz
2599	1	Nnat	1697	2	Ankrd50	1994	3	Sptan1	772	4	Hoxd10
2607	1	Crispld2	1719	2	Gnb4	1996	3	Naa38	776	4	Enpp4
2613	1	Pbx2	1721	2	Pgrmc1	1998	3	Slc25a3	777	4	Vangl1
2615	1	Ttc12	1723	2	Me3	1999	3	Rplp2	778	4	Uck2
2620	1	Flywch1	1726	2	Angpt2	2000	3	4932411K12Rik	779	4	Samd4
2631	1	Erc1	1727	2	Swt1	2005	3	Uqcrh	780	4	Afap1
2632	1	Tns3	1728	2	Sntb1	2008	3	Rell2	783	4	Elovl1
2646	1	Elk1	1740	2	Atxn10	2011	3	Impad1	787	4	Rnf144b
2651	1	Plxna2	1742	2	Lrpap1	2012	3	Flrt2	788	4	Olfml2b
2655	1	Kcna5	1751	2	Ucp2	2017	3	Incenp	789	4	Rrbp1
2660	1	Ndrg2	1752	2	Selenos	2019	3	Ube2t	790	4	Isoc1
2666	1	Phf23	1755	2	Kcnip4	2023	3	Rbms1	791	4	Casz1
2673	1	Supt3	1758	2	Ly6g6d	2024	3	Rad51ap1	792	4	Fnbp1l
2679	1	Mybphl	1759	2	Scap	2026	3	Snrpg	794	4	Usp1
2685	1	Tnrc6c	1762	2	Bcap29	2029	3	Cldn10	796	4	Kif23
2689	1	Tmem37	1766	2	Dtna	2031	3	Rps25	798	4	Tprn
2692	1	Gm44096	1768	2	Dkk3	2033	3	Fgf9	801	4	BC029722
2694	1	Atxn7l3b	1770	2	Sirt3	2037	3	Mamstr	802	4	H6pd
2705	1	Adcy9	1779	2	Lmo3	2038	3	Gins2	804	4	Mhrt
2713	1	Gm826	1783	2	Abat	2041	3	Rras	805	4	Dnajc10
2720	1	Sqle	1784	2	Kctd12	2046	3	Dennd5a	806	4	Pdk3
2725	1	Spata7	1785	2	Khdrbs2	2051	3	Sox12	808	4	Rbm28
2744	1	Lpcat2	1790	2	Slc9a9	2055	3	Rpl36	810	4	Ano1
2750	1	Ubap1	1799	2	Clca3a2	2061	3	Rps21	813	4	Tnfrsf18
2755	1	Zfhx4	1803	2	Cnot7	2062	3	Rpl4	815	4	Fdxr
2756	1	Col3a1	1805	2	Epb41l2	2066	3	Litaf	817	4	Ttll10
2768	1	Islr	1808	2	Fam69a	2068	3	Fgfr2	818	4	Wwc1
2771	1	1600014C10Rik	1810	2	Uck1	2073	3	Csrp2	819	4	Cd59a
2810	1	Dym	1814	2	Tfg	2075	3	Cenph	824	4	Klf2
2815	1	Nmt2	1817	2	Gtf2a1	2076	3	Ankrd13a	825	4	Rnase4
2822	1	Col27a1	1820	2	Smpx	2081	3	Itpripl1	827	4	Rhox8
2823	1	Bpgm	1832	2	Klc2	2083	3	Irs1	829	4	Cd82
2831	1	Eif4e3	1840	2	Fkbp6	2087	3	Cox8a	834	4	F11r
2834	1	Pde6d	1845	2	Naglu	2090	3	Gm15893	835	4	Cftr
2848	1	Caskin1	1848	2	Ikzf2	2096	3	1110008P14Rik	836	4	Sh2d4a
2852	1	Desi2	1854	2	Polr3g	2098	3	Cstb	837	4	Fkbp9
2855	1	Gdf11	1860	2	Vamp2	2100	3	Msx2	838	4	Myo1d
2857	1	Tmem174	1863	2	Mkln1	2102	3	2310022B05Rik	840	4	Arid5b
2863	1	Xist	1865	2	Syt7	2103	3	Gulp1	842	4	Npc1
2864	1	Maob	1866	2	Pnliprp1	2107	3	Rpl28	844	4	Daam1
2880	1	Frmd4a	1869	2	Ahsa1	2118	3	Gm15867	845	4	Scd1
2884	1	Arntl2	1870	2	Gm26691	2120	3	Egln2	846	4	Procr
2885	1	Ckap4	1881	2	Fzd3	2121	3	Adgrb2	847	4	Zfp704
2888	1	1810034E14Rik	1893	2	Fam160b1	2122	3	Gpt2	849	4	Itga3
2898	1	Vgll4	1902	2	Aftph	2127	3	Cdca5	854	4	Stx3
2899	1	Tspan33	1903	2	Prox1	2129	3	Foxm1	855	4	C1qtnf1
2904	1	Usp29	1904	2	Abhd12	2133	3	Bub1b	857	4	Lef1
2912	1	Gng11	1912	2	Tmem114	2137	3	Zfp462	858	4	Cks2
2926	1	Elk3	1914	2	Sema3c	2140	3	Slc25a39	859	4	Prph
2928	1	Foxp2	1923	2	Fam198a	2147	3	Eif4g3	860	4	Tspan1
2937	1	Mrps6	1929	2	Lrrfip1	2148	3	Auts2	862	4	Pycard
2940	1	Deaf1	1932	2	Ubc	2150	3	Celf4	871	4	Zfp579
2945	1	Zhx3	1934	2	Trac	2151	3	Krt14	874	4	Ank3
2950	1	Tmco3	1935	2	Anxa3	2154	3	Gm14396	875	4	Mpp2
2955	1	Odf2	1942	2	Map4k4	2170	3	Slc7a1	876	4	Kcnf1
2956	1	Mamld1	1944	2	Pomgnt2	2173	3	Meis1	877	4	Loxl1
2959	1	Tle1	1946	2	Txnip	2178	3	Rpl13a	880	4	Gjb3
2994	1	Arhgap29	1949	2	Unc93b1	2182	3	Wdr89	883	4	Rhoc
2996	1	Higd1a	1955	2	Ptgis	2185	3	Rps18	888	4	Spc24
3004	1	Tmem158	1960	2	Col11a1	2188	3	Pabpc1	890	4	Vat1l
3011	1	Prr3	1962	2	Mylip	2190	3	Dtymk	898	4	Plscr2
3017	1	Zw10	1964	2	Neu3	2202	3	Zfp664	899	4	Bcar3
3021	1	Fam213b	1966	2	Hnmt	2213	3	Fkbp1a	901	4	Lmnb1
3025	1	Psd4	1978	2	Lama1	2214	3	Rps8	902	4	Sh3bp1
3046	1	Slc43a2	1985	2	Map3k5	2218	3	Mrpl48	903	4	Mindy1
3051	1	Pmvk	1986	2	Rgcc	2220	3	Btf3	904	4	Capns1
3052	1	Pfkfb3	1987	2	Kcnq1	2223	3	Slc38a1	906	4	Sorl1
3075	1	Sgpp1	1989	2	Afap1l1	2234	3	Atox1	910	4	A730046J19Rik
3081	1	Clip3	2001	2	Rabgap1l	2237	3	Plk4	914	4	Myadm
3092	1	Polr1a	2003	2	B230209E15Rik	2240	3	Papln	917	4	Aqp1
3093	1	Cmtm3	2007	2	Gabrg3	2242	3	4930404N11Rik	918	4	Zbtb8a
3094	1	Gnao1	2010	2	Mblac2	2248	3	Pianp	919	4	Il6ra
3104	1	Hlf	2013	2	Usp51	2258	3	Hspb11	922	4	Ahnak2
3108	1	Entpd1	2014	2	Slc38a9	2262	3	Ogdh	924	4	Cacnb3
3123	1	Rgs12	2022	2	Mvb12a	2264	3	Angptl2	925	4	Rab11fip4
3132	1	Sntg2	2025	2	Jkamp	2267	3	Igf2	927	4	Slc38a4
3133	1	Spint3	2030	2	Ccdc170	2268	3	E2f8	930	4	Sik1
3148	1	Pnmt	2035	2	Uchl5	2272	3	Rpl29	932	4	Lrrk1
3163	1	Irf2bp2	2036	2	Adgrv1	2278	3	Rhoq	933	4	Spry2
3164	1	Frem1	2040	2	Armcx2	2284	3	Add1	934	4	Npr1
3165	1	Sh3rf1	2044	2	Tlcd1	2291	3	Slc38a2	935	4	Scpep1
3184	1	Tmem52	2059	2	Hecw2	2299	3	Prelid1	936	4	Il4ra
3185	1	Lockd	2060	2	4833422C13Rik	2312	3	Eef1a1	938	4	Rassf3
3186	1	Rtn2	2079	2	Glt8d1	2314	3	Eif2s3x	939	4	Pxn
3187	1	Abtb2	2085	2	Dnpep	2319	3	Eif4b	940	4	Myh9
3189	1	Sprn	2088	2	Galnt18	2320	3	Alyref	943	4	Smim6
3190	1	Son	2092	2	Raf1	2322	3	Flnb	944	4	Ehd2
3197	1	Art1	2094	2	Ptger2	2326	3	Hspa12a	945	4	Vwa5a
			2111	2	Popdc3	2330	3	Kmt5a	949	4	Cth
			2112	2	Stox2	2336	3	Ext1	953	4	Smc4
			2113	2	Hpgd	2343	3	Rpl21	955	4	N4bp3
			2115	2	Os9	2345	3	Lats2	956	4	Tcf7
			2130	2	Psmd14	2346	3	Tmem256	957	4	Klf6
			2132	2	Cx3cl1	2347	3	1700037H04Rik	958	4	Gnpda1
			2134	2	Clybl	2349	3	Slc35f1	960	4	Habp2
			2143	2	Tpmt	2350	3	Rps29	961	4	Kalrn
			2149	2	Bbx	2352	3	Gm11266	965	4	Cast
			2152	2	Kcnn2	2355	3	Bola2	966	4	Cnn3
			2155	2	Copg2	2363	3	Rps27a	970	4	Crygb
			2157	2	Synpo	2373	3	Zbtb33	971	4	Cadm3
			2159	2	Adrb2	2379	3	Cdc25c	975	4	Utrn
			2160	2	Mkx	2382	3	Tmsb4x	977	4	Anpep
			2169	2	Ndfip2	2390	3	Actn4	978	4	Rrm1
			2186	2	Aldh1l1	2392	3	Kif1c	979	4	Gas1
			2187	2	Fkbp4	2396	3	Plxnb1	980	4	Zfp101
			2194	2	Sfrp4	2397	3	Rpl19	981	4	Clic3
			2196	2	Adhfe1	2398	3	Mdk	985	4	Sdsl
			2206	2	Nipsnap2	2406	3	Rpl22	986	4	Tulp2
			2209	2	Prdx1	2407	3	Zfp516	987	4	Acsbg1
			2215	2	Cpm	2408	3	Rnf208	989	4	Polr2i
			2216	2	Cgn	2410	3	Mast2	992	4	Hipk2
			2217	2	Cadm4	2411	3	Tpi1	995	4	Pde10a
			2224	2	Brinp2	2413	3	Rin1	996	4	Ccdc80
			2226	2	Cdh12	2414	3	2610035D17Rik	1002	4	Apc
			2229	2	Stk32c	2416	3	Rpl37a	1003	4	Klc3
			2231	2	Cklf	2417	3	Dbf4	1007	4	Atp2b1
			2232	2	Prkar1b	2426	3	Ska3	1009	4	Eea1
			2236	2	Gramd1a	2427	3	Gm5617	1010	4	Pkmyt1
			2238	2	Syt2	2433	3	Rpl31	1013	4	Bmp7
			2243	2	Ppt2	2436	3	Rps11	1015	4	Vmp1
			2246	2	Pced1b	2437	3	Mirt1	1017	4	Aldh9a1
			2247	2	Emc9	2440	3	Slc6a7	1018	4	Lbr
			2249	2	4930522L14Rik	2443	3	Efcab11	1020	4	Cthrc1
			2250	2	Crygc	2445	3	Rps3a1	1023	4	Golm1
			2251	2	Traf1	2454	3	Mrpl33	1026	4	Sh3bp5
			2252	2	Cdo1	2457	3	4933427J07Rik	1029	4	H2-D1
			2263	2	Hyal2	2459	3	Sdk1	1030	4	Myo1c
			2270	2	Slc15a2	2460	3	Troap	1031	4	Ppp2r2c
			2273	2	Dnm2	2461	3	Itpripl2	1036	4	Bsg
			2275	2	2020-03-06	2464	3	Nrxn2	1037	4	Cxadr
			2276	2	Robo1	2478	3	Tor1aip2	1041	4	Bri3bp
			2279	2	Hsph1	2487	3	Mrpl17	1042	4	Tspan5
			2282	2	Dnm3	2490	3	Rpl13	1051	4	Pqlc1
			2287	2	Pdp1	2504	3	Dnph1	1052	4	2810001G20Rik
			2295	2	Nsmaf	2508	3	Sec61g	1057	4	Chst4
			2296	2	Dhx40	2510	3	Srebf2	1058	4	Ggact
			2300	2	Xylt2	2520	3	mt-Nd2	1059	4	Epb41l4a
			2308	2	Nt5c3b	2522	3	Ccdc85c	1060	4	Actn1
			2317	2	Tmem191c	2526	3	Ccnf	1061	4	Mycn
			2324	2	Fhdc1	2535	3	Hist1h3g	1062	4	Odf3b
			2325	2	Ceacam1	2538	3	Gm2000	1063	4	Coro1c
			2327	2	Ckap5	2549	3	Chek1	1067	4	Trf
			2329	2	Gm34006	2550	3	Gm19426	1076	4	Htra2
			2331	2	Rlim	2558	3	Nek2	1077	4	Mymx
			2337	2	Magi2	2559	3	Lmo1	1080	4	Rad51
			2338	2	Fuca2	2560	3	Rps6ka1	1081	4	Sh3tc1
			2344	2	Rnf215	2564	3	Espl1	1086	4	Mpc1
			2354	2	Cd34	2566	3	Rpl35a	1089	4	Dusp3
			2356	2	Icosl	2567	3	Fam126a	1090	4	Clcf1
			2358	2	Slc38a6	2574	3	Zfp251	1091	4	Dennd1b
			2361	2	Cyp1b1	2575	3	Gpd1l	1098	4	Axin2
			2366	2	Cc2d2a	2577	3	H2afz	1099	4	Slc29a1
			2370	2	Ccnd2	2579	3	Samd5	1102	4	Uaca
			2385	2	Hmgcs1	2583	3	Pcbp3	1105	4	Cenpe
			2404	2	Znrf1	2584	3	Cmtm4	1106	4	Hoxc5
			2423	2	Lipt2	2589	3	S100a3	1109	4	Amer1
			2425	2	Itm2b	2592	3	Rad18	1110	4	Exoc3l
			2429	2	Lipg	2593	3	Sowahd	1112	4	Snta1
			2434	2	Prdm6	2594	3	Hirip3	1114	4	Rasal1
			2435	2	Tmem123	2600	3	Ube2s	1116	4	Cep55
			2438	2	Lonrf1	2601	3	Col6a6	1118	4	Ggct
			2442	2	Akr7a5	2614	3	Smdt1	1119	4	Tmem131l
			2447	2	Zscan2	2616	3	Gse1	1124	4	Ccdc88c
			2450	2	Notch1	2617	3	H2afv	1130	4	Rab20
			2458	2	Masp1	2618	3	Grm5	1132	4	Mxi1
			2467	2	Lin37	2623	3	Rpl37	1133	4	Pard6b
			2468	2	Wnt11	2624	3	Rbfox1	1134	4	Usp53
			2470	2	Cryzl1	2627	3	Fam198b	1136	4	Ndrg1
			2472	2	Kdm5b	2628	3	Ahdc1	1138	4	Serpinb1a
			2474	2	Slc12a6	2633	3	Arhgef39	1139	4	Itpr1
			2483	2	Hadh	2637	3	Egfl7	1142	4	Slc16a9
			2484	2	Lztfl1	2640	3	Tpt1	1143	4	Akap1
			2486	2	Plekhf1	2642	3	Gfpt1	1144	4	Plau
			2491	2	Slmap	2643	3	Fndc7	1147	4	Epn3
			2503	2	Stoml1	2654	3	Sys1	1150	4	Tmpo
			2506	2	Dennd5b	2659	3	Fam26e	1152	4	Tenm3
			2509	2	Rassf2	2663	3	Larp4b	1153	4	Ado
			2511	2	P3h2	2664	3	St8sia2	1154	4	Dusp8
			2512	2	Sult1a1	2668	3	Emx2os	1156	4	Pebp1
			2515	2	Fbxo4	2670	3	Tuba1b	1157	4	Etf1
			2517	2	Pcdh9	2675	3	Ppp1r14b	1159	4	Arid5a
			2518	2	Acadl	2677	3	Dph3	1164	4	Ly6e
			2523	2	Txndc15	2683	3	Uqcrq	1166	4	Tfeb
			2524	2	A730017C20Rik	2684	3	Spag5	1168	4	Shroom2
			2527	2	Nipal1	2688	3	1810037I17Rik	1170	4	Parva
			2532	2	Wrap73	2695	3	Mrpl30	1171	4	Nell2
			2537	2	Tro	2699	3	Uqcr11	1173	4	Plekhh2
			2541	2	Dpp6	2701	3	Sertad4	1175	4	Hoxd8
			2546	2	Svil	2702	3	Rps15a	1177	4	Hbegf
			2553	2	Serp2	2707	3	Cdk14	1178	4	Pmm1
			2554	2	Oit3	2714	3	Pdzk1ip1	1181	4	Trps1
			2573	2	Ubr1	2718	3	Prkci	1182	4	Gas7
			2586	2	Kcnh1	2719	3	Ssr4	1183	4	Wwc2
			2587	2	Tmem27	2721	3	Hist1h2bk	1184	4	Hmga1
			2591	2	Nxnl2	2722	3	Rps27rt	1187	4	Ect2
			2595	2	Snx7	2723	3	Pmp22	1193	4	Ptprd
			2597	2	Acer2	2731	3	Frmd6	1196	4	2810459M11Rik
			2605	2	Gm42418	2733	3	Rab7b	1200	4	Fosb
			2606	2	Sat2	2734	3	Setbp1	1202	4	Kcne1l
			2609	2	Aig1	2735	3	Inpp5a	1203	4	Enpp2
			2610	2	Smarca1	2740	3	Gm3550	1205	4	Hdac7
			2612	2	Chpf2	2742	3	Dctd	1209	4	Fmnl1
			2625	2	2610008E11Rik	2745	3	Rmi2	1210	4	Ephb1
			2629	2	Arhgap5	2748	3	Nsd2	1212	4	Epha2
			2630	2	Ate1	2754	3	Sox6os	1214	4	Selenop
			2638	2	Ramp3	2758	3	H2afy	1215	4	Rfc4
			2639	2	Armcx3	2760	3	Pigyl	1217	4	Cdc42bpg
			2645	2	Sh3bgr	2761	3	Zfp385a	1221	4	Tln1
			2647	2	Dpp10	2775	3	Capza1	1225	4	Wdsub1
			2649	2	Ehd3	2780	3	Parpbp	1226	4	Aldh1a7
			2653	2	Mttp	2782	3	Rps27	1227	4	mt-Atp8
			2657	2	D930048G16Rik	2784	3	Brpf3	1228	4	Cyp2s1
			2662	2	Scg5	2785	3	Fignl1	1230	4	Glrx
			2672	2	Akr1a1	2787	3	Rnf220	1231	4	St7l
			2674	2	C1galt1c1	2789	3	Sf1	1232	4	Diaph3
			2676	2	Chst12	2803	3	2610318N02Rik	1233	4	Uap1l1
			2681	2	Hist2h2be	2806	3	Rpl34	1234	4	Ltbp3
			2682	2	P4ha1	2812	3	Banf1	1238	4	Shcbp1
			2686	2	Zfp459	2814	3	Npc2	1243	4	Bckdk
			2693	2	Atf6b	2816	3	Rpl5	1247	4	Cenpb
			2697	2	Omd	2818	3	Ralbp1	1249	4	Spats2l
			2706	2	Sri	2825	3	Lrp2	1250	4	Mcm3
			2708	2	Zcchc7	2829	3	Kif22	1252	4	Fam84b
			2709	2	Aox1	2841	3	Nup153	1254	4	Dctpp1
			2712	2	Rimklb	2858	3	Gatad2a	1255	4	Tnks1bp1
			2716	2	Plxdc2	2859	3	Tnfrsf11b	1257	4	Aqp5
			2724	2	Ly96	2860	3	Smpd3	1258	4	Pea15a
			2727	2	Sorcs3	2868	3	Tle3	1261	4	Usp2
			2730	2	Gdpd1	2870	3	Mybl2	1262	4	Hdc
			2736	2	Smg6	2875	3	Brip1	1263	4	2310009B15Rik
			2737	2	Fgfrl1	2876	3	Hist1h4b	1264	4	Elavl2
			2738	2	Gimap9	2878	3	Rpl15	1266	4	Evpl
			2743	2	Med7	2879	3	Wdr86	1271	4	Cd55
			2746	2	Prkar2b	2881	3	Pou2f3	1273	4	Txn1
			2752	2	Hspa4	2886	3	Mcm10	1275	4	Hist1h3c
			2753	2	Colec11	2887	3	Cdyl	1277	4	Tcof1
			2763	2	Cyp2j6	2894	3	Mcc	1280	4	Tiparp
			2764	2	Tm2d1	2896	3	Agl	1281	4	Rbpms
			2769	2	Zfp950	2897	3	Mrps24	1287	4	Melk
			2774	2	Syne1	2900	3	Tnfsf12	1290	4	Plec
			2777	2	Ago1	2902	3	Gm45587	1292	4	D630039A03Rik
			2778	2	Calr3	2903	3	Ydjc	1293	4	Ptprk
			2781	2	Mtch1	2906	3	Hunk	1294	4	Efna1
			2783	2	Maged1	2914	3	Slc45a4	1295	4	Ilk
			2786	2	Gdi1	2915	3	Ctnnbip1	1297	4	Ctps
			2792	2	Zfp667	2918	3	Rps16	1305	4	Uba52
			2793	2	Smarcb1	2921	3	AC157583.2	1306	4	Dennd4c
			2795	2	Eif4a2	2941	3	Ercc6l	1312	4	Rbpms2
			2797	2	Clptm1	2942	3	Eif1ad	1313	4	AU021092
			2798	2	Cpe	2943	3	Tbc1d2	1314	4	Tapbp
			2799	2	Cyp2j9	2944	3	Psmc3ip	1315	4	Elf4
			2805	2	Susd4	2947	3	Id1	1316	4	Tubb4b
			2807	2	Aff1	2951	3	Cox7a2	1321	4	Esco2
			2817	2	Gfpt2	2952	3	Cs	1322	4	Naa50
			2820	2	Fgfbp3	2953	3	Rpl27a	1331	4	Celf3
			2827	2	Adh5	2958	3	Zmiz2	1332	4	Prr5l
			2835	2	Atp6ap1	2960	3	Mrrf	1339	4	Med13l
			2839	2	Pigx	2965	3	Rab21	1340	4	Irx5
			2840	2	Socs2	2970	3	Mapk1ip1l	1342	4	Tpm4
			2845	2	Gm17597	2974	3	Rpl3	1343	4	Rfc5
			2846	2	Fam181b	2981	3	Agap1	1348	4	Vdr
			2850	2	Rfc3	2983	3	Gas2l3	1349	4	Tuft1
			2851	2	Mlf1	2985	3	Vav2	1360	4	Trim8
			2853	2	P2rx1	2987	3	Zfp423	1361	4	Hist1h1b
			2865	2	Mamdc2	2995	3	Exo1	1362	4	Cd320
			2871	2	Rgs17	3003	3	Inpp4a	1365	4	Stxbp3
			2872	2	Ar	3009	3	Golph3	1370	4	Mbnl3
			2873	2	Abcd2	3010	3	Xpo1	1371	4	Prpf38b
			2874	2	Caml	3013	3	Prkar2a	1373	4	Tfdp1
			2889	2	Itsn2	3015	3	Bri3	1374	4	Stx17
			2891	2	Amigo2	3016	3	0610010K14Rik	1377	4	Sectm1b
			2892	2	Rgs11	3019	3	Mfhas1	1380	4	Eif1a
			2893	2	Dynlt1f	3023	3	Pfdn1	1382	4	Ctf1
			2895	2	Gramd3	3031	3	Ror2	1383	4	Prim1
			2909	2	Glb1l3	3033	3	Iqsec1	1385	4	Selenoi
			2919	2	Mapk6	3040	3	Hist1h4c	1389	4	Crlf1
			2925	2	Ctsw	3041	3	Gfer	1393	4	Tspan17
			2927	2	Papolg	3054	3	Atp5g1	1398	4	Mfge8
			2929	2	Matk	3056	3	6030419C18Rik	1399	4	Arl4d
			2933	2	Lman1	3058	3	Wnt4	1400	4	Dnajc6
			2934	2	Irf2	3086	3	Atp8a1	1401	4	Rbm47
			2936	2	Asah1	3087	3	Cbfb	1403	4	Prps1
			2939	2	Pla2g6	3089	3	Bcl7c	1404	4	Ecm1
			2948	2	Mum1l1	3090	3	Ptges3	1406	4	Sec31a
			2961	2	Mesd	3091	3	Anp32b	1409	4	Hoxd3os1
			2962	2	Notch2	3095	3	Src	1412	4	Mgarp
			2964	2	Fuca1	3101	3	Cdpf1	1413	4	Krt17
			2966	2	Serinc1	3111	3	Ncaph	1419	4	Socs3
			2967	2	Fam214a	3114	3	Gypc	1420	4	Card10
			2969	2	Psmb5	3117	3	Arl6ip4	1421	4	Ccdc69
			2971	2	Arhgap1	3118	3	Tmem88	1435	4	Ky
			2975	2	Acyp2	3122	3	Rpl8	1439	4	Gm15895
			2978	2	Commd7	3127	3	Msrb1	1440	4	Il34
			2979	2	Rap1b	3128	3	Bcl9l	1442	4	Prrg3
			2982	2	Smpd2	3129	3	C330027C09Rik	1443	4	Uchl1
			2986	2	Elmo1	3130	3	Rnf26	1444	4	Mmp15
			2988	2	Rgs22	3136	3	Gltp	1445	4	Rtn1
			2991	2	Aplp2	3137	3	Rpl18	1450	4	Bok
			3002	2	Tom1l1	3138	3	Oxct1	1451	4	Anxa7
			3005	2	Kif26b	3139	3	Hdgf	1456	4	Tmem2
			3006	2	Cnpy4	3144	3	Rtkn2	1457	4	Tmem132a
			3007	2	Zfp292	3146	3	Rps6	1461	4	Il16
			3008	2	Stard3	3147	3	Sptb	1467	4	Cdca7l
			3014	2	Dcps	3152	3	Emg1	1468	4	Sdf2l1
			3028	2	Npepps	3155	3	Purb	1472	4	Lgals8
			3029	2	Xxylt1	3160	3	Polr2m	1475	4	Sptbn1
			3032	2	Atg101	3161	3	Prr11	1477	4	9230104L09Rik
			3037	2	Akirin1	3168	3	Usp6nl	1478	4	Jup
			3039	2	Rbm11	3171	3	Chchd2	1479	4	Add3
			3042	2	Nubp2	3174	3	Pacs2	1480	4	Cd164l2
			3043	2	Cstf3	3179	3	Trib3	1487	4	Frmd4b
			3047	2	Appl2	3188	3	H2-T22	1488	4	Ppp5c
			3050	2	Siglece	3193	3	Polr2l	1491	4	Dusp5
			3057	2	Pfkm	3199	3	Aes	1495	4	Hist1h2ae
			3060	2	Emc2	3200	3	Gm38037	1496	4	Nxf3
			3061	2	Dnajb4				1497	4	Usp25
			3064	2	Edil3				1498	4	Ephb2
			3066	2	Rapgef5				1500	4	Sun2
			3070	2	Tmem51os1				1501	4	Cuedc1
			3073	2	Hspa13				1505	4	Raph1
			3076	2	Dok6				1506	4	Chmp4b
			3077	2	Plpp7				1508	4	Hist1h1e
			3078	2	Sec62				1509	4	Map1a
			3082	2	Trpc6				1514	4	Dpp4
			3083	2	Igsf11				1521	4	Acp5
			3084	2	Pdcl				1526	4	Slc36a4
			3085	2	Naalad2				1529	4	Gm1968
			3096	2	Emc7				1530	4	Ang
			3100	2	Rab19				1531	4	Plekhb2
			3107	2	Gm5532				1534	4	Myl12a
			3112	2	Rnf138				1535	4	Ada
			3116	2	AI854703				1536	4	Mgmt
			3119	2	Hibch				1539	4	Map3k1
			3125	2	Fermt2				1542	4	Nuak2
			3135	2	Gatsl3				1547	4	Wsb2
			3141	2	Rsrc1				1549	4	Mical2
			3143	2	Pygb				1551	4	Arhgef26
			3149	2	4931406C07Rik				1552	4	Flna
			3151	2	Slc25a30				1553	4	Rnf213
			3158	2	Cotl1				1554	4	Glis2
			3159	2	Acp6				1555	4	Ndufb4
			3162	2	Kdelc2				1558	4	Dcaf12l2
			3169	2	Hddc2				1560	4	Esyt1
			3172	2	Ryr2				1563	4	Rhbdf2
			3182	2	Pyroxd2				1564	4	Atp6v0e
			3191	2	Il15ra				1565	4	Fam187b
			3192	2	Ptprz1				1570	4	Mcm6
			3194	2	Gclc				1571	4	Aldoc
			3195	2	Sac3d1				1573	4	Phldb3
			3198	2	Kcne3				1579	4	Vars
									1580	4	Hacd2
									1581	4	Grhpr
									1585	4	Sft2d2
									1587	4	Map4k3
									1588	4	Icam2
									1589	4	Rnf121
									1593	4	Fstl3
									1596	4	Csrnp1
									1600	4	Plcd1
									1602	4	Scarb1
									1608	4	Nmnat2
									1610	4	Bmp6
									1612	4	Ptp4a2
									1613	4	Ifrd1
									1615	4	Neo1
									1616	4	Aebp2
									1620	4	Gss
									1623	4	Mapk12
									1625	4	Tmem8
									1628	4	Slc39a8
									1630	4	Vill
									1631	4	Wls
									1632	4	Ifit1
									1633	4	Hdac5
									1634	4	Col4a5
									1638	4	Gpr146
									1646	4	Spop
									1647	4	Pdgfa
									1654	4	Ttc38
									1655	4	Rexo2
									1656	4	Rps6ka4
									1657	4	Nab1
									1661	4	Stc1
									1662	4	Rbbp8
									1666	4	Colq
									1667	4	Macf1
									1671	4	Cyp26a1
									1674	4	Sema3f
									1677	4	Guca1a
									1680	4	Stom
									1681	4	Ehd1
									1683	4	Ncapg
									1685	4	Tmem196
									1692	4	Hacd1
									1693	4	Cxcl16
									1694	4	S100a1
									1696	4	Trim12c
									1699	4	Tchh
									1700	4	Riiad1
									1704	4	Tmem255a
									1705	4	Paxx
									1706	4	Slc25a32
									1708	4	Mcam
									1710	4	Cst9
									1712	4	Pdlim1
									1713	4	Acat1
									1715	4	Fgf3
									1718	4	Sfn
									1729	4	2310030G06Rik
									1730	4	2010111I01Rik
									1732	4	Bicdl2
									1734	4	Astn2
									1735	4	Nckap5
									1736	4	Rell1
									1737	4	Pygm
									1741	4	Mad2l1
									1745	4	Stk24
									1750	4	Tnfaip2
									1754	4	Tmem238
									1756	4	Slc44a1
									1760	4	Timp1
									1763	4	Mcm7
									1764	4	Galk1
									1767	4	Ubxn2a
									1769	4	Fam163a
									1771	4	Dscc1
									1774	4	Adamtsl5
									1775	4	Tgtp1
									1780	4	Degs1
									1781	4	Anxa9
									1786	4	Myof
									1788	4	Ell3
									1795	4	Cgnl1
									1798	4	Rnaseh2a
									1800	4	Sipa1l1
									1801	4	Dusp22
									1802	4	Faah
									1804	4	Ptgs1
									1806	4	Smagp
									1807	4	Kpna2
									1809	4	Ube4b
									1815	4	Pcna
									1816	4	Palm
									1822	4	Cdh1
									1827	4	Gsto1
									1830	4	Krt15
									1831	4	Ppm1l
									1833	4	Lrrn4cl
									1834	4	Ahcy
									1836	4	Cbx5
									1837	4	Dpm3
									1838	4	Esr1
									1839	4	Tyms
									1844	4	Cpne3
									1846	4	Efhd1
									1847	4	Per1
									1850	4	St6galnac2
									1852	4	Lamc2
									1853	4	Chchd6
									1856	4	Nus1
									1857	4	Tmem132c
									1858	4	Lrrc38
									1859	4	Esyt2
									1861	4	Trim16
									1864	4	Zdhhc21
									1867	4	Aacs
									1868	4	Kif1b
									1871	4	Cacnb2
									1873	4	Tspan7
									1874	4	Specc1
									1876	4	Pgap1
									1877	4	Tsc22d2
									1880	4	Gnptab
									1883	4	Mcm4
									1885	4	Golim4
									1889	4	Cracr2b
									1891	4	Nde1
									1892	4	2610507B11Rik
									1899	4	Rbm15b
									1901	4	Alad
									1905	4	Cd74
									1906	4	Arsa
									1909	4	Kdm3a
									1911	4	Csgalnact1
									1913	4	Rasgrp4
									1917	4	Ankib1
									1919	4	Gdf9
									1920	4	D830026I12Rik
									1925	4	Pcx
									1926	4	Tmc8
									1931	4	Msi1
									1937	4	1010001N08Rik
									1941	4	Arrdc4
									1948	4	Sugct
									1952	4	Vsnl1
									1954	4	Herpud1
									1956	4	Tdh
									1963	4	Oat
									1965	4	Gm13305
									1967	4	Tacc2
									1969	4	Nr0b2
									1975	4	Sptlc2
									1977	4	Fbl
									1979	4	Kif20b
									1981	4	Pdlim7
									1982	4	B2m
									1991	4	Ly6d
									1992	4	Adm
									1993	4	Mb21d2
									1995	4	Prss8
									1997	4	Otud4
									2004	4	Srd5a2
									2006	4	Gulo
									2009	4	Rpia
									2015	4	Azin1
									2016	4	Dsp
									2018	4	Rangap1
									2021	4	Emd
									2027	4	Fam210b
									2028	4	Tkt
									2032	4	Tubb2a
									2034	4	Ip6k1
									2042	4	Htr7
									2043	4	Ces1h
									2045	4	Serinc3
									2048	4	Lonp1
									2050	4	Tmem109
									2053	4	Spata13
									2054	4	Fzd4
									2056	4	Kif4
									2057	4	Bub1
									2058	4	Fam124a
									2063	4	Slc4a3
									2064	4	Mms22l
									2067	4	Synpr
									2069	4	Lrrc7
									2070	4	Tmco1
									2071	4	Styk1
									2072	4	Trp53bp2
									2078	4	Gcnt2
									2080	4	Abhd3
									2082	4	Tnfaip8
									2086	4	Mroh1
									2089	4	Tmem151b
									2091	4	Iqgap1
									2093	4	Col4a1
									2097	4	Twsg1
									2099	4	Dbi
									2101	4	Rab32
									2104	4	Bnipl
									2105	4	Lamb2
									2106	4	Sgcb
									2108	4	Trim12a
									2109	4	Mthfsd
									2110	4	Nedd1
									2114	4	Rassf9
									2117	4	C030006K11Rik
									2119	4	Camta1
									2123	4	Prkg2
									2124	4	Col4a3bp
									2126	4	Tmem173
									2128	4	Mylk3
									2131	4	Gmip
									2135	4	Pbx4
									2136	4	Eif5a
									2138	4	Cdc42bpb
									2141	4	Iigp1
									2146	4	Nfil3
									2153	4	Sec61a1
									2158	4	Trib1
									2162	4	Spred2
									2163	4	Isoc2a
									2164	4	Mcm2
									2165	4	Ppp2r5d
									2166	4	Bmp2
									2167	4	Sytl1
									2171	4	Grhl3
									2172	4	Nek7
									2174	4	Gprc5c
									2175	4	Mpp5
									2176	4	Hsp90aa1
									2180	4	Rbms2
									2181	4	Ankrd34a
									2183	4	Arhgef4
									2189	4	2010300C02Rik
									2191	4	Chpf
									2192	4	Ppfibp1
									2193	4	Msrb3
									2197	4	Stim1
									2198	4	Pof1b
									2199	4	Nod1
									2200	4	Pacsin2
									2203	4	Miip
									2204	4	Kctd10
									2205	4	Cbarp
									2208	4	6820408C15Rik
									2210	4	Erbin
									2211	4	Kcnh6
									2212	4	Ddx58
									2219	4	Hist1h4d
									2221	4	Plk3
									2222	4	Dnajc9
									2225	4	Ppp1r13b
									2228	4	Nid2
									2230	4	Gm13256
									2233	4	H2-Q4
									2235	4	Suclg2
									2239	4	Tes
									2241	4	Pxmp2
									2245	4	Ptch2
									2253	4	Rnd3
									2254	4	Rad51b
									2255	4	Myh10
									2256	4	Btg3
									2259	4	Gm12216
									2260	4	Fam91a1
									2265	4	Smc6
									2269	4	Yif1b
									2271	4	Rab9
									2274	4	Grb7
									2277	4	Kctd9
									2280	4	Slc16a1
									2281	4	Ipo5
									2286	4	Brca2
									2288	4	Enpep
									2289	4	Mpped2
									2290	4	Mlec
									2293	4	Tram1
									2297	4	Elovl5
									2301	4	Zfp672
									2302	4	Slc25a13
									2303	4	Ankrd44
									2304	4	Prdx3
									2305	4	Ppip5k2
									2306	4	Dek
									2307	4	Etfa
									2309	4	Akap13
									2310	4	Cenpp
									2311	4	Spcs3
									2315	4	Ubl4a
									2316	4	Adck5
									2321	4	Ctdspl
									2323	4	Grk5
									2328	4	Aifm2
									2332	4	Irf1
									2333	4	Dab2ip
									2334	4	Lix1
									2335	4	Pde3a
									2339	4	Pnlip
									2340	4	Cobll1
									2341	4	Kyat3
									2348	4	Crebrf
									2353	4	Tmem263
									2357	4	Tjp2
									2360	4	Ajuba
									2362	4	Gm34934
									2365	4	Mettl27
									2369	4	Haspin
									2371	4	Tead4
									2372	4	Oip5
									2374	4	Myc
									2375	4	P2rx7
									2376	4	Neu2
									2378	4	Cyhr1
									2380	4	Stub1
									2381	4	Mgea5
									2384	4	C1s1
									2387	4	Syne2
									2389	4	Col4a2
									2391	4	Lpp
									2393	4	Fzd5
									2394	4	Ubac1
									2401	4	Sorbs3
									2409	4	Lsm8
									2412	4	Fam83g
									2415	4	Cd9
									2419	4	Smarcd2
									2421	4	Pcnt
									2428	4	Gucy1a1
									2430	4	Sh3tc2
									2431	4	Xpnpep2
									2432	4	Steap2
									2441	4	Ptpn21
									2444	4	N4bp1
									2446	4	Amot
									2449	4	Gpt
									2451	4	Arhgap22
									2452	4	Anks6
									2453	4	Papola
									2455	4	Immp2l
									2456	4	Mat2b
									2462	4	Slc25a24
									2463	4	Plet1
									2465	4	Gm6169
									2466	4	Rac1
									2469	4	Lims1
									2471	4	Thrb
									2473	4	Rsad2
									2475	4	Arhgap17
									2476	4	Pxylp1
									2477	4	Col4a6
									2479	4	Cyb5r1
									2480	4	Dnajc21
									2481	4	Pdpn
									2482	4	Galnt4
									2485	4	Acy3
									2488	4	Dppa5a
									2492	4	Pgc
									2493	4	H2-K1
									2494	4	Slk
									2495	4	Ckb
									2496	4	Ncaph2
									2497	4	9530026P05Rik
									2498	4	Casp8ap2
									2499	4	Gpsm2
									2500	4	Slc12a2
									2501	4	Prkab1
									2502	4	Calu
									2507	4	Cdk5rap2
									2513	4	Gpr62
									2514	4	Casp8
									2516	4	Slc48a1
									2519	4	Dhrs4
									2521	4	Slco5a1
									2525	4	Rps6ka3
									2529	4	Arhgap26
									2530	4	Tnfrsf1b
									2533	4	Memo1
									2534	4	Ehbp1
									2536	4	Nxt2
									2540	4	Rpusd1
									2543	4	4932438H23Rik
									2544	4	Cyp39a1
									2545	4	Tnfrsf1a
									2547	4	Gfod1
									2548	4	Gdpd5
									2551	4	Gcat
									2552	4	Cdc27
									2555	4	Usp24
									2556	4	Ankrd29
									2562	4	Sgpl1
									2563	4	Luzp1
									2565	4	Dse
									2568	4	mt-Nd4l
									2570	4	Mtr
									2571	4	Oasl1
									2572	4	Atp1b1
									2578	4	Mre11a
									2580	4	Rbm3
									2585	4	Trim6
									2588	4	Has3
									2590	4	AI661453
									2596	4	Rnf168
									2598	4	Orc6
									2602	4	Nav2
									2603	4	Cish
									2604	4	Syt9
									2608	4	Gm28626
									2611	4	Pcgf5
									2619	4	Hist1h2bj
									2621	4	Olfml1
									2622	4	Vps4b
									2626	4	Agpat5
									2634	4	AI427809
									2635	4	Kmt2a
									2636	4	Akap2
									2641	4	Haus7
									2644	4	Ubald2
									2648	4	Lrrc3b
									2650	4	Anxa11
									2652	4	Fam46b
									2656	4	Fmc1
									2658	4	Sh3d19
									2661	4	Dock11
									2665	4	Lrrc8e
									2667	4	Gmds
									2669	4	Pabpc4
									2671	4	Ppp1r36
									2678	4	Dram1
									2680	4	Rhbdf1
									2687	4	Smap2
									2690	4	D5Ertd579e
									2691	4	Il17rd
									2696	4	Cggbp1
									2698	4	Arhgap18
									2700	4	Fam184a
									2703	4	Eif4h
									2704	4	Las1l
									2710	4	Gm12454
									2711	4	Cab39
									2715	4	Bach1
									2717	4	Pank3
									2726	4	Adra2a
									2728	4	Lama3
									2729	4	Lnpep
									2732	4	Sfta2
									2739	4	Man2b2
									2741	4	Rtn4rl1
									2747	4	Pla2g5
									2749	4	Ulbp1
									2751	4	Als2
									2757	4	Sipa1l2
									2759	4	Wt1
									2762	4	Tmem35b
									2765	4	Rnf34
									2766	4	4732419C18Rik
									2767	4	Sdk2
									2770	4	Pola2
									2772	4	Rock2
									2773	4	Pdcd6ip
									2776	4	Fam168b
									2779	4	Exoc3l4
									2788	4	Ncoa4
									2790	4	Mmadhc
									2791	4	Bcar1
									2794	4	Bmpr1b
									2796	4	Sdr42e1
									2800	4	Gm17092
									2801	4	Slc23a3
									2802	4	Cox7a1
									2804	4	Pnp
									2808	4	Exph5
									2809	4	Ilvbl
									2811	4	Fbln2
									2813	4	Mybpc3
									2819	4	Csf1r
									2821	4	Ubr5
									2824	4	Tmem65
									2826	4	Fads6
									2828	4	Retreg1
									2830	4	Tmem120a
									2832	4	Gm42047
									2833	4	Klf10
									2836	4	Cyld
									2837	4	Mthfd1
									2838	4	Myzap
									2842	4	Setd7
									2843	4	Auh
									2844	4	Plbd2
									2847	4	Areg
									2849	4	Got1
									2854	4	Aldh6a1
									2856	4	Dbn1
									2861	4	Plekhg5
									2862	4	Nme1
									2866	4	Rin2
									2867	4	Erbb3
									2869	4	Ubn1
									2877	4	Nsmce1
									2882	4	Paqr8
									2883	4	Rad23a
									2890	4	Cnbp
									2901	4	Ipo7
									2905	4	Spire2
									2907	4	Tradd
									2908	4	Gm35572
									2910	4	Zfp277
									2911	4	Rnaseh2b
									2913	4	Hpse
									2916	4	Cfap57
									2917	4	Stat1
									2920	4	Chmp6
									2922	4	Cryge
									2923	4	Ldlrap1
									2924	4	Smc1a
									2930	4	Dis3
									2931	4	Hspb2
									2932	4	Pemt
									2935	4	Sdc4
									2938	4	Thra
									2946	4	Ninj1
									2949	4	Syncrip
									2954	4	Tango6
									2957	4	Herc6
									2963	4	Elmo3
									2968	4	Cluh
									2972	4	Pef1
									2973	4	9930012K11Rik
									2976	4	Gm31683
									2977	4	Zfyve21
									2980	4	Plekhh3
									2984	4	Fhod3
									2989	4	Vezf1
									2990	4	Ppih
									2992	4	Arfgef1
									2993	4	Rogdi
									2997	4	Ephb4
									2998	4	Jmjd1c
									2999	4	Sdc1
									3000	4	Hnrnpd
									3001	4	Atf6
									3012	4	Soga1
									3018	4	Ftcd
									3020	4	Nmur2
									3022	4	Nrcam
									3024	4	Cox6a2
									3026	4	Mnd1
									3027	4	Cldn3
									3030	4	Fam241b
									3034	4	Ccrl2
									3035	4	A930024E05Rik
									3036	4	Gar1
									3038	4	2020-09-11
									3044	4	Chkb
									3045	4	Dcp1a
									3048	4	Ei24
									3049	4	Itpr3
									3053	4	Crxos
									3055	4	Ap1b1
									3059	4	B230334C09Rik
									3062	4	Cenpi
									3063	4	Coa5
									3065	4	Syt14
									3067	4	Dlg2
									3068	4	A830010M20Rik
									3069	4	Kdf1
									3071	4	Acbd4
									3072	4	Folr1
									3074	4	Phf11d
									3079	4	Haus4
									3080	4	Mapk3
									3088	4	Coprs
									3097	4	Haghl
									3098	4	A730020M07Rik
									3099	4	Rasa1
									3102	4	U90926
									3103	4	Rala
									3105	4	Pcyt2
									3106	4	Rnf2
									3109	4	Elovl7
									3110	4	Cnot6l
									3113	4	Adam10
									3115	4	Myo9a
									3120	4	A130051J06Rik
									3121	4	Nbeal1
									3124	4	Timeless
									3126	4	Rnf43
									3131	4	C230037L18Rik
									3134	4	Hook2
									3140	4	Hsd17b12
									3142	4	Ywhah
									3145	4	Atp11b
									3150	4	Ece1
									3153	4	Mcl1
									3154	4	Hist1h2ai
									3156	4	Fbxo17
									3157	4	Atl3
									3166	4	Fut2
									3167	4	Fam98c
									3170	4	Plekhf2
									3173	4	Arhgef12
									3175	4	Commd6
									3176	4	Nudt21
									3177	4	Tox3
									3178	4	Adi1
									3180	4	Ppp4r2
									3181	4	Gm26522
									3183	4	Mfsd2a
									3196	4	Gfra4
