# Supplementary material for: Single-cell transcriptome landscape of ovarian cells during primordial follicle assembly in mice
Source: PLoS Biol. 2020 Dec 22;18(12):e3001025. doi: 10.1371/journal.pbio.3001025 (PMC7787681; doi:10.1371/journal.pbio.3001025)
Supplement: S9 Table — KEGG, Kyoto Encyclopedia of Genes and Genomes. (XLSX) [file pbio.3001025.s016.xlsx]

## Sheet: S9_Table
Supplemental Table 9: KEGG pathway of gene sets 1 and 2 regard to BPG cells fate
ID	Description	GeneRatio	BgRatio	pvalue	p.adjust	qvalue	geneID	Count
mmu05225	Hepatocellular carcinoma	26/489	174/8870	2.91e-06	0.000883	0.00067	14867/70127/14862/14863/14859/68312/13649/18708/13197/56615/15368/14872/14365/110157/22411/20587/17127/23882/14866/12571/21812/29861/21416/21802/66993/13712	26
mmu04979	Cholesterol metabolism	10/489	49/8870	0.000277	0.0233	0.0177	11806/79196/11303/16976/218203/16891/59045/16956/16971/18830	10
mmu00980	Metabolism of xenobiotics by cytochrome P450	12/489	68/8870	0.000296	0.0233	0.0177	14867/14862/14863/14859/68312/56615/67689/14872/13078/110198/11532/14866	12
mmu04270	Vascular smooth muscle contraction	19/489	143/8870	0.000307	0.0233	0.0177	16531/13616/18783/16439/54409/12289/54195/18795/216459/110157/56089/53357/98932/51801/18778/107589/68458/54598/11515	19
mmu00982	Drug metabolism - cytochrome P450	12/489	70/8870	0.000392	0.0238	0.0181	14867/14862/14863/14859/68312/56615/67689/14872/11761/11532/14866/109731	12
mmu00532	Glycosaminoglycan biosynthesis - chondroitin sulfate / dermatan sulfate	6/489	20/8870	0.000543	0.0275	0.0209	217119/100910/59031/269941/338362/77590	6
mmu04921	Oxytocin signaling pathway	19/489	153/8870	0.000723	0.0314	0.0238	18783/13649/16439/16519/12289/56808/54195/73181/18795/216459/110157/20191/98932/19735/108099/107589/13712/11515/14681	19
mmu05412	Arrhythmogenic right ventricular cardiomyopathy	12/489	77/8870	0.000953	0.0331	0.0251	67451/13138/12386/12289/56808/16419/16772/20191/16403/14609/21416/104099	12
mmu00280	Valine, leucine and isoleucine degradation	10/489	57/8870	0.000981	0.0331	0.0251	72535/11669/15360/268860/208715/15107/11761/227095/12035/110460	10
mmu03320	PPAR signaling pathway	13/489	89/8870	0.00111	0.0337	0.0255	15360/11520/11806/74551/26457/109264/22190/208715/11363/20250/16956/18830/22227	13
mmu01524	Platinum drug resistance	12/489	80/8870	0.00134	0.0372	0.0282	14867/14862/14863/14859/68312/18708/56615/14872/13866/26408/14866/12043	12
mmu04510	Focal adhesion	22/489	201/8870	0.00158	0.04	0.0303	12840/18481/13649/18708/16777/16419/13866/16772/110157/12444/11855/215449/21825/98932/16403/21826/107589/104099/12043/81877/22793/13712	22
mmu00561	Glycerolipid metabolism	10/489	62/8870	0.00191	0.0411	0.0312	72535/11669/67216/18946/16891/58810/68262/16956/67916/11997	10
mmu04975	Fat digestion and absorption	8/489	43/8870	0.00211	0.0411	0.0312	11806/11303/26457/18946/17777/18778/67916/110460	8
mmu04913	Ovarian steroidogenesis	10/489	63/8870	0.00216	0.0411	0.0312	18783/12640/26897/15490/16867/13078/13110/74519/15485/11515	10
mmu04726	Serotonergic synapse	16/489	131/8870	0.00221	0.0411	0.0312	214084/18783/11820/16439/16519/12289/18795/14696/110157/140492/13110/74519/14697/109731/66066/14681	16
mmu00511	Other glycan degradation	5/489	18/8870	0.00235	0.0411	0.0312	15211/11593/50877/66848/71665	5
mmu00340	Histidine metabolism	6/489	26/8870	0.00243	0.0411	0.0312	72535/11669/67689/66054/140483/109731	6
mmu04713	Circadian entrainment	13/489	98/8870	0.0027	0.0431	0.0327	19416/16519/12289/54195/18795/14696/20191/14697/53623/18628/11515/66066/14681	13
mmu05224	Breast cancer	17/489	147/8870	0.00293	0.0446	0.0338	56198/13649/13983/18708/13197/15214/15213/15205/13866/14365/110157/18128/22411/18129/23882/12571/21416	17
Supplemental Table 9: KEGG pathway of gene sets 3 and 4 regard to EPG cells fate
ID	Description	GeneRatio	BgRatio	pvalue	p.adjust	qvalue	geneID	Count
mmu03010	Ribosome	67/907	182/8870	3.22e-22	1.01e-19	8.43e-20	22186/16785/269261/68028/11837/54127/56040/67097/67248/20103/20042/19896/76808/19982/27370/67427/19951/67945/20085/65019/19989/20102/27176/16898/20115/19941/66489/20054/20088/20068/67186/75617/54217/66481/67891/19943/22121/20084/20116/19944/19933/20090/78294/19921/19934/19981/114641/27207/20091/66845/27397/270106/57808/67281/107734/267019/100043813/57294/68436/100503670/66480/20055/26451/27367/26…	67
mmu05205	Proteoglycans in cancer	55/907	208/8870	1.55e-11	2.43e-09	2.04e-09	12389/14734/13179/14182/12505/12443/18479/18569/216795/20848/17295/22414/22350/16000/18751/66922/26415/15430/11735/19303/16438/18792/15200/192176/29857/13982/14366/29875/17869/14367/19353/19878/13867/15442/69253/20971/20969/16440/26417/69632/16542/68794/15530/12575/21859/14268/14388/20130/16002/75705/286940/22325/22417/20779/20104	55
mmu04110	Cell cycle	36/907	123/8870	2.82e-09	2.94e-07	2.46e-07	17873/12443/107995/268930/17215/21781/17219/55948/56150/17220/18538/17217/12235/17216/17869/217232/56452/24061/22629/12577/12442/12575/12534/22390/12428/18817/13555/268697/17218/12580/17222/12236/12532/27214/12649/105988	36
mmu04390	Hippo signaling pathway	39/907	157/8870	9.37e-08	7.34e-06	6.14e-06	72930/12443/216795/22414/12385/18762/97064/211652/16842/21414/11789/12162/269643/12006/58220/12161/12550/14366/209456/12156/56217/16475/21679/17869/14367/27494/12167/11839/23859/22629/241324/11799/21676/20583/50523/18759/319710/15901/22417	39
mmu04530	Tight junction	37/907	160/8870	1.34e-06	8.39e-05	7.03e-05	26941/60363/72930/22146/12443/22350/56332/17475/18762/16456/12638/17886/269643/109711/58220/67268/26401/68178/18538/56217/77579/21873/27494/19353/70497/19079/19878/12739/23859/16476/56449/14924/58187/60595/22143/18759/20779	37
mmu04510	Focal adhesion	42/907	201/8870	4.44e-06	0.000231777	0.000194089	12389/12834/12833/12443/18479/22330/17295/16776/320910/16000/18751/170736/16400/19303/109711/57342/21894/16202/67268/192176/12830/18590/16782/12826/16779/213435/12827/19353/94216/16774/19878/12927/26417/16542/68794/16476/14268/286940/60595/245026/22325/20779	42
mmu04114	Oocyte meiosis	29/907	119/8870	6.23e-06	0.000278487	0.000233204	16000/226849/107995/26415/268930/16438/29857/56150/12235/21770/20874/110651/217232/24061/16440/26417/22629/12442/12534/18817/268697/75600/20878/72415/67141/17222/12532/20111/105988	29
mmu04512	ECM-receptor interaction	23/907	88/8870	1.67e-05	0.000652223	0.00054617	12834/12833/12505/16776/320910/11603/16400/12830/16782/12826/16779/12827/94216/16774/20971/20969/15530/64051/242022/14268/15366/64176/245026	23
mmu03030	DNA replication	13/907	35/8870	2.12e-05	0.000736677	0.000616891	106344/17215/72151/19075/17219/17220/69724/18538/17217/17216/18969/67153/17218	13
mmu04010	MAPK signaling pathway	53/907	294/8870	2.5e-05	0.000783908	0.000656442	15507/17873/14182/14172/15512/18479/102626/17295/16000/18751/66922/26415/53608/12297/72349/18218/13836/13636/19060/240672/26401/192176/225028/29857/18590/56613/14174/12296/233046/17869/19353/110651/21937/12978/11839/13867/71609/26417/218397/16542/68794/16476/14281/19252/16478/15370/13637/14180/20130/14183/16002/286940/20111	53
mmu04360	Axon guidance	35/907	180/8870	0.000129433	0.00368296	0.0030841	80883/214968/18479/107449/17295/13848/117606/20346/18762/12162/58220/270190/13836/13636/16202/13844/67268/18007/20350/19353/19878/12167/13846/26417/218397/69632/243743/20563/20187/13637/18186/20130/235611/22417/20779	35
mmu04520	Adherens junction	18/907	71/8870	0.000206324	0.00538161	0.00450654	380928/14182/22330/19294/17295/19263/12385/16842/21414/109711/12550/29875/19353/26417/20583/19268/60595/20779	18
mmu04015	Rap1 signaling pathway	38/907	214/8870	0.000469274	0.0112987	0.00946148	14182/14172/17295/16000/18751/18798/26415/18762/58220/13836/21894/13636/29857/18590/14174/217692/12550/19353/244668/12927/12978/26417/56044/16542/238130/14924/75600/13637/14026/110351/75292/14180/20130/14183/18759/15901/22325/20779	38
mmu04914	Progesterone-mediated oocyte maturation	20/907	90/8870	0.000617327	0.0138017	0.0115575	16000/26415/268930/29857/56150/12235/15519/110651/217232/26417/12442/12534/12428/18817/268697/20878/17222/12532/20111/110033	20
mmu05165	Human papillomavirus infection	56/907	363/8870	0.0010267	0.0214239	0.0179403	26941/12834/72930/12833/12443/100038882/216795/22414/16776/12913/320910/226849/23962/16848/18762/231991/16400/19303/21414/11789/14964/269643/12006/58220/11974/12830/16782/14366/12826/16779/21770/56217/15015/16362/12827/14367/94216/14972/12370/21937/231655/16774/71609/20846/23859/26417/12575/14924/12428/14268/13555/26427/245026/18759/22417/15039	56
mmu04151	PI3K-Akt signaling pathway	55/907	358/8870	0.00125184	0.0244891	0.0205071	64337/12834/72930/14182/14172/12833/12443/17295/16776/12913/320910/16000/226849/231991/16400/16194/16190/269643/13836/13636/12830/18590/14174/16782/12826/16779/21770/15519/17869/12827/19353/94216/16774/12978/11839/13867/26417/22629/17210/16542/14702/74747/12575/14924/14268/15370/13637/26427/14180/14183/16367/16002/75705/245026/20104	55
mmu04115	p53 signaling pathway	16/907	72/8870	0.00209694	0.0386084	0.0323306	17873/12443/16000/12521/55948/71361/12370/13663/16009/12442/12575/12534/20135/268697/30954/12649	16
mmu04810	Regulation of actin cytoskeleton	36/907	217/8870	0.00228428	0.0397211	0.0332623	14182/14172/227753/11867/18479/22330/22350/320910/66922/16400/19303/17886/11789/109711/56419/67268/18590/14174/219140/29875/213435/226970/77579/19353/19878/12927/26417/69632/14268/14180/20130/14183/19241/60595/22325/20779	36
mmu05100	Bacterial invasion of epithelial cells	16/907	73/8870	0.00243688	0.0401444	0.0336168	12389/12488/11867/22330/17295/12385/19303/16202/622434/12550/19353/12927/234683/14268/14388/20779	16
mmu04933	AGE-RAGE signaling pathway in diabetic complications	20/907	101/8870	0.00274257	0.0429213	0.0359422	14066/12443/20848/18751/18798/26415/18762/18799/29857/12830/12826/12827/19353/94216/20846/26417/18712/16476/14268/13653	20
