# Supplementary material for: Single-cell transcriptome landscape of ovarian cells during primordial follicle assembly in mice
Source: PLoS Biol. 2020 Dec 22;18(12):e3001025. doi: 10.1371/journal.pbio.3001025 (PMC7787681; doi:10.1371/journal.pbio.3001025)
Supplement: S10 Table — KEGG, Kyoto Encyclopedia of Genes and Genomes. (XLSX) [file pbio.3001025.s017.xlsx]

## Sheet: S10_Table
Supplemental Table 10: KEGG pathway of key genes regard to germ cell fate
ID	Description	GeneRatio	BgRatio	pvalue	p.adjust	qvalue	geneID	Count
mmu05012	Parkinson disease	127/2226	248/8870	3.12e-19	7.13e-17	4.78e-17	22223/67128/19184/66997/19181/56436/22433/69077/17463/18749/227197/26414/14683/22152/22146/26441/66142/12028/26446/19179/26444/12868/22143/19166/12313/67089/67530/26445/227613/73677/22187/19167/21762/73710/19177/11946/19185/22123/19182/21823/57320/22213/22190/26443/66445/68342/23996/19173/69875/22273/68202/73333/84682/12314/59029/18747/17992/66945/11947/78330/11949/22272/26440/22059/22334/17995/6…	127
mmu05016	Huntington disease	147/2226	304/8870	4.5e-19	7.13e-17	4.78e-17	19184/19712/66997/19181/56436/69077/17463/73916/20021/21780/227197/26414/68118/22152/641340/22146/26441/66142/12028/15182/26446/19179/26444/12868/22143/66420/19166/67089/67710/67530/26445/227613/73677/12757/19167/232910/21762/73710/19177/53598/11946/19185/22123/19182/66491/26443/66445/68342/20656/23996/19173/69875/22273/74325/68202/73333/84682/11773/69241/11771/59029/245841/17992/66945/11947/7833…	147
mmu05014	Amyotrophic lateral sclerosis	166/2226	370/8870	2.4e-17	2.53e-15	1.7e-15	11750/83454/19184/18645/66997/19181/56436/22433/69736/68942/69077/17463/269113/227197/68118/237082/22152/641340/22146/26441/66142/15382/12028/26446/229279/18643/19179/26444/11465/11461/12868/22143/19166/67089/67530/26445/227613/73677/19167/21762/73710/19177/53598/11946/20383/19185/22123/19182/26443/12460/66445/68342/23996/19173/69875/19058/22273/110379/68202/84682/53379/11744/59029/17992/66945/11…	166
mmu05010	Alzheimer disease	164/2226	369/8870	1.13e-16	8.94e-15	6e-15	19184/66997/19181/56436/22433/69077/17463/12995/227197/26414/68118/22152/641340/22146/26441/66142/26446/19179/26444/12868/22143/19166/12313/67089/67738/67530/26445/227613/234664/73677/19167/21762/73710/19177/11946/19185/22123/19182/26443/66445/68342/23996/19173/69875/19058/22273/27373/68202/73333/84682/12314/66340/59029/17992/66945/11947/78330/11949/22272/26440/22334/17995/67264/23997/22333/66091…	164
mmu03050	Proteasome	36/2226	47/8870	1.65e-13	1.04e-11	7e-12	19184/66997/19181/56436/69077/17463/26441/26446/66537/19179/26444/19166/67089/26445/73677/19167/21762/19177/19185/22123/19182/26443/23996/19173/59029/26440/23997/66413/67151/57296/19175/20422/19171/19188/19186/103554	36
mmu03010	Ribosome	88/2226	182/8870	6.82e-12	3.6e-10	2.42e-10	225215/68172/27395/94063/66163/56282/94065/66258/238217/68735/94061/121022/24030/64659/75398/27398/216767/66292/68463/66407/94066/16898/68611/67707/353242/66845/66419/22186/22121/20102/20055/76808/16785/54217/20103/56040/67186/19896/19943/19921/67097/20042/67248/27367/110954/19951/19982/269261/268449/27176/66481/27050/20085/267019/68436/19899/76846/67681/67281/78294/27207/19941/20084/67891/54127/…	88
mmu03040	Spliceosome	71/2226	136/8870	8.08e-12	3.66e-10	2.45e-10	66810/23983/319322/107701/56070/20227/11834/71702/75062/15382/229279/108121/67332/51810/15387/20638/66373/68183/17149/20383/20630/192170/27366/66094/68816/60365/68479/27756/53607/56031/67959/66125/20639/66492/53817/67678/66877/66101/66055/53317/68981/67439/231889/13207/212880/20641/76938/15381/57905/66070/60321/101214/20637/54614/27967/320632/22185/76936/66354/20826/76572/67039/192159/233908/2168…	71
mmu04141	Protein processing in endoplasmic reticulum	82/2226	167/8870	1.31e-11	4.35e-10	2.92e-10	67128/56424/14827/27061/22433/71853/15505/19359/12915/54197/13200/216440/19358/105245/216080/26414/386649/12330/20014/108687/66753/109815/12028/21402/66105/15502/15516/66256/22213/110379/56445/66245/20335/66530/20334/56438/22230/15519/13135/66212/16430/67397/75744/70377/72265/15467/81500/17156/140740/22027/67838/100037258/12317/20224/226641/218811/26965/12304/230904/74126/23802/67437/27054/81489/…	82
mmu03013	RNA transport	87/2226	181/8870	1.35e-11	4.35e-10	2.92e-10	83454/69736/20901/12729/20595/269113/97112/54364/53975/56698/73192/237082/13681/20610/20220/13685/66235/13684/230721/117109/218693/17149/192170/19387/19384/110379/60365/53356/22196/68969/26905/53817/13680/55944/22218/72124/100041953/20918/16341/386612/69912/224045/14359/27374/208366/20430/71805/13667/223921/67724/27979/67053/23879/218210/75705/19704/14265/227699/54563/227720/54709/68135/70699/170…	87
mmu05020	Prion disease	117/2226	268/8870	1.37e-11	4.35e-10	2.92e-10	19184/66997/19181/56436/69077/17463/12995/12915/18749/227197/26414/22152/22146/26441/66142/12028/26446/19179/26444/12868/22143/19166/67089/67530/26445/227613/73677/19167/21762/73710/19177/11946/19185/22123/19182/26443/66445/68342/23996/19173/69875/19058/22273/68202/73333/84682/59029/18747/17992/66945/11947/78330/11949/22272/26440/22334/17995/67264/23997/22333/66091/110382/228033/68349/66413/70316…	117
mmu04120	Ubiquitin mediated proteolysis	70/2226	145/8870	1.07e-09	3.09e-08	2.07e-08	67128/56424/72584/69957/109161/216080/50868/71745/66799/68612/21402/66105/67923/22187/22194/22213/22190/56459/22196/19823/56371/22209/56438/93765/22195/22201/59008/75717/52206/56317/22186/50995/20438/231380/15204/107986/67345/268470/217342/66313/140630/78294/231672/69010/26965/56469/66894/230904/74126/140629/13194/50754/14897/100763/22215/70093/12189/22192/67615/216150/12211/235439/17222/26554/16…	70
mmu05017	Spinocerebellar ataxia	64/2226	131/8870	3.04e-09	8.02e-08	5.38e-08	19184/66997/19181/56436/22433/69077/17463/67134/26414/68118/641340/69597/26441/26446/19179/26444/19166/67089/26445/73677/19167/21762/19177/19185/22123/19182/26443/23996/19173/59029/26440/23997/66413/67151/57296/19175/20422/18709/76559/23797/56717/19664/54138/16504/329015/22241/233871/12421/18710/11938/226153/20239/18706/20683/29869/20743/14682/80913/18750/14800/51897/237336/228361/18798	64
mmu04114	Oocyte meiosis	59/2226	119/8870	6.21e-09	1.52e-07	1.02e-07	22629/12534/19047/268930/12877/69957/18749/21402/22627/12313/19045/22631/30939/19058/12314/268697/18747/56438/12442/26395/51792/17451/22630/54401/56150/73699/18817/59008/52206/22628/56317/19046/50878/70891/12448/12315/231207/19057/11515/26416/67579/19055/69010/26965/67141/12235/13006/19056/20874/16001/26932/105988/17222/56739/104111/330228/432530/12447/20112	59
mmu04110	Cell cycle	60/2226	123/8870	1.01e-08	2.3e-07	1.54e-07	22629/12534/12237/268930/26428/21809/66671/381759/69957/15182/21402/13559/22627/22631/30939/268697/56371/22059/12578/56438/12442/17216/22630/18538/54401/56150/50793/18817/59008/19357/52206/22628/56317/245000/12448/11920/11350/12545/22642/12530/69010/12544/26965/17218/12236/12580/12235/13006/328572/105988/17222/20842/12443/12577/211586/12572/19090/209091/17128/12447	60
mmu03420	Nucleotide excision repair	28/2226	43/8870	3.39e-08	7.17e-07	4.81e-07	72584/209357/66671/19359/19358/26370/19687/19891/18972/69263/22591/56438/19718/14885/18538/106344/68275/22590/66467/72151/18973/16881/107986/18971/66979/13194/14884/12572	28
mmu01200	Carbon metabolism	58/2226	122/8870	5.74e-08	1.14e-06	7.62e-07	67834/170718/13382/83553/14661/97212/239017/110446/18746/17448/236539/21351/14719/11532/19139/56451/13806/17449/235339/66646/14194/66945/20916/11409/20917/68263/18655/67078/18648/107029/93747/14751/108037/110821/434437/20425/15929/68133/11428/21881/66904/104776/14121/13885/18293/12974/60525/18563/110208/14381/15926/110460/235582/11429/100198/14433/104174/17769	58
mmu04137	Mitophagy - animal	37/2226	66/8870	7.38e-08	1.38e-06	9.23e-07	66687/56484/52440/12995/26414/84092/14479/22187/22190/12177/22059/72018/11793/93739/12176/66922/19349/18176/233204/22186/56486/17966/66437/78294/13001/94044/56480/12048/66169/67414/22241/16653/13000/20683/17532/20130/228361	37
mmu03015	mRNA surveillance pathway	50/2226	101/8870	9.43e-08	1.66e-06	1.11e-06	83454/19047/71978/14852/67897/237082/76626/20220/230721/19045/17149/192170/60365/54451/70248/53817/13680/68219/100041953/51792/19054/73699/105083/19046/72930/233789/19704/228410/269061/216578/108062/226517/68188/229512/326622/432508/192160/235542/54196/233908/26932/21681/94230/18458/74412/103677/74737/59032/68134/51786	50
mmu04140	Autophagy - animal	64/2226	141/8870	1.07e-07	1.79e-06	1.2e-06	68441/13033/13144/19744/54673/75909/18749/66795/26414/68118/641340/97287/16783/15289/18747/207565/26395/11793/93739/12176/66922/666468/19349/18176/105787/12015/17274/66615/18709/56486/18607/64930/76559/23797/74302/26409/56717/100502698/56480/329015/12048/74244/67474/22241/77040/170749/16653/74370/16001/72508/54170/12421/18710/18706/29869/110157/384783/17532/19211/69635/51897/20130/228361/16784	64
mmu04520	Adherens junction	38/2226	71/8870	2.54e-07	4.03e-06	2.7e-06	380928/93742/216033/73178/12995/17356/11465/11461/12540/242687/11431/21414/14158/11848/29875/19353/108100/18099/22330/26409/12388/13001/16337/20411/21812/328572/16001/22612/13000/14182/58998/19268/12387/109711/245880/21872/17128/16842	38
mmu04914	Progesterone-mediated oocyte maturation	45/2226	90/8870	2.85e-07	4.3e-06	2.88e-06	12534/268930/12877/69957/18749/26414/15516/268697/18747/56371/12442/26395/15519/17451/56150/18817/59008/52206/56317/14677/14679/18709/70891/231207/18576/23797/11515/12530/26416/67579/69010/12235/16653/16001/109880/18710/17222/18706/110157/104111/330228/209091/432530/11836/20112	45
mmu03460	Fanconi anemia pathway	30/2226	51/8870	3.04e-07	4.38e-06	2.94e-06	15205/211651/19891/71711/19361/20892/68275/69928/235610/245000/67196/114714/18861/12144/67561/272158/52864/237911/17350/74386/12190/12189/56210/230484/71718/233826/60534/26447/19714/223970	30
mmu04150	mTOR signaling pathway	67/2226	156/8870	6.91e-07	9.53e-06	6.39e-06	68441/19744/66335/56692/13685/13684/66096/66144/110379/56032/11966/73834/26395/72124/11973/11848/66508/68576/18176/67046/252875/105787/18709/216742/268706/18607/75705/277854/64930/13542/23797/75425/14783/69008/56717/12675/14365/16337/20104/22241/17254/72149/64899/78757/16653/74370/16001/109880/64898/72508/54170/227154/16974/18710/18706/71718/12283/29869/17168/20663/110157/18750/19211/14369/20112/…	67
mmu04211	Longevity regulating pathway	44/2226	90/8870	8.6e-07	1.14e-05	7.62e-06	56484/72674/19744/12915/18749/110147/68118/13685/12028/13684/20656/18747/22059/207565/11793/18176/105787/108099/18709/64930/68465/23797/11515/19016/56717/77683/16337/18033/72993/22241/16653/74370/16001/56458/72508/12421/18710/93759/18706/140742/384783/104111/51897/432530	44
mmu05132	Salmonella infection	87/2226	219/8870	1e-06	1.27e-05	8.54e-06	18645/213575/73178/235661/622434/26414/11845/16649/71732/74192/67938/12028/21402/18643/11465/11461/67771/12540/56378/15516/68089/67268/67068/76709/218035/100040531/75465/53413/21414/26395/15519/22166/13067/11848/68097/100310872/13063/19349/20430/56551/71999/19353/67117/56455/17281/22027/17898/18704/56443/50884/23797/18479/192176/16173/19344/26409/26416/27050/110750/12675/66724/18033/16593/353047/…	87
mmu04910	Insulin signaling pathway	60/2226	139/8870	2.14e-06	2.61e-05	1.75e-05	19047/20418/19744/18749/26414/13685/13684/12313/19045/14251/12314/18747/53413/26395/19084/18176/14121/105787/12015/108099/19046/18709/107476/18607/64930/12315/18679/54646/18576/23797/271849/16890/56717/107746/17347/18762/16337/20104/20787/20411/23921/14252/16653/74370/109880/56458/72508/19087/18710/18706/20663/14104/110157/384783/12402/19268/102093/208650/12929/11836	60
mmu04714	Thermogenesis	89/2226	230/8870	2.79e-06	3.28e-05	2.2e-05	68493/20588/231430/19744/18749/227197/14683/66142/11465/11461/12868/67530/11946/20587/66445/68342/69875/11958/22273/68202/84682/18747/17992/70127/66945/11947/78330/11949/22272/17995/67264/66091/228033/68349/70316/12861/66377/68194/73694/66272/68033/225887/50721/52469/66414/66694/17993/110323/78174/11957/76947/18176/68197/105787/230075/76178/108099/333182/407785/75597/20586/64930/12865/66152/11515…	89
mmu05210	Colorectal cancer	42/2226	88/8870	3.36e-06	3.8e-05	2.55e-05	17688/21809/26414/21802/12028/11799/22059/21414/26395/13067/11848/13063/18176/12015/19353/18709/12005/13645/23797/107986/56717/19730/17350/72993/21812/16653/109880/11789/72508/18710/18706/12443/20663/110157/12387/14281/17128/11836/11839/12125/16842/56044	42
mmu04932	Non-alcoholic fatty liver disease	63/2226	151/8870	4.77e-06	5.21e-05	3.5e-05	21428/22433/26403/72674/227197/26414/66142/12028/12868/12540/67530/66445/68342/69875/22273/68202/84682/17992/66945/78330/22272/17995/67264/66091/68349/70316/12861/66377/13067/68194/225887/66414/66694/17993/110323/78174/13063/68197/105787/230075/108099/19353/333182/407785/18709/606496/68465/23797/12865/66152/208104/20463/16337/66218/20787/18033/12867/18710/16396/18706/384783/14281/12125	63
mmu05100	Bacterial invasion of epithelial cells	36/2226	73/8870	6.53e-06	6.9e-05	4.63e-05	216033/20418/16202/73178/622434/74192/11465/11461/67771/12540/56378/12757/68089/78514/74325/76709/242687/11848/13043/19353/18709/14083/67300/56443/22330/271849/14268/12927/140579/18710/18706/12402/12387/56212/12929/11867	36
mmu00020	Citrate cycle (TCA cycle)	20/2226	32/8870	8.15e-06	8.08e-05	5.42e-05	67834/170718/13382/239017/17448/56451/17449/235339/14194/66945/20916/20917/68263/15929/11428/18293/12974/18563/15926/11429	20
mmu00630	Glyoxylate and dicarboxylate metabolism	20/2226	32/8870	8.15e-06	8.08e-05	5.42e-05	13382/110446/17448/17449/67078/76238/108037/110821/434437/20425/68133/11428/66904/14645/12974/60525/110460/235582/11429/104174	20
mmu04152	AMPK signaling pathway	54/2226	126/8870	8.81e-06	8.46e-05	5.67e-05	56484/71978/72674/19744/13685/59021/19326/207565/51792/19054/73699/14121/105787/108099/72930/17274/15568/18709/107476/18607/64930/68465/23797/69008/16890/26409/19016/56717/57915/16337/68365/20787/12638/22241/235542/72149/18640/74370/16001/56458/26932/72508/227154/18710/93759/18706/12283/12443/14104/384783/59032/18639/20250/15357	54
mmu04810	Regulation of actin cytoskeleton	83/2226	217/8870	1.01e-05	9.42e-05	6.32e-05	19047/18645/73178/14178/404710/14674/74192/67938/19684/18643/12631/11465/11461/12632/67771/19045/12540/56378/68089/67268/56419/76709/242687/26395/17451/19241/11848/66922/18176/29875/20430/19353/19046/18709/14083/108100/237860/18711/17898/232906/18720/56443/16399/13645/107589/50884/329251/18479/22330/14673/14268/16403/14701/12927/20544/70584/17886/13800/69632/19878/16653/109880/11789/17931/18710/1…	83
mmu03020	RNA polymerase	19/2226	31/8870	2.06e-05	0.000186929	0.000125385	20021/20016/67065/66420/67710/67005/67486/66491/78929/69241/245841/20018/17749/20022/74414/69833/20019/70428/20020	19
mmu03430	Mismatch repair	15/2226	22/8870	2.53e-05	0.000222705	0.000149382	17688/381760/19687/19891/18972/69263/19718/18538/106344/68275/72151/16881/18971/18861/17350	15
mmu03410	Base excision repair	20/2226	34/8870	2.94e-05	0.000251899	0.000168964	11792/11546/22256/15289/18972/11545/382913/328417/18207/18538/56626/18973/16881/18971/66979/16882/71726/22594/17193/235587	20
mmu01522	Endocrine resistance	41/2226	93/8870	4.72e-05	0.000393728	0.000264098	20418/18749/26414/16450/14683/12028/18747/22059/12578/26395/18176/12015/18709/16449/14083/59035/17979/23797/11515/271849/56717/26416/13389/12580/15200/16653/16001/109880/72508/20185/18710/18706/12443/20683/20663/110157/19014/104111/14281/432530/11836	41
mmu00310	Lysine degradation	30/2226	62/8870	5.99e-05	0.00048658	0.00032638	13382/97212/30956/110147/110446/56752/110695/93747/15107/213389/107823/233904/208266/84505/20937/232811/235386/239122/77683/110460/231051/75410/192195/235626/18193/234135/214162/69188/14056/26432	30
mmu03440	Homologous recombination	22/2226	41/8870	8.2e-05	0.000646653	0.00043375	381760/20962/19891/18972/210766/71711/68251/19361/68275/20422/11920/114714/17535/18971/20184/12144/237911/19363/12190/12189/235559/233826	22
mmu04530	Tight junction	62/2226	160/8870	8.36e-05	0.000646653	0.00043375	74117/93742/224912/71978/26941/18749/83964/26414/17356/22146/67938/19684/11465/11461/22143/12540/218518/17904/67268/18747/15525/51792/109905/18260/11848/18538/13043/73699/53624/105787/108099/19353/72930/17274/216459/22144/18016/68188/22147/18762/68328/22142/227157/12638/57255/17886/16897/53310/19878/192786/13383/56449/70497/56217/12443/109711/17475/21872/17698/76089/23828/231830	62
mmu05213	Endometrial cancer	28/2226	58/8870	0.000110139	0.000811696	0.000544455	56484/216033/16202/12028/22059/21414/26395/18176/12015/18709/12005/18607/13645/23797/107986/17350/16653/109880/11789/18710/18706/12443/20663/110157/12387/19211/11836/16842	28
mmu00620	Pyruvate metabolism	21/2226	39/8870	0.000111076	0.000811696	0.000544455	13382/14651/16832/110446/18746/17448/56752/17449/66204/235339/14194/109801/68263/76238/110695/107029/16833/107476/60525/18563/110460	21
mmu04144	Endocytosis	95/2226	270/8870	0.000112767	0.000811696	0.000544455	93742/67804/20408/12345/68942/73178/13854/13660/54673/11845/84092/74192/11844/72183/76959/67771/12540/68953/56378/98366/12757/232910/30930/68089/12343/67028/74325/11773/73711/216238/19326/22088/11771/28084/76709/53869/27965/64931/66914/216869/65114/66201/70527/11848/27681/69178/234852/72543/216724/19349/11842/28006/22365/17274/69150/14972/14964/232227/73728/107338/18720/99371/14772/67300/56443/68…	95
mmu00190	Oxidative phosphorylation	53/2226	133/8870	0.000115225	0.000811696	0.000544455	114143/66335/227197/66142/12868/11974/67530/66144/11946/66445/68342/69875/11958/22273/68202/84682/17992/66945/11947/78330/11966/11949/22272/73834/11944/17995/67264/66091/228033/68349/70316/12861/11973/66377/68194/225887/66414/66694/17993/110323/78174/11957/76252/68197/230075/333182/407785/12865/66152/20463/67942/66218/12867	53
mmu05212	Pancreatic cancer	34/2226	76/8870	0.000144184	0.000993615	0.000666479	21809/26414/21802/12028/12540/19765/20848/22059/12578/26395/19361/12015/19353/18709/13645/23797/107986/56717/12675/18033/19730/12048/21812/12190/16653/109880/72508/18710/18706/12443/110157/17128/11836/56044	34
mmu03018	RNA degradation	36/2226	83/8870	0.000200138	0.00134987	0.000905438	13209/72068/24128/68533/230721/57316/15510/50911/66373/66317/13806/66094/67207/27756/15526/69639/66583/67678/240023/109075/71701/66446/12226/56057/69305/50912/319885/72587/232791/231464/76522/234594/103135/104625/18458/72162	36
mmu04218	Cellular senescence	68/2226	185/8870	0.000250608	0.00165506	0.00111015	12534/19047/56484/21809/19744/12193/13685/13559/12313/19045/67738/19058/73333/12314/268697/22059/22334/12578/75660/19646/22333/12442/26395/17865/66922/11740/18176/22335/19046/18709/14972/14964/245000/12448/18021/11920/64930/12315/231724/19057/23797/17535/15258/12530/56717/26416/19055/72568/18033/15007/73181/21812/19056/16653/56458/18710/93759/18706/12443/110157/19355/15257/17532/14235/19211/20909…	68
mmu04012	ErbB signaling pathway	36/2226	84/8870	0.000266764	0.00170774	0.00114549	234779/20418/26414/17973/21802/13685/26395/18176/12015/18709/14083/11350/13645/23797/18479/18803/271849/56717/100042150/15200/70584/16653/109880/72508/26398/18710/18706/20663/11352/110157/12402/18750/208650/12929/11836/11839	36
mmu04722	Neurotrophin signaling pathway	48/2226	121/8870	0.00026936	0.00170774	0.00114549	56484/234779/20418/26414/12028/94275/215449/22627/12313/12540/192662/12314/22059/26395/14570/109905/11857/11848/18176/19165/16923/12015/19353/18709/18607/12315/11350/23797/18803/271849/73086/26406/26416/107746/77480/327826/18033/23921/16653/109880/18710/18706/20663/110157/20399/12070/12929/20112	48
mmu01521	EGFR tyrosine kinase inhibitor resistance	34/2226	79/8870	0.00035548	0.00220955	0.00148208	56484/234779/20418/21802/13685/12028/13684/20848/26395/18176/12015/18709/13645/23797/18803/271849/56717/20104/100042150/12048/16653/16001/109880/72508/18710/18706/20663/110157/14184/18750/19211/11836/18590/12125	34
mmu00640	Propanoate metabolism	18/2226	34/8870	0.000451319	0.00275131	0.00184547	13382/97212/16832/110446/56451/20916/11409/20917/12039/93747/110821/12040/16833/66904/104776/107476/60525/110460	18
mmu00670	One carbon pool by folate	12/2226	19/8870	0.000495893	0.002966	0.00198948	108147/107747/22171/108037/434437/20425/108156/270685/238505/69606/107885/17769	12
mmu04070	Phosphatidylinositol signaling system	39/2226	96/8870	0.000562494	0.00330205	0.00221489	234779/17772/52858/69718/54384/67073/97287/12313/217837/12314/75678/83493/18709/224020/104015/18711/18704/18720/12315/227333/18803/74302/219135/16330/170749/84095/18710/320634/18706/269180/18750/13139/53332/19211/104418/27399/56077/242291/18798	39
mmu04068	FoxO signaling pathway	50/2226	131/8870	0.000592241	0.00341346	0.00228962	15469/56484/21809/26414/20848/20656/27373/268697/12442/26395/93739/12176/26557/18817/18176/105787/108099/18709/56486/18607/18099/11920/13645/23797/12452/26416/58231/26556/12675/54601/16337/21812/328572/16653/16001/109880/56458/18710/93759/18706/12443/20663/110157/384783/19211/209091/20620/17128/11836/12125	50
mmu05220	Chronic myeloid leukemia	32/2226	76/8870	0.000830022	0.00469852	0.00315159	20418/21809/12028/15182/22059/13016/12578/26395/18176/12015/18709/11350/23797/107986/271849/14389/12675/18033/12048/21812/16653/109880/18710/18706/12443/20663/110157/12402/110279/17128/12929/11836	32
mmu04919	Thyroid hormone signaling pathway	46/2226	120/8870	0.000864684	0.00480886	0.0032256	69790/234779/234959/14534/19744/18749/15182/11465/11461/18747/22059/26395/21833/68975/15183/18176/12015/18709/18607/59024/17979/327987/23797/18803/56717/11932/20544/18640/328572/16653/56458/11933/20185/18710/11938/17977/76199/18706/12443/110157/18750/12387/19014/11936/17978/18798	46
mmu03022	Basal transcription factors	21/2226	44/8870	0.0009431	0.00515453	0.00345746	407786/209357/66671/102162/74469/24074/68153/14885/66467/21343/70439/72504/68776/209361/24075/14884/12572/228980/270627/237336/225895	21
mmu01524	Platinum drug resistance	33/2226	80/8870	0.00106394	0.0057164	0.00383435	17688/12028/11799/14860/66447/22059/12578/13067/14862/13063/22590/14873/12015/14865/18709/21974/18607/11920/23797/14866/14872/20529/12048/17350/12780/12189/21973/18710/18706/11798/11797/11783/19714	33
mmu05211	Renal cell carcinoma	29/2226	68/8870	0.00112195	0.00583876	0.00391642	21809/112406/71745/21802/215449/12540/67923/14194/56438/26395/109905/18176/12015/19353/18709/23797/18479/107746/11864/70584/328572/16653/109880/18710/18706/20663/110157/12929/11836	29
mmu04213	Longevity regulating pathway - multiple species	27/2226	62/8870	0.00112355	0.00583876	0.00391642	56484/18749/15182/20656/18747/11793/18176/20655/105787/108099/18709/23797/11515/56717/16337/16653/74370/16001/56458/72508/18710/93759/18706/13688/384783/104111/432530	27
mmu00562	Inositol phosphate metabolism	30/2226	72/8870	0.00145729	0.00745098	0.00499783	234779/17330/17772/52858/69718/54384/19062/67073/97287/217837/75678/83493/104776/224020/104015/18711/18704/18720/18803/74302/219135/16330/170749/84095/320634/18706/269180/53332/19211/18798	30
mmu00280	Valine, leucine and isoleucine degradation	25/2226	57/8870	0.00149721	0.00753359	0.00505324	13382/15356/97212/110446/56752/11364/231086/11409/208715/12035/78038/12039/110695/93747/15108/110821/12040/113868/66904/15107/104776/110460/67041/14204/257633	25
mmu04216	Ferroptosis	19/2226	40/8870	0.00175145	0.00867515	0.00581896	23983/26570/66734/14630/67443/14325/22059/22334/11793/27057/22335/18521/74244/17254/14319/22042/14629/213053/216739	19
mmu03060	Protein export	15/2226	29/8870	0.00182829	0.00891642	0.0059808	66661/56529/217337/69019/66624/66286/67398/27058/20335/66212/140740/69089/53421/14828/57743	15
mmu04390	Hippo signaling pathway	56/2226	157/8870	0.00190167	0.00913376	0.00612658	15902/15901/22629/19047/93742/216033/16475/71978/21809/11465/11461/22627/19045/22631/11799/27373/21414/51792/22630/54401/73699/22628/19046/72930/56274/12005/13542/18016/232157/101543/18762/14365/12168/209456/12156/16897/53310/21812/13383/11789/56217/64010/12443/11797/12387/16798/20674/17128/319710/21676/11839/14369/57265/16842/72293/14370	56
mmu03030	DNA replication	17/2226	35/8870	0.00223959	0.0105963	0.00710758	381760/19687/19891/18972/69263/19718/17216/18538/106344/68275/69724/72151/18973/16881/18971/66979/17218	17
mmu01230	Biosynthesis of amino acids	31/2226	77/8870	0.00236002	0.0110019	0.00737964	67834/170718/83553/11720/108645/18746/236539/21351/14719/19139/13806/11898/66646/12035/18655/18648/108037/209027/20425/15929/18416/11428/21881/14645/12974/18563/238505/15926/11429/232087/14433	31
mmu05214	Glioma	30/2226	74/8870	0.00242767	0.0111532	0.00748116	234779/20418/21802/12028/12313/12314/22059/12578/26395/18176/18709/12315/13645/23797/18803/107986/271849/56717/16653/16001/109880/18710/18706/12443/20663/110157/18750/19211/11836/18590	30
mmu04310	Wnt signaling pathway	57/2226	162/8870	0.00248417	0.0112498	0.00754591	56505/12995/18749/26414/21402/12301/19058/27373/73739/18747/22059/13016/56438/21414/106042/239405/11848/20438/19353/12005/18021/18099/13542/20187/19057/16348/26409/19055/26965/14365/13001/407821/73181/20317/19878/328572/19056/11789/16974/67772/13000/12443/77583/18750/12387/17128/21372/20319/68010/53627/18163/18798/14369/57265/16842/72293/14370	57
mmu04015	Rap1 signaling pathway	72/2226	214/8870	0.00284615	0.0127075	0.00852368	15901/16590/93742/18645/17356/14683/14178/13636/18643/11465/11461/215449/12313/12540/20469/12314/78473/26395/109905/11848/18176/14677/19353/14679/18709/12315/217944/16399/13645/99470/23797/11515/18803/26416/107746/12388/18762/244668/16337/12927/19730/79264/13800/192786/16653/74206/16001/109880/18710/75292/18706/217692/14182/238130/110157/22340/14682/14184/18750/12387/17532/104111/14681/20130/1292…	72
mmu05225	Hepatocellular carcinoma	60/2226	174/8870	0.00330085	0.0145329	0.00974813	20588/234779/20418/21809/50868/21802/12028/11465/11461/20587/14860/70127/66447/232223/22059/12578/21414/26395/14862/18176/14873/12015/14865/18709/20586/77044/12005/13542/23797/14866/18803/107986/14872/271849/56717/14365/12048/66923/21812/16653/16001/109880/11789/72508/16974/93760/18710/18706/12443/20663/110157/18750/12387/19211/17128/11836/14369/57265/16842/14370	60
mmu04720	Long-term potentiation	27/2226	67/8870	0.00431366	0.0187216	0.0125577	19047/18749/215449/12313/19045/19058/12314/18747/26395/109905/18176/19046/12315/19057/19055/328572/19056/16653/109880/110157/14682/18750/14800/432530/11836/18798/20112	27
mmu03008	Ribosome biogenesis in eukaryotes	44/2226	122/8870	0.00437034	0.0187216	0.0125577	83454/21771/69237/74778/245474/213773/12995/67134/97112/54364/72515/30877/21453/237082/24128/67045/104444/14113/55989/225348/117109/73736/16418/19384/14000/72554/230737/217109/208366/73674/68147/67724/59028/217995/195434/13001/227522/57815/20826/434234/68272/66181/100019/13000	44
mmu04210	Apoptosis	49/2226	139/8870	0.00460217	0.0194518	0.0130475	16906/13033/26414/22029/22146/12028/11465/11461/22143/11546/66593/11799/26926/11545/22059/328417/26395/13067/56464/12368/13063/18176/12015/18709/20740/18607/11920/22144/23797/13347/22147/19249/69601/57913/12675/22142/18033/12048/16653/17210/18710/18706/110157/11798/11797/11783/14281/235587/12125	49
mmu00900	Terpenoid backbone biosynthesis	12/2226	23/8870	0.00475386	0.0198088	0.013287	14272/19671/110446/110196/208715/192156/68603/67422/57295/110460/14593/15357	12
mmu00270	Cysteine and methionine metabolism	22/2226	52/8870	0.00481161	0.0198088	0.013287	11720/16832/108645/17448/236539/14630/14719/229905/17449/12035/56369/66902/67873/16833/238505/14204/246221/74340/232087/14629/229709/20603	22
mmu05135	Yersinia infection	45/2226	127/8870	0.00578638	0.0235164	0.0157739	74117/73178/26414/11845/11465/11461/12540/242687/26395/54353/11848/19353/12504/18709/14083/108100/18021/18720/68524/23797/18803/14268/16173/26409/26416/12675/56480/12927/18033/140579/26431/69632/19878/109333/26398/18710/18706/54131/68652/14682/56212/14281/12929/16801/20112	45
mmu04915	Estrogen signaling pathway	47/2226	134/8870	0.00605596	0.024207	0.0162372	13033/20418/12915/18749/14683/21802/14228/12313/15516/12314/18747/16673/26395/15519/16671/268482/18176/16669/16668/14677/16665/14679/18709/22027/12315/18976/17979/23797/11515/271849/16661/15200/54393/16653/18710/17977/18706/20683/20663/110157/14682/104111/14681/14281/432530/17978/18798	47
mmu04136	Autophagy - other	15/2226	32/8870	0.00610903	0.024207	0.0162372	66795/68118/11793/93739/666468/66615/56486/76559/56717/329015/74244/77040/74370/29869/51897	15
mmu04115	p53 signaling pathway	28/2226	72/8870	0.00661456	0.0258866	0.0173637	12534/13663/12028/268697/22059/12578/12442/13067/71361/13063/64058/20135/20438/245000/12448/30954/11920/107986/12452/382985/57913/12048/17248/12443/140742/11783/19211/12447	28
mmu05231	Choline metabolism in cancer	36/2226	98/8870	0.00673179	0.0260241	0.017456	19744/26414/13685/242687/18777/26395/12651/18176/19353/18709/18607/18720/64930/56517/13645/227333/23797/18803/56717/19730/74182/16653/72508/18710/12660/18706/20683/20663/110157/18750/13139/245880/104418/14281/56077/18590	36
mmu04360	Axon guidance	60/2226	180/8870	0.0075987	0.0290215	0.0194665	226251/93742/234779/228026/16202/54712/17973/13636/67938/12631/12632/12540/67268/19058/12568/11848/18176/14677/19353/14679/18709/22063/14270/20563/14083/237860/18021/20187/18007/11350/19057/18479/18803/13642/19055/18762/13643/14365/12168/19876/20360/70584/73181/20355/13800/69632/19878/19056/218397/16653/18710/18706/110157/18750/107449/18846/20130/319757/18844/235611	60
mmu05215	Prostate cancer	36/2226	99/8870	0.00807826	0.0302324	0.0202787	21802/15516/22059/21414/26395/15519/18791/18176/12015/18709/22027/18607/12448/13645/23797/56717/12675/18033/328572/16653/16001/109880/56458/21417/18710/18706/14182/12443/20663/110157/12387/19211/11836/12447/18590/16842	36
mmu05170	Human immunodeficiency virus 1 infection	77/2226	240/8870	0.00810648	0.0302324	0.0202787	12534/14827/234779/14672/72584/381759/26414/12028/21402/12631/12313/12632/67923/19058/19823/12314/268697/11769/56438/12442/26395/13067/13063/18176/75717/14677/12015/19353/14679/12504/18709/14972/14964/245000/14083/18021/11920/12315/321006/14688/19057/23797/12317/18479/18803/26409/56717/26416/11767/19055/12675/108012/14701/26965/22033/56480/18033/12048/15007/70584/73181/13194/19056/16653/72508/187…	77
mmu05166	Human T-cell leukemia virus 1 infection	79/2226	248/8870	0.00897104	0.0330677	0.0221805	12237/14534/21809/12915/69957/18749/26414/12330/16177/12028/19385/110196/30939/19384/19058/73333/18747/22059/22334/12578/22333/12442/26395/56150/21423/11740/18176/59008/52206/56317/14960/22335/12504/18709/14972/14964/14961/245000/12448/18021/11920/19057/23797/12317/11515/26406/13653/19055/71810/12675/19698/12236/12580/20807/18033/12048/15007/73181/21812/328572/19056/16653/13383/105988/26398/18710…	79
mmu04071	Sphingolipid signaling pathway	43/2226	124/8870	0.0104568	0.0381013	0.0255569	13033/71978/76893/74442/26414/14674/12028/22059/13244/26395/51792/11848/19054/73699/18176/14677/19353/72930/14679/18709/20397/18607/23797/14673/14389/71949/20773/26416/18762/18033/235542/19878/16653/26932/18710/18706/110157/14682/18750/59032/19211/18798/67260	43
mmu05223	Non-small cell lung cancer	26/2226	68/8870	0.0111228	0.0400675	0.0268758	56484/234779/21802/12028/20848/22059/12578/26395/18176/12015/18709/18607/13645/23797/18803/107986/58231/16653/109880/18710/18706/12443/20663/110157/18750/11836	26
mmu04962	Vasopressin-regulated water reabsorption	18/2226	43/8870	0.0116683	0.0412775	0.0276874	213575/235661/18195/18749/14683/192662/19326/18747/53869/14570/11857/68097/56455/11515/19344/13424/110350/104111	18
mmu05205	Proteoglycans in cancer	67/2226	208/8870	0.0117213	0.0412775	0.0276874	19047/234779/18749/19684/66911/11465/11461/19045/12540/20969/20848/14000/18747/83383/22059/26395/11848/13207/66922/13043/18176/29875/19353/19046/18709/14083/18607/75705/329251/23797/18479/18803/192176/14268/56717/26416/327826/14365/20104/15200/20544/69632/19878/16653/16001/109880/72508/17931/18710/18706/232807/14182/12443/20663/110157/12402/18750/12387/17532/20130/319757/11836/16801/17698/14369/5…	67
mmu00513	Various types of N-glycan biosynthesis	17/2226	40/8870	0.0118494	0.0412775	0.0276874	13200/20014/67574/15211/15212/13135/16430/238023/102580/53418/17156/53618/14595/217664/140481/17308/330671	17
mmu01212	Fatty acid metabolism	24/2226	62/8870	0.0121715	0.0419387	0.0281309	19063/57874/97212/110446/11364/231086/20280/15488/11409/26922/11363/93747/106529/113868/14979/15107/107476/110460/54326/257633/70757/14104/20250/216739	24
mmu05230	Central carbon metabolism in cancer	26/2226	69/8870	0.0136839	0.046643	0.0312864	16590/228026/16832/18746/319801/22059/68263/26395/18648/50721/16833/18176/18709/23797/56717/14381/15926/16653/18710/14660/64384/18706/14182/110157/14184/19211	26
Supplemental Table 10: KEGG pathway of key genes regard to granulosa cell fate
ID	Description	GeneRatio	BgRatio	pvalue	p.adjust	qvalue	geneID	Count
mmu03010	Ribosome	69/1397	182/8870	1.95e-13	6.19e-11	4.48e-11	22186/16785/269261/68028/11837/54127/56040/67097/67248/20103/20042/19896/76808/19982/27370/67427/19951/67945/20085/65019/19989/20102/27176/16898/20115/19941/66489/20054/20088/20068/67186/75617/54217/66481/67891/19943/22121/20084/20116/19944/19933/20090/78294/19921/19934/19981/114641/27207/20091/66845/27397/270106/57808/67281/107734/267019/100043813/57294/68436/100503670/66480/20055/26451/27367/26…	69
mmu05205	Proteoglycans in cancer	71/1397	208/8870	2.98e-11	4.74e-09	3.44e-09	12389/14734/13179/14182/12505/12443/18479/18569/216795/20848/17295/22414/22350/16000/18751/66922/26415/15430/11735/19303/16438/18792/15200/192176/29857/13982/14366/29875/17869/14367/19353/19878/13867/15442/69253/20971/20969/16440/26417/69632/16542/68794/15530/12575/21859/14268/14388/20130/16002/75705/286940/22325/22417/20779/20104/21825/15251/13712/15529/109676/13649/18708/17532/19206/13039/16439…	71
mmu04510	Focal adhesion	64/1397	201/8870	6.95e-09	7.36e-07	5.34e-07	12389/12834/12833/12443/18479/22330/17295/16776/320910/16000/18751/170736/16400/19303/109711/57342/21894/16202/67268/192176/12830/18590/16782/12826/16779/213435/12827/19353/94216/16774/19878/12927/26417/16542/68794/16476/14268/286940/60595/245026/22325/20779/21825/98932/16403/21826/107589/104099/12043/81877/22793/13712/12840/18481/13649/18708/16777/16419/13866/16772/110157/12444/11855/215449	64
mmu04530	Tight junction	53/1397	160/8870	3.15e-08	2.5e-06	1.81e-06	26941/60363/72930/22146/12443/22350/56332/17475/18762/16456/12638/17886/269643/109711/58220/67268/26401/68178/18538/56217/77579/21873/27494/19353/70497/19079/19878/12739/23859/16476/56449/14924/58187/60595/22143/18759/20779/98932/18417/108099/22142/21872/67374/93737/242894/12289/23828/13866/216459/26408/104027/70737/15525	53
mmu04512	ECM-receptor interaction	34/1397	88/8870	1.56e-07	9.93e-06	7.2e-06	12834/12833/12505/16776/320910/11603/16400/12830/16782/12826/16779/12827/94216/16774/20971/20969/15530/64051/242022/14268/15366/64176/245026/21825/16403/21826/104099/81877/329872/12840/13138/16777/16419/16772	34
mmu04390	Hippo signaling pathway	50/1397	157/8870	3.09e-07	1.5e-05	1.09e-05	72930/12443/216795/22414/12385/18762/97064/211652/16842/21414/11789/12162/269643/12006/58220/12161/12550/14366/209456/12156/56217/16475/21679/17869/14367/27494/12167/11839/23859/22629/241324/11799/21676/20583/50523/18759/319710/15901/22417/17127/21812/21416/21677/93737/12159/11705/12386/14365/12444/22411	50
mmu04110	Cell cycle	42/1397	123/8870	3.31e-07	1.5e-05	1.09e-05	17873/12443/107995/268930/17215/21781/17219/55948/56150/17220/18538/17217/12235/17216/17869/217232/56452/24061/22629/12577/12442/12575/12534/22390/12428/18817/13555/268697/17218/12580/17222/12236/12532/27214/12649/105988/17127/23882/12571/12576/13197/12444	42
mmu04360	Axon guidance	54/1397	180/8870	8.97e-07	3.56e-05	2.58e-05	80883/214968/18479/107449/17295/13848/117606/20346/18762/12162/58220/270190/13836/13636/16202/13844/67268/18007/20350/19353/19878/12167/13846/26417/218397/69632/243743/20563/20187/13637/18186/20130/235611/22417/20779/98932/192198/117600/259302/57764/13841/18845/54712/18481/93737/18708/19206/12568/73181/14365/20348/110157/19876/22068	54
mmu04520	Adherens junction	27/1397	71/8870	4.18e-06	0.000147796	0.000107141	380928/14182/22330/19294/17295/19263/12385/16842/21414/109711/12550/29875/19353/26417/20583/19268/60595/20779/17127/19246/21812/21416/83767/21872/13649/12386/13866	27
mmu04010	MAPK signaling pathway	75/1397	294/8870	7.9e-06	0.000251064	0.000182003	15507/17873/14182/14172/15512/18479/102626/17295/16000/18751/66922/26415/53608/12297/72349/18218/13836/13636/19060/240672/26401/192176/225028/29857/18590/56613/14174/12296/233046/17869/19353/110651/21937/12978/11839/13867/71609/26417/218397/16542/68794/16476/14281/19252/16478/15370/13637/14180/20130/14183/16002/286940/20111/23882/17311/21812/26399/21802/193740/16765/13712/18783/13649/17532/13197/…	75
mmu04979	Cholesterol metabolism	20/1397	49/8870	2.18e-05	0.000628956	0.000455946	11812/11816/20845/20652/12257/18145/20778/100017/67963/14725/16956/16971/18830/11806/79196/11303/16976/218203/16891/59045	20
mmu04015	Rap1 signaling pathway	56/1397	214/8870	5.17e-05	0.00137086	0.00099377	14182/14172/17295/16000/18751/18798/26415/18762/58220/13836/21894/13636/29857/18590/14174/217692/12550/19353/244668/12927/12978/26417/56044/16542/238130/14924/75600/13637/14026/110351/75292/14180/20130/14183/18759/15901/22325/20779/21825/17311/18645/12801/26399/11515/14681/93737/13649/18708/17532/18795/14745/11601/110157/50791/215449/217944	56
mmu05225	Hepatocellular carcinoma	47/1397	174/8870	8.9e-05	0.002148	0.00155714	17873/12443/216795/17295/22414/18751/16842/21414/11789/12006/14873/14366/17869/14367/83796/26417/12575/13555/14388/16002/22417/17127/23882/14866/12571/21812/29861/21416/21802/66993/13712/14867/70127/14862/14863/14859/68312/13649/18708/13197/56615/15368/14872/14365/110157/22411/20587	47
mmu05165	Human papillomavirus infection	84/1397	363/8870	0.000109812	0.002148	0.00155714	26941/12834/72930/12833/12443/100038882/216795/22414/16776/12913/320910/226849/23962/16848/18762/231991/16400/19303/21414/11789/14964/269643/12006/58220/11974/12830/16782/14366/12826/16779/21770/56217/15015/16362/12827/14367/94216/14972/12370/21937/231655/16774/71609/20846/23859/26417/12575/14924/12428/14268/13555/26427/245026/18759/22417/15039/21825/16403/21826/12571/21416/104099/15007/81877/125…	84
mmu05213	Endometrial cancer	21/1397	58/8870	0.000111186	0.002148	0.00155714	17873/12443/12385/16842/21414/11789/12006/16202/12550/17869/26417/12575/23882/21416/13712/13649/18708/13197/12386/13866/110157	21
mmu04151	PI3K-Akt signaling pathway	83/1397	358/8870	0.000112582	0.002148	0.00155714	64337/12834/72930/14182/14172/12833/12443/17295/16776/12913/320910/16000/226849/231991/16400/16194/16190/269643/13836/13636/12830/18590/14174/16782/12826/16779/21770/15519/17869/12827/19353/94216/16774/12978/11839/13867/26417/22629/17210/16542/14702/74747/12575/14924/14268/15370/13637/26427/14180/14183/16367/16002/75705/245026/20104/21825/16403/21826/14697/17311/12571/104099/12043/21802/19116/818…	83
mmu05224	Breast cancer	41/1397	147/8870	0.00011483	0.002148	0.00155714	17873/14182/14172/12443/216795/22414/16000/16842/21414/11789/12006/14174/13982/14366/12190/17869/14367/26417/16476/12575/14281/13555/14180/22417/23882/12571/21416/56198/13649/13983/18708/13197/15214/15213/15205/13866/14365/110157/18128/22411/18129	41
mmu03030	DNA replication	14/1397	35/8870	0.000476895	0.0082852	0.00600615	106344/17215/72151/19075/17219/17220/69724/18538/17217/17216/18969/67153/17218/69263	14
mmu05412	Arrhythmogenic right ventricular cardiomyopathy	24/1397	77/8870	0.000515879	0.0082852	0.00600615	16905/320910/12385/16400/16842/12297/21414/16480/12296/109620/13726/24051/16403/14609/21416/104099/67451/13138/12386/12289/56808/16419/16772/20191	24
mmu04540	Gap junction	26/1397	86/8870	0.000521082	0.0082852	0.00600615	22146/18751/18798/16438/227613/18590/22151/19092/60596/16440/26417/12534/67951/108071/22143/20779/14609/22142/21872/11515/13649/16439/54195/18795/14745/110157	26
mmu00062	Fatty acid elongation	12/1397	29/8870	0.000840219	0.0127233	0.00922345	66775/54325/70757/30963/68801/74559/56348/54326/19063/26897/54397/15107	12
mmu04014	Ras signaling pathway	55/1397	232/8870	0.000894646	0.0129317	0.00937452	64337/14182/14172/18479/17295/16000/18751/66922/19415/13836/13636/18590/14174/233046/15566/19353/18784/12978/26417/218397/56044/16542/14702/54153/75600/13637/54601/14388/14180/20130/14183/16002/225870/19765/18778/14697/17311/21802/13712/66066/18481/18783/13649/18708/17532/19696/58231/19419/23872/14696/11601/110157/53357/215449/217944	55
mmu04934	Cushing syndrome	41/1397	162/8870	0.00103377	0.0142753	0.0103486	20845/12443/216795/22414/12913/109305/18798/231991/16842/21414/11789/12006/16438/20778/14366/14367/214162/16440/26417/12575/15370/13555/18514/12580/26427/16526/22417/12571/21416/11515/15492/12576/19416/13649/16439/12289/18795/14365/22411/12915/215449	41
mmu00600	Sphingolipid metabolism	17/1397	50/8870	0.00112222	0.0142753	0.0103486	56386/19012/171168/13244/11883/20773/23956/20397/58994/67916/81535/208449/71949/50877/230379/11886/20598	17
mmu05217	Basal cell carcinoma	20/1397	63/8870	0.0011394	0.0142753	0.0103486	17873/216795/22414/16842/21414/11789/12006/14366/12156/19207/14367/12575/22417/23882/21416/12159/19206/13197/14365/22411	20
mmu04115	p53 signaling pathway	22/1397	72/8870	0.00116716	0.0142753	0.0103486	17873/12443/16000/12521/55948/71361/12370/13663/16009/12442/12575/12534/20135/268697/30954/12649/21825/23882/12571/12043/13197/12444	22
mmu04114	Oocyte meiosis	32/1397	119/8870	0.00122405	0.0144166	0.010451	16000/226849/107995/26415/268930/16438/29857/56150/12235/21770/20874/110651/217232/24061/16440/26417/22629/12442/12534/18817/268697/75600/20878/72415/67141/17222/12532/20111/105988/11515/16439/11835	32
mmu05100	Bacterial invasion of epithelial cells	22/1397	73/8870	0.00142702	0.0162068	0.0117487	12389/12488/11867/22330/17295/12385/19303/16202/622434/12550/19353/12927/234683/14268/14388/20779/83767/18708/12386/13430/103967/140580	22
mmu05226	Gastric cancer	38/1397	150/8870	0.00152114	0.0166659	0.0120815	17873/14172/12443/216795/17295/22414/12385/16842/21414/11789/12006/16480/14174/12550/14366/17869/14367/26417/12575/13555/14388/14180/14183/22417/17127/23882/21812/21416/12043/12576/13649/18708/13197/12386/13866/14365/110157/22411	38
mmu05222	Small cell lung cancer	26/1397	92/8870	0.00157739	0.0166659	0.0120815	17873/12443/16776/16400/66197/12830/16782/12826/16779/17869/12827/94216/16774/12575/14268/13555/23882/16403/12571/12043/12576/18708/13197/16777/16772/22029	26
mmu04810	Regulation of actin cytoskeleton	51/1397	217/8870	0.00165346	0.0166659	0.0120815	14182/14172/227753/11867/18479/22330/22350/320910/66922/16400/19303/17886/11789/109711/56419/67268/18590/14174/219140/29875/213435/226970/77579/19353/19878/12927/26417/69632/14268/14180/20130/14183/19241/60595/22325/20779/98932/16403/107589/18645/104099/83767/76884/18481/13649/18708/17532/16419/54004/14745/110157	51
mmu04068	FoxO signaling pathway	34/1397	131/8870	0.00169873	0.0166659	0.0120815	17873/12443/20848/16000/26415/57436/26558/16598/29857/12795/19079/73251/26417/12442/12575/18817/268697/329934/54601/16367/20873/17127/20620/23882/21812/108099/12576/13649/18708/13197/74551/58231/110157/12444	34
mmu05210	Colorectal cancer	25/1397	88/8870	0.00177605	0.0166659	0.0120815	17873/12443/16842/21414/11789/12006/17869/19353/11839/26417/56044/16476/12575/14281/11799/17127/23882/21812/21416/12043/21802/13649/18708/13197/110157	25
mmu04974	Protein digestion and absorption	29/1397	107/8870	0.00178189	0.0166659	0.0120815	13717/12834/12816/12833/17380/13482/234967/12830/12826/12827/170745/94216/11931/20514/107581/67760/245026/232680/20540/12832/12825/373864/12822/12840/12837/17254/12814/16535/57442	29
mmu00532	Glycosaminoglycan biosynthesis - chondroitin sulfate / dermatan sulfate	9/1397	20/8870	0.00187008	0.016991	0.0123172	234356/74241/212898/269941/338362/77590/217119/100910/59031	9
mmu04928	Parathyroid hormone synthesis, secretion and action	29/1397	108/8870	0.00207785	0.0183543	0.0133055	26941/14462/14182/12913/18751/18798/231991/16438/15200/22337/17388/75547/16440/26417/12575/14281/16478/13653/26427/16658/12043/11515/13649/17387/17389/16439/18795/110157/12915	29
mmu04270	Vascular smooth muscle contraction	36/1397	143/8870	0.00224252	0.0191417	0.0138763	109624/13615/18751/18798/18160/17886/16438/11535/213435/77579/60596/18784/19878/16440/26417/69632/75600/98932/51801/18778/107589/68458/54598/11515/16531/13616/18783/16439/54409/12289/54195/18795/216459/110157/56089/53357	36
mmu05215	Prostate cancer	27/1397	99/8870	0.00228737	0.0191417	0.0138763	18791/14182/12443/12913/16000/231991/16842/21414/18792/18590/94224/15519/26417/12575/13555/26427/14183/21416/12043/21802/21417/12576/13649/18708/13866/110157/11835	27
mmu04924	Renin secretion	22/1397	76/8870	0.00252215	0.0193119	0.0139997	13615/11539/109305/18798/11826/18160/16438/19092/54611/60596/16440/75600/16531/18573/13616/16439/12289/54195/18795/80797/19217/11555	22
mmu05212	Pancreatic cancer	22/1397	76/8870	0.00252215	0.0193119	0.0139997	17873/12443/20848/19361/12190/19353/20846/26417/56044/12575/13555/19765/17127/23882/12571/21812/21802/13649/18708/13197/13866/110157	22
mmu05418	Fluid shear stress and atherosclerosis	37/1397	149/8870	0.00253747	0.0193119	0.0139997	12389/18791/26415/18762/16598/22166/29857/18590/14873/15519/19353/21937/12167/20971/20969/16542/16476/14281/19252/75600/20779/14866/12043/26399/14867/14862/14863/15529/14859/68312/12159/18708/56615/15368/14872/13039/26408	37
mmu04915	Estrogen signaling pathway	34/1397	134/8870	0.00255062	0.0193119	0.0139997	16669/16668/15512/12913/18798/231991/16438/15200/16667/16665/13982/15519/16440/26417/16476/14281/75600/26427/16664/20779/12043/21802/193740/11515/14681/13649/13983/18708/16439/16519/18795/110157/14228/12915	34
mmu05219	Bladder cancer	14/1397	41/8870	0.00287325	0.0212487	0.0154037	12443/15200/12550/17869/26417/12575/13555/69635/13143/20779/21825/13649/13866/110157	14
mmu05216	Thyroid cancer	13/1397	37/8870	0.00302202	0.0218409	0.015833	17873/12443/16842/21414/12550/17869/27057/26417/12575/23882/21416/13197/21787	13
mmu04933	AGE-RAGE signaling pathway in diabetic complications	27/1397	101/8870	0.00311502	0.0220128	0.0159576	14066/12443/20848/18751/18798/26415/18762/18799/29857/12830/12826/12827/19353/94216/20846/26417/18712/16476/14268/13653/17127/21812/12043/12825/12576/18708/18795	27
mmu05132	Salmonella infection	50/1397	219/8870	0.00344983	0.0238488	0.0172886	11867/18479/66395/26415/16173/16842/66824/100041194/21414/232943/22166/67268/622434/192176/29857/15519/107607/56382/17869/19353/12370/21937/19878/71609/26417/56044/27205/68794/16476/14281/68097/20130/286940/226421/98932/13426/21416/18645/12043/26399/20194/76884/18481/170625/16594/110157/13430/17087/100040531/140580	50
mmu04371	Apelin signaling pathway	34/1397	137/8870	0.00374607	0.0253457	0.0183738	64337/18791/12443/18798/66922/57436/16598/16438/15184/12550/213435/19079/16440/26417/14702/75600/13653/20130/20104/17127/14697/21812/108099/107589/22227/208727/11515/66066/17532/16439/18795/14696/110157/20191	34
mmu04921	Oxytocin signaling pathway	37/1397	153/8870	0.00410237	0.0271782	0.0197022	12443/18751/18798/12297/18160/16438/12296/213435/60596/19079/19878/16440/26417/16476/12575/14281/75600/20779/98932/19735/108099/107589/13712/11515/14681/18783/13649/16439/16519/12289/56808/54195/73181/18795/216459/110157/20191	37
mmu04218	Cellular senescence	43/1397	185/8870	0.00455543	0.0295638	0.0214316	17873/12443/66922/26415/15258/14964/16438/29857/15015/17869/14972/17535/16440/26417/16009/12442/12575/12534/12428/13555/268697/75600/12192/20130/14235/12649/17865/15039/17127/23882/12571/21812/26399/15007/18708/17532/13197/16439/12289/73181/110157/12444/75660	43
mmu04071	Sphingolipid signaling pathway	31/1397	124/8870	0.00488453	0.0304565	0.0220787	72930/11539/226849/18751/18798/26415/171168/18762/269643/29857/13244/20773/21770/19353/21937/20397/19878/71609/26417/12043/81535/18708/208449/71949/18795/26408/110157/18201/230379/11886/20598	31
mmu04611	Platelet activation	31/1397	124/8870	0.00488453	0.0304565	0.0220787	109305/18798/26415/18762/16438/21894/67268/29857/19224/19092/213435/20866/60596/19878/16440/26417/69632/22320/18759/20779/107589/11515/12825/18783/18708/16439/54195/18795/19419/18436/215449	31
mmu04912	GnRH signaling pathway	24/1397	90/8870	0.0053177	0.0321902	0.0233355	18751/18798/26415/16438/15200/26401/29857/16440/26417/16476/75600/13653/20779/26399/13712/11515/18783/13649/17387/12640/16439/12289/18795/110157	24
mmu00280	Valine, leucine and isoleucine degradation	17/1397	57/8870	0.00536503	0.0321902	0.0233355	71724/56752/110446/78894/11992/104776/67041/12035/110460/72535/11669/15360/268860/208715/15107/11761/227095	17
mmu01212	Fatty acid metabolism	18/1397	62/8870	0.00578795	0.0338811	0.0245613	66775/50790/54325/20249/94180/70757/30963/110446/68801/74559/56348/54326/20250/110460/19063/54397/15107/11363	18
mmu04392	Hippo signaling pathway - multiple species	10/1397	27/8870	0.00585994	0.0338811	0.0245613	18479/97064/211652/16475/21679/21676/50523/319710/21677/215653	10
mmu04713	Circadian entrainment	25/1397	98/8870	0.00826564	0.046937	0.0340259	64337/18751/18798/16438/18626/19092/60596/16440/26417/14702/14281/75600/14697/53623/18628/11515/66066/14681/19416/16519/12289/54195/18795/14696/20191	25
mmu00480	Glutathione metabolism	19/1397	69/8870	0.00862669	0.0481278	0.0348891	75475/16790/20133/110175/14854/14873/18263/20135/14775/67305/14866/14867/14862/14863/14859/68312/56615/14872/14629	19
mmu04917	Prolactin signaling pathway	20/1397	74/8870	0.00890887	0.0488452	0.0354091	12443/20848/26415/12702/29857/13982/16362/12700/20846/26417/14281/20779/19116/13983/18708/12640/16867/110157/12444/216233	20
mmu05163	Human cytomegalovirus infection	55/1397	257/8870	0.00918713	0.0495171	0.0358962	64337/12443/20848/12913/18751/18798/26415/231991/16194/19303/14964/16438/21356/29857/12010/72512/15015/75547/17869/19353/14972/12370/21937/19878/12927/71609/16440/26417/69632/14702/12575/13555/75600/26427/20779/15039/14697/12571/26399/15007/13712/11515/66066/14681/13649/18708/19218/16439/73181/18795/14696/110157/19217/20312/12915	55
