# Supplementary material for: Single-cell transcriptome landscape of ovarian cells during primordial follicle assembly in mice
Source: PLoS Biol. 2020 Dec 22;18(12):e3001025. doi: 10.1371/journal.pbio.3001025 (PMC7787681; doi:10.1371/journal.pbio.3001025)
Supplement: S2 Data — (XLSX) [file pbio.3001025.s019.xlsx]

## Sheet: Sheet1
	E16.5	PD0	PD3
MVH	1	0.6248	0.2285
G3BP2	1	1.693	3.203
EIF4A1	1	1.772	2.914
OOEP	1	1.281	2.754
### student’s unpaired t-Test
