# Supplementary material for: Single-cell transcriptome landscape of ovarian cells during primordial follicle assembly in mice
Source: PLoS Biol. 2020 Dec 22;18(12):e3001025. doi: 10.1371/journal.pbio.3001025 (PMC7787681; doi:10.1371/journal.pbio.3001025)
Supplement: S3 Data — (XLSX) [file pbio.3001025.s020.xlsx]

## Sheet: Sheet1
	E16.5	PD0	PD3
Follicle	9.95	21.36	46.02
Nest	90.05	78.64	53.98
### student’s unpaired t-Test
